# Supplementary material for: The sensory amphidial structures of Caenorhabditis elegans are involved in macrocyclic lactone uptake and anthelmintic resistance
Source: Int J Parasitol. 2018 Nov;48(13):1035–42. doi: 10.1016/j.ijpara.2018.06.003 (PMC6237615; doi:10.1016/j.ijpara.2018.06.003)
Supplement: Supplementary File S1 [file mmc1.xlsx]

## Sheet: All results
# SnpEff version 2.1a (build 2012-04-20), by Pablo Cingolani
# Command line: SnpEff eff -c /galaxy-repl/main/tool_data/snpeff/snpEff.config -i vcf -o txt -upDownStreamLen 10000 -no None -stats /galaxy-repl/main/files/011/934/dataset_11934015.dat WS220.64 /galaxy-repl/main/files/011/934/dataset_11934008.dat
# Chromo	Position	Reference	Change	Change_type	Homozygous	Quality	Coverage	Warnings	Gene_ID	Gene_name	Bio_type	Trancript_ID	Exon_ID	Exon_Rank	Effect	old_AA/new_AA	Old_codon/New_codon	Codon_Num(CDS)	Codon_Degeneracy	CDS_size	Codons_around	AAs_around	Custom_interval_ID
I	221155	*	+C	INS	Hom	395.21	12		Y48G1BL.7	Y48G1BL.7	protein_coding	Y48G1BL.7			DOWNSTREAM: 9422 bases
I	221155	*	+C	INS	Hom	395.21	12		Y48G1BL.3	Y48G1BL.3	pseudogene	Y48G1BL.3			UPSTREAM: 5664 bases
I	221155	*	+C	INS	Hom	395.21	12		Y48G1BL.4	Y48G1BL.4	protein_coding	Y48G1BL.4			UPSTREAM: 3724 bases
I	221155	*	+C	INS	Hom	395.21	12		Y48G1BL.1	Y48G1BL.1	protein_coding	Y48G1BL.1			DOWNSTREAM: 2056 bases
I	221155	*	+C	INS	Hom	395.21	12		Y48G1BL.5	Y48G1BL.5	protein_coding	Y48G1BL.5			UPSTREAM: 595 bases
I	221155	*	+C	INS	Hom	395.21	12		Y48G1BL.6	Y48G1BL.6	protein_coding	Y48G1BL.6	exon_I_221064_221447	2	FRAME_SHIFT: Y48G1BL.6					462
I	274629	T	G	SNP	Hom	41.95	3		C53D5.8	21ur-15400	ncRNA	C53D5.8			UPSTREAM: 2006 bases
I	274629	T	G	SNP	Hom	41.95	3		C53D5.7	21ur-13405	ncRNA	C53D5.7			UPSTREAM: 2002 bases
I	274629	T	G	SNP	Hom	41.95	3		C53D5.2	C53D5.2	protein_coding	C53D5.2			UPSTREAM: 8871 bases
I	274629	T	G	SNP	Hom	41.95	3		C53D5.3	C53D5.3	protein_coding	C53D5.3			UPSTREAM: 5491 bases
I	318203	*	+C	INS	Hom	400.79	10		Y48G1A.5	xpo-2	protein_coding	Y48G1A.5			DOWNSTREAM: 340 bases
I	318203	*	+C	INS	Hom	400.79	10		C53D5.5	C53D5.5	protein_coding	C53D5.5.2			UPSTREAM: 7400 bases
I	318203	*	+C	INS	Hom	400.79	10		C53D5.5	C53D5.5	protein_coding	C53D5.5.1			UPSTREAM: 7315 bases
I	318203	*	+C	INS	Hom	400.79	10		Y48G1A.4	Y48G1A.4	protein_coding	Y48G1A.4			UPSTREAM: 5658 bases
I	318203	*	+C	INS	Hom	400.79	10		C53D5.6	imb-3	protein_coding	C53D5.6.2			UPSTREAM: 3213 bases
I	318203	*	+C	INS	Hom	400.79	10		C53D5.6	imb-3	protein_coding	C53D5.6.1			UPSTREAM: 3211 bases
I	318215	*	#NAME?	INS	Hom	356.87	9		Y48G1A.5	xpo-2	protein_coding	Y48G1A.5			DOWNSTREAM: 328 bases
I	318215	*	#NAME?	INS	Hom	356.87	9		C53D5.5	C53D5.5	protein_coding	C53D5.5.2			UPSTREAM: 7412 bases
I	318215	*	#NAME?	INS	Hom	356.87	9		C53D5.5	C53D5.5	protein_coding	C53D5.5.1			UPSTREAM: 7327 bases
I	318215	*	#NAME?	INS	Hom	356.87	9		Y48G1A.4	Y48G1A.4	protein_coding	Y48G1A.4			UPSTREAM: 5646 bases
I	318215	*	#NAME?	INS	Hom	356.87	9		C53D5.6	imb-3	protein_coding	C53D5.6.2			UPSTREAM: 3225 bases
I	318215	*	#NAME?	INS	Hom	356.87	9		C53D5.6	imb-3	protein_coding	C53D5.6.1			UPSTREAM: 3223 bases
I	337951	*	#NAME?	DEL	Hom	521.47	15		Y48G1A.4	Y48G1A.4	protein_coding	Y48G1A.4			DOWNSTREAM: 6960 bases
I	337951	*	#NAME?	DEL	Hom	521.47	15		Y48G1A.6	mbtr-1	protein_coding	Y48G1A.6b			DOWNSTREAM: 5167 bases
I	337951	*	#NAME?	DEL	Hom	521.47	15		Y48G1A.6	mbtr-1	protein_coding	Y48G1A.6a			DOWNSTREAM: 5593 bases
I	337951	*	#NAME?	DEL	Hom	521.47	15		Y48G1A.3	Y48G1A.3	protein_coding	Y48G1A.3			DOWNSTREAM: 106 bases
I	337951	*	#NAME?	DEL	Hom	521.47	15		Y48G1A.2	Y48G1A.2	protein_coding	Y48G1A.2.2			UPSTREAM: 9514 bases
I	337951	*	#NAME?	DEL	Hom	521.47	15		Y48G1A.2	Y48G1A.2	protein_coding	Y48G1A.2.1			UPSTREAM: 9521 bases
I	341300	*	#NAME?	DEL	Hom	1061.41	30		Y48G1A.6	mbtr-1	protein_coding	Y48G1A.6b			DOWNSTREAM: 1818 bases
I	341300	*	#NAME?	DEL	Hom	1061.41	30		Y48G1A.6	mbtr-1	protein_coding	Y48G1A.6a			DOWNSTREAM: 2244 bases
I	341300	*	#NAME?	DEL	Hom	1061.41	30		Y48G1A.3	Y48G1A.3	protein_coding	Y48G1A.3			DOWNSTREAM: 3455 bases
I	341300	*	#NAME?	DEL	Hom	1061.41	30		Y48G1A.1	Y48G1A.1	protein_coding	Y48G1A.1			UPSTREAM: 7238 bases
I	341300	*	#NAME?	DEL	Hom	1061.41	30		Y48G1A.2	Y48G1A.2	protein_coding	Y48G1A.2.2			UPSTREAM: 6165 bases
I	341300	*	#NAME?	DEL	Hom	1061.41	30		Y48G1A.2	Y48G1A.2	protein_coding	Y48G1A.2.1			UPSTREAM: 6172 bases
I	361325	C	A	SNP	Hom	389.87	14		R119.7	rnp-8	protein_coding	R119.7			UPSTREAM: 3197 bases
I	361325	C	A	SNP	Hom	389.87	14		Y48G1A.1	Y48G1A.1	protein_coding	Y48G1A.1			DOWNSTREAM: 4090 bases
I	361325	C	A	SNP	Hom	389.87	14		R119.1	R119.1	protein_coding	R119.1	exon_I_361252_361587	4	NON_SYNONYMOUS_CODING	K/N	aaG/aaT	329	1	2193
I	361325	C	A	SNP	Hom	389.87	14		R119.2	R119.2	protein_coding	R119.2			DOWNSTREAM: 7048 bases
I	369897	T	C	SNP	Hom	220.92	12		R119.3	R119.3	protein_coding	R119.3.1			DOWNSTREAM: 3453 bases
I	369897	T	C	SNP	Hom	220.92	12		R119.3	R119.3	protein_coding	R119.3.2			DOWNSTREAM: 3677 bases
I	369897	T	C	SNP	Hom	220.92	12		R119.1	R119.1	protein_coding	R119.1			UPSTREAM: 5993 bases
I	369897	T	C	SNP	Hom	220.92	12		R119.4	pqn-59	protein_coding	R119.4.1			DOWNSTREAM: 7581 bases
I	369897	T	C	SNP	Hom	220.92	12		R119.2	R119.2	protein_coding	R119.2			INTRON					1089
I	369897	T	C	SNP	Hom	220.92	12		R119.7	rnp-8	protein_coding	R119.7			DOWNSTREAM: 1386 bases
I	369897	T	C	SNP	Hom	220.92	12		R119.4	pqn-59	protein_coding	R119.4.2			DOWNSTREAM: 9350 bases
I	435783	A	C	SNP	Hom	415.17	17		C07F11.1	tol-1	protein_coding	C07F11.1			UPSTREAM: 8219 bases
I	526076	*	#NAME?	INS	Hom	328.15	15		Y65B4BR.5	Y65B4BR.5	protein_coding	Y65B4BR.5a.1			UPSTREAM: 9716 bases
I	526076	*	#NAME?	INS	Hom	328.15	15		Y65B4BR.5	Y65B4BR.5	protein_coding	Y65B4BR.5b			UPSTREAM: 9718 bases
I	526076	*	#NAME?	INS	Hom	328.15	15		Y65B4BR.5	Y65B4BR.5	protein_coding	Y65B4BR.5a.2			UPSTREAM: 9718 bases
I	526076	*	#NAME?	INS	Hom	328.15	15		Y65B4BL.1	Y65B4BL.1	protein_coding	Y65B4BL.1			UPSTREAM: 4493 bases
I	526076	*	#NAME?	INS	Hom	328.15	15		Y65B4BL.6	Y65B4BL.6	protein_coding	Y65B4BL.6a			UPSTREAM: 4519 bases
I	526076	*	#NAME?	INS	Hom	328.15	15		Y65B4BR.8	Y65B4BR.8	protein_coding	Y65B4BR.8			UPSTREAM: 8380 bases
I	526076	*	#NAME?	INS	Hom	328.15	15		Y65B4BL.5	acs-13	protein_coding	Y65B4BL.5			UPSTREAM: 9617 bases
I	526076	*	#NAME?	INS	Hom	328.15	15		Y65B4BL.11	Y65B4BL.11	ncRNA	Y65B4BL.11			UPSTREAM: 4142 bases
I	526076	*	#NAME?	INS	Hom	328.15	15		Y65B4BL.12	Y65B4BL.12	ncRNA	Y65B4BL.12			DOWNSTREAM: 4322 bases
I	526076	*	#NAME?	INS	Hom	328.15	15		Y65B4BL.6	Y65B4BL.6	protein_coding	Y65B4BL.6b			UPSTREAM: 5539 bases
I	526076	*	#NAME?	INS	Hom	328.15	15		Y65B4BL.8	Y65B4BL.8	ncRNA	Y65B4BL.8			TRANSCRIPT: Y65B4BL.8					92
I	664681	A	G	SNP	Hom	93.48	4		Y18H1A.14	Y18H1A.14	protein_coding	Y18H1A.14			DOWNSTREAM: 2937 bases
I	664681	A	G	SNP	Hom	93.48	4		Y65B4A.1	Y65B4A.1	protein_coding	Y65B4A.1			DOWNSTREAM: 5972 bases
I	664681	A	G	SNP	Hom	93.48	4		Y65B4A.8	Y65B4A.8	protein_coding	Y65B4A.8.2			UPSTREAM: 1129 bases
I	664681	A	G	SNP	Hom	93.48	4		Y65B4A.8	Y65B4A.8	protein_coding	Y65B4A.8.1			UPSTREAM: 1084 bases
I	664681	A	G	SNP	Hom	93.48	4		Y65B4A.9	Y65B4A.9	protein_coding	Y65B4A.9	exon_I_664551_665042	5	NON_SYNONYMOUS_CODING	L/P	cTg/cCg	329	0	1266
I	714648	G	C	SNP	Hom	173.33	6		Y18H1A.3	Y18H1A.3	protein_coding	Y18H1A.3			INTRON					3777
I	714648	G	C	SNP	Hom	173.33	6		Y18H1A.6	pif-1	protein_coding	Y18H1A.6			UPSTREAM: 5366 bases
I	714648	G	C	SNP	Hom	173.33	6		Y18H1A.7	Y18H1A.7	protein_coding	Y18H1A.7			DOWNSTREAM: 3294 bases
I	714649	C	G	SNP	Hom	161.51	6		Y18H1A.3	Y18H1A.3	protein_coding	Y18H1A.3			INTRON					3777
I	714649	C	G	SNP	Hom	161.51	6		Y18H1A.6	pif-1	protein_coding	Y18H1A.6			UPSTREAM: 5365 bases
I	714649	C	G	SNP	Hom	161.51	6		Y18H1A.7	Y18H1A.7	protein_coding	Y18H1A.7			DOWNSTREAM: 3293 bases
I	717066	A	T	SNP	Hom	104.47	4		Y18H1A.3	Y18H1A.3	protein_coding	Y18H1A.3			UPSTREAM: 1213 bases
I	717066	A	T	SNP	Hom	104.47	4		Y18H1A.6	pif-1	protein_coding	Y18H1A.6			UPSTREAM: 2948 bases
I	717066	A	T	SNP	Hom	104.47	4		Y18H1A.7	Y18H1A.7	protein_coding	Y18H1A.7			DOWNSTREAM: 876 bases
I	781558	T	C	SNP	Hom	132.94	6		T06A4.4	T06A4.4	ncRNA	T06A4.4			UPSTREAM: 6971 bases
I	781558	T	C	SNP	Hom	132.94	6		T06A4.5	T06A4.5	ncRNA	T06A4.5			DOWNSTREAM: 6970 bases
I	781558	T	C	SNP	Hom	132.94	6		T06A4.6	T06A4.6	ncRNA	T06A4.6			UPSTREAM: 2314 bases
I	781558	T	C	SNP	Hom	132.94	6		T06A4.1	T06A4.1	protein_coding	T06A4.1a			DOWNSTREAM: 5201 bases
I	781558	T	C	SNP	Hom	132.94	6		T06A4.1	T06A4.1	protein_coding	T06A4.1b			DOWNSTREAM: 5187 bases
I	781558	T	C	SNP	Hom	132.94	6		T06A4.7	T06A4.7	ncRNA	T06A4.7			UPSTREAM: 6542 bases
I	781674	G	A	SNP	Hom	130.09	4		T06A4.4	T06A4.4	ncRNA	T06A4.4			UPSTREAM: 7087 bases
I	781674	G	A	SNP	Hom	130.09	4		T06A4.5	T06A4.5	ncRNA	T06A4.5			DOWNSTREAM: 7086 bases
I	781674	G	A	SNP	Hom	130.09	4		T06A4.6	T06A4.6	ncRNA	T06A4.6			UPSTREAM: 2430 bases
I	781674	G	A	SNP	Hom	130.09	4		T06A4.1	T06A4.1	protein_coding	T06A4.1a			DOWNSTREAM: 5317 bases
I	781674	G	A	SNP	Hom	130.09	4		T06A4.1	T06A4.1	protein_coding	T06A4.1b			DOWNSTREAM: 5303 bases
I	781674	G	A	SNP	Hom	130.09	4		T06A4.7	T06A4.7	ncRNA	T06A4.7			UPSTREAM: 6426 bases
I	934670	C	T	SNP	Hom	50.05	2		Y95B8A.12	Y95B8A.12	protein_coding	Y95B8A.12e			UPSTREAM: 8105 bases
I	934670	C	T	SNP	Hom	50.05	2		Y95B8A.12	Y95B8A.12	protein_coding	Y95B8A.12d			UPSTREAM: 8105 bases
I	934670	C	T	SNP	Hom	50.05	2		Y95B8A.12	Y95B8A.12	protein_coding	Y95B8A.12f			UPSTREAM: 7790 bases
I	934670	C	T	SNP	Hom	50.05	2		Y95B8A.12	Y95B8A.12	protein_coding	Y95B8A.12c			UPSTREAM: 7790 bases
I	934670	C	T	SNP	Hom	50.05	2		Y95B8A.1	nas-30	protein_coding	Y95B8A.1			UPSTREAM: 7745 bases
I	934670	C	T	SNP	Hom	50.05	2		Y95B8A.15	Y95B8A.15	ncRNA	Y95B8A.15			UPSTREAM: 7880 bases
I	934670	C	T	SNP	Hom	50.05	2		Y95B8A.14	Y95B8A.14	ncRNA	Y95B8A.14			DOWNSTREAM: 7880 bases
I	934670	C	T	SNP	Hom	50.05	2		Y95B8A.2	Y95B8A.2	protein_coding	Y95B8A.2.2			UPSTREAM: 3879 bases
I	934670	C	T	SNP	Hom	50.05	2		Y95B8A.2	Y95B8A.2	protein_coding	Y95B8A.2.1			UPSTREAM: 3816 bases
I	968803	G	C	SNP	Hom	125.01	6		F54A5.3	shc-1	protein_coding	F54A5.3a			DOWNSTREAM: 303 bases
I	968803	G	C	SNP	Hom	125.01	6		F54A5.3	shc-1	protein_coding	F54A5.3c			DOWNSTREAM: 2906 bases
I	968803	G	C	SNP	Hom	125.01	6		F54A5.3	shc-1	protein_coding	F54A5.3d			DOWNSTREAM: 2914 bases
I	968803	G	C	SNP	Hom	125.01	6		F54A5.3	shc-1	protein_coding	F54A5.3b			DOWNSTREAM: 3099 bases
I	968803	G	C	SNP	Hom	125.01	6		F54A5.2	cutl-20	protein_coding	F54A5.2			INTRON					1083
I	1028161	C	T	SNP	Hom	40.15	9		Y34D9A.8	Y34D9A.8	protein_coding	Y34D9A.8b			INTRON					537
I	1028161	C	T	SNP	Hom	40.15	9		Y34D9A.1	Y34D9A.1	protein_coding	Y34D9A.1.1			INTRON					1242
I	1028161	C	T	SNP	Hom	40.15	9		Y34D9A.1	Y34D9A.1	protein_coding	Y34D9A.1.2			INTRON					1242
I	1028161	C	T	SNP	Hom	40.15	9		Y34D9A.4	spd-1	protein_coding	Y34D9A.4.1			DOWNSTREAM: 2471 bases
I	1028161	C	T	SNP	Hom	40.15	9		Y34D9A.4	spd-1	protein_coding	Y34D9A.4.2			DOWNSTREAM: 2475 bases
I	1028161	C	T	SNP	Hom	40.15	9		Y34D9A.3	Y34D9A.3	protein_coding	Y34D9A.3			UPSTREAM: 6314 bases
I	1028161	C	T	SNP	Hom	40.15	9		Y34D9A.11	spp-23	protein_coding	Y34D9A.11			DOWNSTREAM: 8939 bases
I	1028167	C	T	SNP	Hom	40.15	9		Y34D9A.8	Y34D9A.8	protein_coding	Y34D9A.8b			INTRON					537
I	1028167	C	T	SNP	Hom	40.15	9		Y34D9A.1	Y34D9A.1	protein_coding	Y34D9A.1.1			INTRON					1242
I	1028167	C	T	SNP	Hom	40.15	9		Y34D9A.1	Y34D9A.1	protein_coding	Y34D9A.1.2			INTRON					1242
I	1028167	C	T	SNP	Hom	40.15	9		Y34D9A.4	spd-1	protein_coding	Y34D9A.4.1			DOWNSTREAM: 2465 bases
I	1028167	C	T	SNP	Hom	40.15	9		Y34D9A.4	spd-1	protein_coding	Y34D9A.4.2			DOWNSTREAM: 2469 bases
I	1028167	C	T	SNP	Hom	40.15	9		Y34D9A.3	Y34D9A.3	protein_coding	Y34D9A.3			UPSTREAM: 6308 bases
I	1028167	C	T	SNP	Hom	40.15	9		Y34D9A.11	spp-23	protein_coding	Y34D9A.11			DOWNSTREAM: 8945 bases
I	1144310	*	#NAME?	INS	Hom	300.08	8		Y48G8AL.9	Y48G8AL.9	protein_coding	Y48G8AL.9			UPSTREAM: 3286 bases
I	1144310	*	#NAME?	INS	Hom	300.08	8		Y48G8AL.10	Y48G8AL.10	protein_coding	Y48G8AL.10			INTRON					2931
I	1144342	*	#NAME?	DEL	Hom	334.64	8		Y48G8AL.9	Y48G8AL.9	protein_coding	Y48G8AL.9			UPSTREAM: 3318 bases
I	1144342	*	#NAME?	DEL	Hom	334.64	8		Y48G8AL.10	Y48G8AL.10	protein_coding	Y48G8AL.10			INTRON					2931
I	1144364	C	G	SNP	Hom	194.12	12		Y48G8AL.9	Y48G8AL.9	protein_coding	Y48G8AL.9			UPSTREAM: 3340 bases
I	1144364	C	G	SNP	Hom	194.12	12		Y48G8AL.10	Y48G8AL.10	protein_coding	Y48G8AL.10			INTRON					2931
I	1144392	*	#NAME?	DEL	Hom	276.34	8		Y48G8AL.9	Y48G8AL.9	protein_coding	Y48G8AL.9			UPSTREAM: 3368 bases
I	1144392	*	#NAME?	DEL	Hom	276.34	8		Y48G8AL.10	Y48G8AL.10	protein_coding	Y48G8AL.10			INTRON					2931
I	1144407	C	A	SNP	Hom	152.69	12		Y48G8AL.9	Y48G8AL.9	protein_coding	Y48G8AL.9			UPSTREAM: 3383 bases
I	1144407	C	A	SNP	Hom	152.69	12		Y48G8AL.10	Y48G8AL.10	protein_coding	Y48G8AL.10			INTRON					2931
I	1144409	A	G	SNP	Hom	153.31	12		Y48G8AL.9	Y48G8AL.9	protein_coding	Y48G8AL.9			UPSTREAM: 3385 bases
I	1144409	A	G	SNP	Hom	153.31	12		Y48G8AL.10	Y48G8AL.10	protein_coding	Y48G8AL.10			INTRON					2931
I	1144430	A	C	SNP	Hom	135.8	12		Y48G8AL.9	Y48G8AL.9	protein_coding	Y48G8AL.9			UPSTREAM: 3406 bases
I	1144430	A	C	SNP	Hom	135.8	12		Y48G8AL.10	Y48G8AL.10	protein_coding	Y48G8AL.10			INTRON					2931
I	1144435	C	A	SNP	Hom	175.07	11		Y48G8AL.9	Y48G8AL.9	protein_coding	Y48G8AL.9			UPSTREAM: 3411 bases
I	1144435	C	A	SNP	Hom	175.07	11		Y48G8AL.10	Y48G8AL.10	protein_coding	Y48G8AL.10			INTRON					2931
I	1144437	G	T	SNP	Hom	177.92	11		Y48G8AL.9	Y48G8AL.9	protein_coding	Y48G8AL.9			UPSTREAM: 3413 bases
I	1144437	G	T	SNP	Hom	177.92	11		Y48G8AL.10	Y48G8AL.10	protein_coding	Y48G8AL.10			INTRON					2931
I	1151609	A	G	SNP	Hom	103.95	9		Y48G8AL.7	Y48G8AL.7	protein_coding	Y48G8AL.7			UPSTREAM: 5963 bases
I	1151609	A	G	SNP	Hom	103.95	9		Y48G8AL.10	Y48G8AL.10	protein_coding	Y48G8AL.10			INTRON					2931
I	1151609	A	G	SNP	Hom	103.95	9		Y48G8AL.14	aps-3	protein_coding	Y48G8AL.14			DOWNSTREAM: 3737 bases
I	1151609	A	G	SNP	Hom	103.95	9		Y48G8AL.18	Y48G8AL.18	ncRNA	Y48G8AL.18			DOWNSTREAM: 4482 bases
I	1151609	A	G	SNP	Hom	103.95	9		Y48G8AL.17	Y48G8AL.17	ncRNA	Y48G8AL.17			UPSTREAM: 4557 bases
I	1151609	A	G	SNP	Hom	103.95	9		Y48G8AL.8	rpl-17	protein_coding	Y48G8AL.8b			UPSTREAM: 4971 bases
I	1151609	A	G	SNP	Hom	103.95	9		Y48G8AL.8	rpl-17	protein_coding	Y48G8AL.8a.1			UPSTREAM: 4971 bases
I	1151609	A	G	SNP	Hom	103.95	9		Y48G8AL.8	rpl-17	protein_coding	Y48G8AL.8a.2			UPSTREAM: 4973 bases
I	1152403	*	#NAME?	DEL	Hom	172.05	8		Y48G8AL.7	Y48G8AL.7	protein_coding	Y48G8AL.7			UPSTREAM: 5169 bases
I	1152403	*	#NAME?	DEL	Hom	172.05	8		Y48G8AL.10	Y48G8AL.10	protein_coding	Y48G8AL.10			INTRON					2931
I	1152403	*	#NAME?	DEL	Hom	172.05	8		Y48G8AL.14	aps-3	protein_coding	Y48G8AL.14			DOWNSTREAM: 2943 bases
I	1152403	*	#NAME?	DEL	Hom	172.05	8		Y48G8AL.18	Y48G8AL.18	ncRNA	Y48G8AL.18			DOWNSTREAM: 3688 bases
I	1152403	*	#NAME?	DEL	Hom	172.05	8		Y48G8AL.17	Y48G8AL.17	ncRNA	Y48G8AL.17			UPSTREAM: 3763 bases
I	1152403	*	#NAME?	DEL	Hom	172.05	8		Y48G8AL.8	rpl-17	protein_coding	Y48G8AL.8b			UPSTREAM: 4177 bases
I	1152403	*	#NAME?	DEL	Hom	172.05	8		Y48G8AL.8	rpl-17	protein_coding	Y48G8AL.8a.1			UPSTREAM: 4177 bases
I	1152403	*	#NAME?	DEL	Hom	172.05	8		Y48G8AL.8	rpl-17	protein_coding	Y48G8AL.8a.2			UPSTREAM: 4179 bases
I	1251256	C	T	SNP	Hom	32.09	2		Y48G8AL.1	Y48G8AL.1	protein_coding	Y48G8AL.1.2			INTRON					3060
I	1251256	C	T	SNP	Hom	32.09	2		Y48G8AL.1	Y48G8AL.1	protein_coding	Y48G8AL.1.1			INTRON					3060
I	1251256	C	T	SNP	Hom	32.09	2		Y48G8AL.15	Y48G8AL.15	protein_coding	Y48G8AL.15			UPSTREAM: 3516 bases
I	1251256	C	T	SNP	Hom	32.09	2		Y48G8AR.1	grh-1	protein_coding	Y48G8AR.1			DOWNSTREAM: 8235 bases
I	1251256	C	T	SNP	Hom	32.09	2		Y48G8AL.19	Y48G8AL.19	ncRNA	Y48G8AL.19			TRANSCRIPT: Y48G8AL.19					71
I	1335730	A	C	SNP	Hom	314.84	15		K12C11.6	K12C11.6	protein_coding	K12C11.6			UPSTREAM: 1292 bases
I	1335730	A	C	SNP	Hom	314.84	15		K12C11.4	dapk-1	protein_coding	K12C11.4			DOWNSTREAM: 7283 bases
I	1335730	A	C	SNP	Hom	314.84	15		K12C11.7	K12C11.7	protein_coding	K12C11.7			UPSTREAM: 3057 bases
I	1335730	A	C	SNP	Hom	314.84	15		K12C11.2	smo-1	protein_coding	K12C11.2			UPSTREAM: 4950 bases
I	1335730	A	C	SNP	Hom	314.84	15		K12C11.1	K12C11.1	protein_coding	K12C11.1.1			DOWNSTREAM: 5013 bases
I	1335730	A	C	SNP	Hom	314.84	15		K12C11.5	K12C11.5	protein_coding	K12C11.5			DOWNSTREAM: 1650 bases
I	1335730	A	C	SNP	Hom	314.84	15		K12C11.3	K12C11.3	protein_coding	K12C11.3a			INTRON					402
I	1335730	A	C	SNP	Hom	314.84	15		K12C11.3	K12C11.3	protein_coding	K12C11.3b			INTRON					213
I	1376721	*	#NAME?	DEL	Hom	186.2	5		Y92H12BL.5	Y92H12BL.5	protein_coding	Y92H12BL.5			DOWNSTREAM: 836 bases
I	1376721	*	#NAME?	DEL	Hom	186.2	5		Y92H12BM.1	Y92H12BM.1	protein_coding	Y92H12BM.1			DOWNSTREAM: 9538 bases
I	1376721	*	#NAME?	DEL	Hom	186.2	5		Y92H12BL.4	Y92H12BL.4	protein_coding	Y92H12BL.4			DOWNSTREAM: 223 bases
I	1376721	*	#NAME?	DEL	Hom	186.2	5		Y92H12BL.2	Y92H12BL.2	protein_coding	Y92H12BL.2			UPSTREAM: 2110 bases
I	1382296	*	#NAME?	DEL	Hom	158.2	7		Y92H12BL.5	Y92H12BL.5	protein_coding	Y92H12BL.5			DOWNSTREAM: 6411 bases
I	1382296	*	#NAME?	DEL	Hom	158.2	7		Y92H12BM.1	Y92H12BM.1	protein_coding	Y92H12BM.1			DOWNSTREAM: 3963 bases
I	1382296	*	#NAME?	DEL	Hom	158.2	7		Y92H12BL.4	Y92H12BL.4	protein_coding	Y92H12BL.4	exon_I_1382275_1382307	4	FRAME_SHIFT: Y92H12BL.4					1194
I	1382296	*	#NAME?	DEL	Hom	158.2	7		Y92H12BL.2	Y92H12BL.2	protein_coding	Y92H12BL.2			DOWNSTREAM: 3190 bases
I	1388544	C	T	SNP	Hom	40.84	3		Y92H12BL.2	Y92H12BL.2	protein_coding	Y92H12BL.2			DOWNSTREAM: 9438 bases
I	1388544	C	T	SNP	Hom	40.84	3		Y92H12BR.7	Y92H12BR.7	protein_coding	Y92H12BR.7			UPSTREAM: 6027 bases
I	1388544	C	T	SNP	Hom	40.84	3		Y92H12BL.4	Y92H12BL.4	protein_coding	Y92H12BL.4			UPSTREAM: 3485 bases
I	1388544	C	T	SNP	Hom	40.84	3		Y92H12BM.1	Y92H12BM.1	protein_coding	Y92H12BM.1			INTRON					687
I	1388545	A	C	SNP	Hom	40.84	3		Y92H12BL.2	Y92H12BL.2	protein_coding	Y92H12BL.2			DOWNSTREAM: 9439 bases
I	1388545	A	C	SNP	Hom	40.84	3		Y92H12BR.7	Y92H12BR.7	protein_coding	Y92H12BR.7			UPSTREAM: 6026 bases
I	1388545	A	C	SNP	Hom	40.84	3		Y92H12BL.4	Y92H12BL.4	protein_coding	Y92H12BL.4			UPSTREAM: 3486 bases
I	1388545	A	C	SNP	Hom	40.84	3		Y92H12BM.1	Y92H12BM.1	protein_coding	Y92H12BM.1			INTRON					687
I	1388547	C	A	SNP	Hom	40.84	3		Y92H12BL.2	Y92H12BL.2	protein_coding	Y92H12BL.2			DOWNSTREAM: 9441 bases
I	1388547	C	A	SNP	Hom	40.84	3		Y92H12BR.7	Y92H12BR.7	protein_coding	Y92H12BR.7			UPSTREAM: 6024 bases
I	1388547	C	A	SNP	Hom	40.84	3		Y92H12BL.4	Y92H12BL.4	protein_coding	Y92H12BL.4			UPSTREAM: 3488 bases
I	1388547	C	A	SNP	Hom	40.84	3		Y92H12BM.1	Y92H12BM.1	protein_coding	Y92H12BM.1			INTRON					687
I	1388548	C	T	SNP	Hom	40.84	3		Y92H12BL.2	Y92H12BL.2	protein_coding	Y92H12BL.2			DOWNSTREAM: 9442 bases
I	1388548	C	T	SNP	Hom	40.84	3		Y92H12BR.7	Y92H12BR.7	protein_coding	Y92H12BR.7			UPSTREAM: 6023 bases
I	1388548	C	T	SNP	Hom	40.84	3		Y92H12BL.4	Y92H12BL.4	protein_coding	Y92H12BL.4			UPSTREAM: 3489 bases
I	1388548	C	T	SNP	Hom	40.84	3		Y92H12BM.1	Y92H12BM.1	protein_coding	Y92H12BM.1			INTRON					687
I	1388553	C	T	SNP	Hom	40.16	3		Y92H12BL.2	Y92H12BL.2	protein_coding	Y92H12BL.2			DOWNSTREAM: 9447 bases
I	1388553	C	T	SNP	Hom	40.16	3		Y92H12BR.7	Y92H12BR.7	protein_coding	Y92H12BR.7			UPSTREAM: 6018 bases
I	1388553	C	T	SNP	Hom	40.16	3		Y92H12BL.4	Y92H12BL.4	protein_coding	Y92H12BL.4			UPSTREAM: 3494 bases
I	1388553	C	T	SNP	Hom	40.16	3		Y92H12BM.1	Y92H12BM.1	protein_coding	Y92H12BM.1			INTRON					687
I	1388554	C	T	SNP	Hom	40.84	3		Y92H12BL.2	Y92H12BL.2	protein_coding	Y92H12BL.2			DOWNSTREAM: 9448 bases
I	1388554	C	T	SNP	Hom	40.84	3		Y92H12BR.7	Y92H12BR.7	protein_coding	Y92H12BR.7			UPSTREAM: 6017 bases
I	1388554	C	T	SNP	Hom	40.84	3		Y92H12BL.4	Y92H12BL.4	protein_coding	Y92H12BL.4			UPSTREAM: 3495 bases
I	1388554	C	T	SNP	Hom	40.84	3		Y92H12BM.1	Y92H12BM.1	protein_coding	Y92H12BM.1			INTRON					687
I	1388587	T	C	SNP	Hom	40.84	3		Y92H12BL.2	Y92H12BL.2	protein_coding	Y92H12BL.2			DOWNSTREAM: 9481 bases
I	1388587	T	C	SNP	Hom	40.84	3		Y92H12BR.7	Y92H12BR.7	protein_coding	Y92H12BR.7			UPSTREAM: 5984 bases
I	1388587	T	C	SNP	Hom	40.84	3		Y92H12BL.4	Y92H12BL.4	protein_coding	Y92H12BL.4			UPSTREAM: 3528 bases
I	1388587	T	C	SNP	Hom	40.84	3		Y92H12BM.1	Y92H12BM.1	protein_coding	Y92H12BM.1			INTRON					687
I	1388626	C	T	SNP	Hom	40.75	3		Y92H12BL.2	Y92H12BL.2	protein_coding	Y92H12BL.2			DOWNSTREAM: 9520 bases
I	1388626	C	T	SNP	Hom	40.75	3		Y92H12BR.7	Y92H12BR.7	protein_coding	Y92H12BR.7			UPSTREAM: 5945 bases
I	1388626	C	T	SNP	Hom	40.75	3		Y92H12BL.4	Y92H12BL.4	protein_coding	Y92H12BL.4			UPSTREAM: 3567 bases
I	1388626	C	T	SNP	Hom	40.75	3		Y92H12BM.1	Y92H12BM.1	protein_coding	Y92H12BM.1			INTRON					687
I	1419588	*	#NAME?	DEL	Hom	214.82	9		Y92H12BR.6	set-29	protein_coding	Y92H12BR.6			DOWNSTREAM: 6515 bases
I	1419588	*	#NAME?	DEL	Hom	214.82	9		Y92H12BR.2	Y92H12BR.2	protein_coding	Y92H12BR.2			UPSTREAM: 3777 bases
I	1419588	*	#NAME?	DEL	Hom	214.82	9		Y92H12BR.3	Y92H12BR.3	protein_coding	Y92H12BR.3b			INTRON					816
I	1419588	*	#NAME?	DEL	Hom	214.82	9		Y92H12BR.3	Y92H12BR.3	protein_coding	Y92H12BR.3a			INTRON					1914
I	1435708	*	#NAME?	DEL	Hom	271.33	15		F37F2.2	F37F2.2	protein_coding	F37F2.2.1			DOWNSTREAM: 5960 bases
I	1435708	*	#NAME?	DEL	Hom	271.33	15		Y92H12BR.4	Y92H12BR.4	protein_coding	Y92H12BR.4			UPSTREAM: 1855 bases
I	1435708	*	#NAME?	DEL	Hom	271.33	15		Y92H12BR.8	Y92H12BR.8	protein_coding	Y92H12BR.8			UPSTREAM: 573 bases
I	1440268	C	T	SNP	Hom	76.92	3		F37F2.2	F37F2.2	protein_coding	F37F2.2.1			DOWNSTREAM: 1400 bases
I	1440268	C	T	SNP	Hom	76.92	3		Y92H12BR.4	Y92H12BR.4	protein_coding	Y92H12BR.4			UPSTREAM: 6415 bases
I	1440268	C	T	SNP	Hom	76.92	3		Y92H12BR.8	Y92H12BR.8	protein_coding	Y92H12BR.8			INTRON					897
I	1440268	C	T	SNP	Hom	76.92	3		F47G6.4	spe-15	protein_coding	F47G6.4			UPSTREAM: 6400 bases
I	1440268	C	T	SNP	Hom	76.92	3		F47G6.6	F47G6.6	ncRNA	F47G6.6			DOWNSTREAM: 6869 bases
I	1440268	C	T	SNP	Hom	76.92	3		F47G6.t1	F47G6.t1	tRNA	F47G6.t1			UPSTREAM: 6872 bases
I	1441967	*	#NAME?	INS	Hom	227.17	9		Y92H12BR.4	Y92H12BR.4	protein_coding	Y92H12BR.4			UPSTREAM: 8114 bases
I	1441967	*	#NAME?	INS	Hom	227.17	9		F47G6.4	spe-15	protein_coding	F47G6.4			UPSTREAM: 4701 bases
I	1441967	*	#NAME?	INS	Hom	227.17	9		F47G6.6	F47G6.6	ncRNA	F47G6.6			DOWNSTREAM: 5170 bases
I	1441967	*	#NAME?	INS	Hom	227.17	9		F47G6.t1	F47G6.t1	tRNA	F47G6.t1			UPSTREAM: 5173 bases
I	1441967	*	#NAME?	INS	Hom	227.17	9		F37F2.3	gst-25	protein_coding	F37F2.3			DOWNSTREAM: 9157 bases
I	1441967	*	#NAME?	INS	Hom	227.17	9		Y92H12BR.8	Y92H12BR.8	protein_coding	Y92H12BR.8			DOWNSTREAM: 651 bases
I	1441967	*	#NAME?	INS	Hom	227.17	9		F37F2.2	F37F2.2	protein_coding	F37F2.2.1			INTRON					483
I	1523367	*	#NAME?	INS	Hom	336.28	12		Y92H12A.4	Y92H12A.4	protein_coding	Y92H12A.4			INTRON					2349
I	1523367	*	#NAME?	INS	Hom	336.28	12		Y92H12A.3	Y92H12A.3	protein_coding	Y92H12A.3			UPSTREAM: 6524 bases
I	1523367	*	#NAME?	INS	Hom	336.28	12		Y92H12A.5	Y92H12A.5	protein_coding	Y92H12A.5			UPSTREAM: 8956 bases
I	1580678	*	#NAME?	DEL	Hom	384.81	5		Y92H12A.1	src-1	protein_coding	Y92H12A.1			DOWNSTREAM: 473 bases
I	1580678	*	#NAME?	DEL	Hom	384.81	5		Y92H12A.t1	Y92H12A.t1	tRNA	Y92H12A.t1			DOWNSTREAM: 4884 bases
I	1580678	*	#NAME?	DEL	Hom	384.81	5		Y92H12A.8	Y92H12A.8	ncRNA	Y92H12A.8			UPSTREAM: 4873 bases
I	1580678	*	#NAME?	DEL	Hom	384.81	5		Y73E7A.3	Y73E7A.3	protein_coding	Y73E7A.3a			UPSTREAM: 5491 bases
I	1580678	*	#NAME?	DEL	Hom	384.81	5		Y73E7A.3	Y73E7A.3	protein_coding	Y73E7A.3b.1			UPSTREAM: 5491 bases
I	1580678	*	#NAME?	DEL	Hom	384.81	5		Y73E7A.3	Y73E7A.3	protein_coding	Y73E7A.3b.2			UPSTREAM: 5491 bases
I	1711159	A	C	SNP	Hom	186.01	10		Y71G12B.14	lsm-6	protein_coding	Y71G12B.14			DOWNSTREAM: 9349 bases
I	1711159	A	C	SNP	Hom	186.01	10		Y71G12B.13	Y71G12B.13	protein_coding	Y71G12B.13			DOWNSTREAM: 3267 bases
I	1711159	A	C	SNP	Hom	186.01	10		Y71G12B.12	atg-5	protein_coding	Y71G12B.12b			DOWNSTREAM: 125 bases
I	1711159	A	C	SNP	Hom	186.01	10		Y71G12B.12	atg-5	protein_coding	Y71G12B.12a.1			INTRON					828
I	1711159	A	C	SNP	Hom	186.01	10		Y71G12B.12	atg-5	protein_coding	Y71G12B.12a.2			INTRON					828
I	1748224	*	#NAME?	INS	Hom	504.87	17		Y71G12B.36	Y71G12B.36	ncRNA	Y71G12B.36			UPSTREAM: 9498 bases
I	1748224	*	#NAME?	INS	Hom	504.87	17		Y71G12B.9	lin-65	protein_coding	Y71G12B.9b			UPSTREAM: 7107 bases
I	1748224	*	#NAME?	INS	Hom	504.87	17		Y71G12B.9	lin-65	protein_coding	Y71G12B.9a			UPSTREAM: 7107 bases
I	1748224	*	#NAME?	INS	Hom	504.87	17		Y71G12B.24	mppa-1	protein_coding	Y71G12B.24			INTRON					1434
I	1748224	*	#NAME?	INS	Hom	504.87	17		Y71G12B.11	Y71G12B.11	protein_coding	Y71G12B.11a			DOWNSTREAM: 7304 bases
I	1748224	*	#NAME?	INS	Hom	504.87	17		Y71G12B.10	Y71G12B.10	protein_coding	Y71G12B.10			UPSTREAM: 3259 bases
I	1798747	*	#NAME?	INS	Hom	163.3	8		Y71G12B.5	Y71G12B.5	protein_coding	Y71G12B.5			UPSTREAM: 972 bases
I	1798747	*	#NAME?	INS	Hom	163.3	8		Y71G12B.8	Y71G12B.8	protein_coding	Y71G12B.8			DOWNSTREAM: 8542 bases
I	1798747	*	#NAME?	INS	Hom	163.3	8		Y71G12B.7	Y71G12B.7	protein_coding	Y71G12B.7			DOWNSTREAM: 5847 bases
I	1798747	*	#NAME?	INS	Hom	163.3	8		Y71G12B.6	Y71G12B.6	protein_coding	Y71G12B.6.2			DOWNSTREAM: 2404 bases
I	1798747	*	#NAME?	INS	Hom	163.3	8		Y71G12B.6	Y71G12B.6	protein_coding	Y71G12B.6.1			DOWNSTREAM: 2320 bases
I	1798747	*	#NAME?	INS	Hom	163.3	8		Y71G12B.4	pghm-1	protein_coding	Y71G12B.4			UPSTREAM: 9346 bases
I	1798747	*	#NAME?	INS	Hom	163.3	8		Y71G12B.27	Y71G12B.27	protein_coding	Y71G12B.27			UPSTREAM: 50 bases
I	1818702	A	T	SNP	Hom	219.24	9		Y71G12B.4	pghm-1	protein_coding	Y71G12B.4			DOWNSTREAM: 6918 bases
I	1818702	A	T	SNP	Hom	219.24	9		Y71G12B.1	Y71G12B.1	protein_coding	Y71G12B.1b.1			UPSTREAM: 4745 bases
I	1818702	A	T	SNP	Hom	219.24	9		Y71G12B.1	Y71G12B.1	protein_coding	Y71G12B.1b.2			UPSTREAM: 4747 bases
I	1818702	A	T	SNP	Hom	219.24	9		Y71G12B.1	Y71G12B.1	protein_coding	Y71G12B.1a			UPSTREAM: 4747 bases
I	1818702	A	T	SNP	Hom	219.24	9		Y71G12B.3	Y71G12B.3	protein_coding	Y71G12B.3			DOWNSTREAM: 5116 bases
I	1818702	A	T	SNP	Hom	219.24	9		Y71G12B.32	Y71G12B.32	protein_coding	Y71G12B.32			UPSTREAM: 2639 bases
I	1818702	A	T	SNP	Hom	219.24	9		Y71G12B.2	Y71G12B.2	protein_coding	Y71G12B.2			DOWNSTREAM: 191 bases
I	1818702	A	T	SNP	Hom	219.24	9		Y71G12B.30	Y71G12B.30	protein_coding	Y71G12B.30			INTRON					1002
I	1818802	A	G	SNP	Hom	223.35	9		Y71G12B.4	pghm-1	protein_coding	Y71G12B.4			DOWNSTREAM: 7018 bases
I	1818802	A	G	SNP	Hom	223.35	9		Y71G12B.1	Y71G12B.1	protein_coding	Y71G12B.1b.1			UPSTREAM: 4645 bases
I	1818802	A	G	SNP	Hom	223.35	9		Y71G12B.1	Y71G12B.1	protein_coding	Y71G12B.1b.2			UPSTREAM: 4647 bases
I	1818802	A	G	SNP	Hom	223.35	9		Y71G12B.1	Y71G12B.1	protein_coding	Y71G12B.1a			UPSTREAM: 4647 bases
I	1818802	A	G	SNP	Hom	223.35	9		Y71G12B.3	Y71G12B.3	protein_coding	Y71G12B.3			DOWNSTREAM: 5216 bases
I	1818802	A	G	SNP	Hom	223.35	9		Y71G12B.32	Y71G12B.32	protein_coding	Y71G12B.32			UPSTREAM: 2739 bases
I	1818802	A	G	SNP	Hom	223.35	9		Y71G12B.2	Y71G12B.2	protein_coding	Y71G12B.2			DOWNSTREAM: 291 bases
I	1818802	A	G	SNP	Hom	223.35	9		Y71G12B.30	Y71G12B.30	protein_coding	Y71G12B.30			INTRON					1002
I	1912651	*	#NAME?	DEL	Hom	235.9	9		Y71G12A.2	Y71G12A.2	protein_coding	Y71G12A.2a			DOWNSTREAM: 2136 bases
I	1912651	*	#NAME?	DEL	Hom	235.9	9		Y71G12A.2	Y71G12A.2	protein_coding	Y71G12A.2b			DOWNSTREAM: 2136 bases
I	1912651	*	#NAME?	DEL	Hom	235.9	9		Y51F10.6	Y51F10.6	protein_coding	Y51F10.6			UPSTREAM: 4396 bases
I	1912651	*	#NAME?	DEL	Hom	235.9	9		Y51F10.7	Y51F10.7	protein_coding	Y51F10.7			INTRON					570
I	2160531	*	#NAME?	INS	Hom	895.23	26		W03F11.6	afd-1	protein_coding	W03F11.6a			INTRON					4977
I	2160531	*	#NAME?	INS	Hom	895.23	26		W03F11.6	afd-1	protein_coding	W03F11.6c			INTRON					4260
I	2160531	*	#NAME?	INS	Hom	895.23	26		W03F11.6	afd-1	protein_coding	W03F11.6d			INTRON					3555
I	2202205	*	#NAME?	INS	Hom	238.41	10		W03F11.6	afd-1	protein_coding	W03F11.6a			INTRON					4977
I	2202205	*	#NAME?	INS	Hom	238.41	10		W03F11.6	afd-1	protein_coding	W03F11.6b			INTRON					2037
I	2202205	*	#NAME?	INS	Hom	238.41	10		W03F11.6	afd-1	protein_coding	W03F11.6c			INTRON					4260
I	2202205	*	#NAME?	INS	Hom	238.41	10		W03F11.6	afd-1	protein_coding	W03F11.6d			UTR_3_PRIME: 23 bases from CDS
I	2221048	A	C	SNP	Hom	198.66	11		W03F11.5	W03F11.5	protein_coding	W03F11.5			DOWNSTREAM: 1562 bases
I	2221048	A	C	SNP	Hom	198.66	11		W03F11.2	gcy-17	protein_coding	W03F11.2			DOWNSTREAM: 2261 bases
I	2221048	A	C	SNP	Hom	198.66	11		W03F11.1	W03F11.1	protein_coding	W03F11.1			INTRON					708
I	2274424	G	A	SNP	Hom	373.01	14		Y39G10AL.6	Y39G10AL.6	ncRNA	Y39G10AL.6			UPSTREAM: 4980 bases
I	2274424	G	A	SNP	Hom	373.01	14		Y39G10AL.4	Y39G10AL.4	ncRNA	Y39G10AL.4			DOWNSTREAM: 4980 bases
I	2274424	G	A	SNP	Hom	373.01	14		Y39G10AL.1	Y39G10AL.1	protein_coding	Y39G10AL.1			UPSTREAM: 5412 bases
I	2274424	G	A	SNP	Hom	373.01	14		Y39G10AL.3	cdk-7	protein_coding	Y39G10AL.3.1			DOWNSTREAM: 6493 bases
I	2274424	G	A	SNP	Hom	373.01	14		Y39G10AL.3	cdk-7	protein_coding	Y39G10AL.3.2			DOWNSTREAM: 6692 bases
I	2274424	G	A	SNP	Hom	373.01	14		Y39G10AL.t1	Y39G10AL.t1	tRNA	Y39G10AL.t1			UPSTREAM: 1984 bases
I	2274424	G	A	SNP	Hom	373.01	14		Y39G10AL.5	Y39G10AL.5	ncRNA	Y39G10AL.5			DOWNSTREAM: 1983 bases
I	2274424	G	A	SNP	Hom	373.01	14		F12B6.1	abt-2	protein_coding	F12B6.1			UPSTREAM: 1556 bases
I	2379644	C	T	SNP	Hom	359.1	13		Y39G10AR.27	Y39G10AR.27	ncRNA	Y39G10AR.27			UPSTREAM: 8784 bases
I	2379644	C	T	SNP	Hom	359.1	13		Y39G10AR.18	Y39G10AR.18	protein_coding	Y39G10AR.18a.2			DOWNSTREAM: 3310 bases
I	2379644	C	T	SNP	Hom	359.1	13		Y39G10AR.18	Y39G10AR.18	protein_coding	Y39G10AR.18a.1			DOWNSTREAM: 3323 bases
I	2379644	C	T	SNP	Hom	359.1	13		Y39G10AR.3	nekl-1	protein_coding	Y39G10AR.3			DOWNSTREAM: 6678 bases
I	2379644	C	T	SNP	Hom	359.1	13		Y39G10AR.18	Y39G10AR.18	protein_coding	Y39G10AR.18b			DOWNSTREAM: 4949 bases
I	2379644	C	T	SNP	Hom	359.1	13		Y39G10AR.17	sydn-1	protein_coding	Y39G10AR.17	exon_I_2379561_2379707	2	NON_SYNONYMOUS_CODING	M/I	atG/atA	301	0	1737
I	2468006	G	A	SNP	Hom	268.08	11		Y74C10AR.3	abtm-1	protein_coding	Y74C10AR.3			DOWNSTREAM: 4066 bases
I	2468006	G	A	SNP	Hom	268.08	11		T16H5.1	inx-19	protein_coding	T16H5.1b.2			UPSTREAM: 4543 bases
I	2468006	G	A	SNP	Hom	268.08	11		T16H5.1	inx-19	protein_coding	T16H5.1a			UPSTREAM: 4543 bases
I	2468006	G	A	SNP	Hom	268.08	11		T16H5.1	inx-19	protein_coding	T16H5.1b.1			UPSTREAM: 3367 bases
I	2468006	G	A	SNP	Hom	268.08	11		Y74C10AL.2	Y74C10AL.2	protein_coding	Y74C10AL.2.1			DOWNSTREAM: 783 bases
I	2468006	G	A	SNP	Hom	268.08	11		Y74C10AL.2	Y74C10AL.2	protein_coding	Y74C10AL.2.2			DOWNSTREAM: 845 bases
I	2476095	*	#NAME?	INS	Hom	388.93	12		Y74C10AR.3	abtm-1	protein_coding	Y74C10AR.3			INTRON					2115
I	2476095	*	#NAME?	INS	Hom	388.93	12		Y74C10AR.1	eif-3.I	protein_coding	Y74C10AR.1			UPSTREAM: 9775 bases
I	2476095	*	#NAME?	INS	Hom	388.93	12		Y74C10AL.2	Y74C10AL.2	protein_coding	Y74C10AL.2.2			UPSTREAM: 4158 bases
I	2476095	*	#NAME?	INS	Hom	388.93	12		Y74C10AL.2	Y74C10AL.2	protein_coding	Y74C10AL.2.1			UPSTREAM: 3726 bases
I	2476095	*	#NAME?	INS	Hom	388.93	12		Y74C10AR.2	Y74C10AR.2	protein_coding	Y74C10AR.2			UPSTREAM: 6591 bases
I	2493087	*	#NAME?	DEL	Hom	314.48	14		Y74C10AR.3	abtm-1	protein_coding	Y74C10AR.3			UPSTREAM: 7703 bases
I	2493087	*	#NAME?	DEL	Hom	314.48	14		Y23H5B.5	Y23H5B.5	protein_coding	Y23H5B.5			UPSTREAM: 5049 bases
I	2493087	*	#NAME?	DEL	Hom	314.48	14		Y74C10AR.1	eif-3.I	protein_coding	Y74C10AR.1			DOWNSTREAM: 3312 bases
I	2493087	*	#NAME?	DEL	Hom	314.48	14		Y23H5B.6	Y23H5B.6	protein_coding	Y23H5B.6			INTRON					2199
I	2493087	*	#NAME?	DEL	Hom	314.48	14		Y74C10AR.2	Y74C10AR.2	protein_coding	Y74C10AR.2			DOWNSTREAM: 9357 bases
I	2568368	C	T	SNP	Hom	303.85	11		C55C2.5	aat-5	protein_coding	C55C2.5a			DOWNSTREAM: 3410 bases
I	2568368	C	T	SNP	Hom	303.85	11		C55C2.5	aat-5	protein_coding	C55C2.5c.1			DOWNSTREAM: 3416 bases
I	2568368	C	T	SNP	Hom	303.85	11		C55C2.3	C55C2.3	protein_coding	C55C2.3			DOWNSTREAM: 6546 bases
I	2568368	C	T	SNP	Hom	303.85	11		C55C2.5	aat-5	protein_coding	C55C2.5b			DOWNSTREAM: 3487 bases
I	2568368	C	T	SNP	Hom	303.85	11		C55C2.2	ssp-19	protein_coding	C55C2.2			DOWNSTREAM: 5317 bases
I	2568368	C	T	SNP	Hom	303.85	11		C55C2.5	aat-5	protein_coding	C55C2.5c.2			DOWNSTREAM: 5618 bases
I	2568368	C	T	SNP	Hom	303.85	11		C55C2.1	scrt-1	protein_coding	C55C2.1			UPSTREAM: 394 bases
I	2568368	C	T	SNP	Hom	303.85	11		C55C2.4	C55C2.4	protein_coding	C55C2.4			DOWNSTREAM: 8256 bases
I	2568369	G	A	SNP	Hom	303.83	11		C55C2.5	aat-5	protein_coding	C55C2.5a			DOWNSTREAM: 3409 bases
I	2568369	G	A	SNP	Hom	303.83	11		C55C2.5	aat-5	protein_coding	C55C2.5c.1			DOWNSTREAM: 3415 bases
I	2568369	G	A	SNP	Hom	303.83	11		C55C2.3	C55C2.3	protein_coding	C55C2.3			DOWNSTREAM: 6547 bases
I	2568369	G	A	SNP	Hom	303.83	11		C55C2.5	aat-5	protein_coding	C55C2.5b			DOWNSTREAM: 3486 bases
I	2568369	G	A	SNP	Hom	303.83	11		C55C2.2	ssp-19	protein_coding	C55C2.2			DOWNSTREAM: 5318 bases
I	2568369	G	A	SNP	Hom	303.83	11		C55C2.5	aat-5	protein_coding	C55C2.5c.2			DOWNSTREAM: 5617 bases
I	2568369	G	A	SNP	Hom	303.83	11		C55C2.1	scrt-1	protein_coding	C55C2.1			UPSTREAM: 393 bases
I	2568369	G	A	SNP	Hom	303.83	11		C55C2.4	C55C2.4	protein_coding	C55C2.4			DOWNSTREAM: 8257 bases
I	2579330	A	T	SNP	Hom	389.83	14		C55C2.1	scrt-1	protein_coding	C55C2.1			DOWNSTREAM: 8582 bases
I	2579330	A	T	SNP	Hom	389.83	14		K07A3.1	fbp-1	protein_coding	K07A3.1.1			DOWNSTREAM: 1607 bases
I	2579330	A	T	SNP	Hom	389.83	14		K07A3.1	fbp-1	protein_coding	K07A3.1.3			DOWNSTREAM: 1687 bases
I	2579330	A	T	SNP	Hom	389.83	14		K07A3.1	fbp-1	protein_coding	K07A3.1.2			DOWNSTREAM: 1875 bases
I	2579330	A	T	SNP	Hom	389.83	14		C55C2.5	aat-5	protein_coding	C55C2.5c.1			UPSTREAM: 3306 bases
I	2579330	A	T	SNP	Hom	389.83	14		K07A3.2	ptr-12	protein_coding	K07A3.2a			DOWNSTREAM: 8213 bases
I	2579330	A	T	SNP	Hom	389.83	14		K07A3.2	ptr-12	protein_coding	K07A3.2b			DOWNSTREAM: 8368 bases
I	2579330	A	T	SNP	Hom	389.83	14		C55C2.5	aat-5	protein_coding	C55C2.5b			UPSTREAM: 3308 bases
I	2579330	A	T	SNP	Hom	389.83	14		C55C2.5	aat-5	protein_coding	C55C2.5c.2			UPSTREAM: 3308 bases
I	2579330	A	T	SNP	Hom	389.83	14		C55C2.5	aat-5	protein_coding	C55C2.5a			UPSTREAM: 3308 bases
I	2777374	C	G	SNP	Hom	268.02	11		Y71F9B.14	Y71F9B.14	protein_coding	Y71F9B.14			DOWNSTREAM: 3478 bases
I	2777374	C	G	SNP	Hom	268.02	11		Y71F9B.15	Y71F9B.15	protein_coding	Y71F9B.15			DOWNSTREAM: 4077 bases
I	2777374	C	G	SNP	Hom	268.02	11		W03D8.9	W03D8.9	protein_coding	W03D8.9.1			DOWNSTREAM: 7245 bases
I	2777374	C	G	SNP	Hom	268.02	11		W03D8.9	W03D8.9	protein_coding	W03D8.9.2			DOWNSTREAM: 7257 bases
I	2777374	C	G	SNP	Hom	268.02	11		Y71F9B.1	Y71F9B.1	protein_coding	Y71F9B.1			DOWNSTREAM: 1950 bases
I	2777374	C	G	SNP	Hom	268.02	11		W03D8.10	W03D8.10	protein_coding	W03D8.10			UPSTREAM: 8763 bases
I	2777374	C	G	SNP	Hom	268.02	11		Y71F9B.10	sop-3	protein_coding	Y71F9B.10a.2			UPSTREAM: 1275 bases
I	2777374	C	G	SNP	Hom	268.02	11		Y71F9B.10	sop-3	protein_coding	Y71F9B.10b			UPSTREAM: 1275 bases
I	2777374	C	G	SNP	Hom	268.02	11		Y71F9B.10	sop-3	protein_coding	Y71F9B.10a.1			UPSTREAM: 1269 bases
I	2777374	C	G	SNP	Hom	268.02	11		Y71F9B.13	Y71F9B.13	protein_coding	Y71F9B.13a	exon_I_2777150_2777451	2	SYNONYMOUS_CODING	A/A	gcG/gcC	70	3	663
I	2777374	C	G	SNP	Hom	268.02	11		Y71F9B.13	Y71F9B.13	protein_coding	Y71F9B.13b	exon_I_2777150_2777451	2	SYNONYMOUS_CODING	A/A	gcG/gcC	42	3	579
I	2777374	C	G	SNP	Hom	268.02	11		Y71F9B.13	Y71F9B.13	protein_coding	Y71F9B.13c	exon_I_2777150_2777451	2	UTR_5_PRIME: 166 bases from TSS
I	2857190	G	A	SNP	Hom	399.65	15		W10C8.6	W10C8.6	protein_coding	W10C8.6			DOWNSTREAM: 1327 bases
I	2857190	G	A	SNP	Hom	399.65	15		W10C8.1	ccb-2	protein_coding	W10C8.1			DOWNSTREAM: 7396 bases
I	2857190	G	A	SNP	Hom	399.65	15		Y71F9AL.11	Y71F9AL.11	protein_coding	Y71F9AL.11			UPSTREAM: 5215 bases
I	2857190	G	A	SNP	Hom	399.65	15		W10C8.4	W10C8.4	protein_coding	W10C8.4b			UPSTREAM: 4439 bases
I	2857190	G	A	SNP	Hom	399.65	15		W10C8.4	W10C8.4	protein_coding	W10C8.4a			UPSTREAM: 3333 bases
I	2857190	G	A	SNP	Hom	399.65	15		Y71F9AL.21	Y71F9AL.21	ncRNA	Y71F9AL.21			DOWNSTREAM: 6823 bases
I	2857190	G	A	SNP	Hom	399.65	15		W10C8.10	W10C8.10	ncRNA	W10C8.10			DOWNSTREAM: 1746 bases
I	2857190	G	A	SNP	Hom	399.65	15		W10C8.5	W10C8.5	protein_coding	W10C8.5.3			UPSTREAM: 1473 bases
I	2857190	G	A	SNP	Hom	399.65	15		W10C8.5	W10C8.5	protein_coding	W10C8.5.2			UPSTREAM: 1456 bases
I	2857190	G	A	SNP	Hom	399.65	15		W10C8.5	W10C8.5	protein_coding	W10C8.5.1			UPSTREAM: 1454 bases
I	2857190	G	A	SNP	Hom	399.65	15		Y71F9AL.10	Y71F9AL.10	protein_coding	Y71F9AL.10.1			UPSTREAM: 9241 bases
I	2857190	G	A	SNP	Hom	399.65	15		Y71F9AL.10	Y71F9AL.10	protein_coding	Y71F9AL.10.2			UPSTREAM: 9320 bases
I	2889895	A	G	SNP	Hom	296.24	12		Y71F9AL.14	dnc-5	protein_coding	Y71F9AL.14.2			UPSTREAM: 6453 bases
I	2889895	A	G	SNP	Hom	296.24	12		Y71F9AL.14	dnc-5	protein_coding	Y71F9AL.14.1			UPSTREAM: 6439 bases
I	2889895	A	G	SNP	Hom	296.24	12		Y71F9AL.16	arx-1	protein_coding	Y71F9AL.16			INTRON					1278
I	2889895	A	G	SNP	Hom	296.24	12		Y71F9AL.17	Y71F9AL.17	protein_coding	Y71F9AL.17			DOWNSTREAM: 5435 bases
I	2889895	A	G	SNP	Hom	296.24	12		Y71F9AL.7	Y71F9AL.7	protein_coding	Y71F9AL.7			DOWNSTREAM: 459 bases
I	2889895	A	G	SNP	Hom	296.24	12		Y71F9AL.6	Y71F9AL.6	protein_coding	Y71F9AL.6			UPSTREAM: 553 bases
I	2889895	A	G	SNP	Hom	296.24	12		Y71F9AL.8	Y71F9AL.8	protein_coding	Y71F9AL.8			DOWNSTREAM: 8957 bases
I	2893761	A	G	SNP	Hom	38.05	2		Y71F9AL.5	gst-43	protein_coding	Y71F9AL.5			UPSTREAM: 7576 bases
I	2893761	A	G	SNP	Hom	38.05	2		Y71F9AL.4	Y71F9AL.4	protein_coding	Y71F9AL.4			UPSTREAM: 9837 bases
I	2893761	A	G	SNP	Hom	38.05	2		Y71F9AL.16	arx-1	protein_coding	Y71F9AL.16			UPSTREAM: 41 bases
I	2893761	A	G	SNP	Hom	38.05	2		Y71F9AL.17	Y71F9AL.17	protein_coding	Y71F9AL.17			DOWNSTREAM: 1569 bases
I	2893761	A	G	SNP	Hom	38.05	2		Y71F9AL.7	Y71F9AL.7	protein_coding	Y71F9AL.7			DOWNSTREAM: 4325 bases
I	2893761	A	G	SNP	Hom	38.05	2		Y71F9AL.6	Y71F9AL.6	protein_coding	Y71F9AL.6			DOWNSTREAM: 2498 bases
I	2893762	A	T	SNP	Hom	38.05	2		Y71F9AL.5	gst-43	protein_coding	Y71F9AL.5			UPSTREAM: 7575 bases
I	2893762	A	T	SNP	Hom	38.05	2		Y71F9AL.4	Y71F9AL.4	protein_coding	Y71F9AL.4			UPSTREAM: 9836 bases
I	2893762	A	T	SNP	Hom	38.05	2		Y71F9AL.16	arx-1	protein_coding	Y71F9AL.16			UPSTREAM: 42 bases
I	2893762	A	T	SNP	Hom	38.05	2		Y71F9AL.17	Y71F9AL.17	protein_coding	Y71F9AL.17			DOWNSTREAM: 1568 bases
I	2893762	A	T	SNP	Hom	38.05	2		Y71F9AL.7	Y71F9AL.7	protein_coding	Y71F9AL.7			DOWNSTREAM: 4326 bases
I	2893762	A	T	SNP	Hom	38.05	2		Y71F9AL.6	Y71F9AL.6	protein_coding	Y71F9AL.6			DOWNSTREAM: 2499 bases
I	2893763	A	T	SNP	Hom	38.05	2		Y71F9AL.5	gst-43	protein_coding	Y71F9AL.5			UPSTREAM: 7574 bases
I	2893763	A	T	SNP	Hom	38.05	2		Y71F9AL.4	Y71F9AL.4	protein_coding	Y71F9AL.4			UPSTREAM: 9835 bases
I	2893763	A	T	SNP	Hom	38.05	2		Y71F9AL.16	arx-1	protein_coding	Y71F9AL.16			UPSTREAM: 43 bases
I	2893763	A	T	SNP	Hom	38.05	2		Y71F9AL.17	Y71F9AL.17	protein_coding	Y71F9AL.17			DOWNSTREAM: 1567 bases
I	2893763	A	T	SNP	Hom	38.05	2		Y71F9AL.7	Y71F9AL.7	protein_coding	Y71F9AL.7			DOWNSTREAM: 4327 bases
I	2893763	A	T	SNP	Hom	38.05	2		Y71F9AL.6	Y71F9AL.6	protein_coding	Y71F9AL.6			DOWNSTREAM: 2500 bases
I	2893764	A	T	SNP	Hom	38.05	2		Y71F9AL.5	gst-43	protein_coding	Y71F9AL.5			UPSTREAM: 7573 bases
I	2893764	A	T	SNP	Hom	38.05	2		Y71F9AL.4	Y71F9AL.4	protein_coding	Y71F9AL.4			UPSTREAM: 9834 bases
I	2893764	A	T	SNP	Hom	38.05	2		Y71F9AL.16	arx-1	protein_coding	Y71F9AL.16			UPSTREAM: 44 bases
I	2893764	A	T	SNP	Hom	38.05	2		Y71F9AL.17	Y71F9AL.17	protein_coding	Y71F9AL.17			DOWNSTREAM: 1566 bases
I	2893764	A	T	SNP	Hom	38.05	2		Y71F9AL.7	Y71F9AL.7	protein_coding	Y71F9AL.7			DOWNSTREAM: 4328 bases
I	2893764	A	T	SNP	Hom	38.05	2		Y71F9AL.6	Y71F9AL.6	protein_coding	Y71F9AL.6			DOWNSTREAM: 2501 bases
I	2893766	A	T	SNP	Hom	38.05	2		Y71F9AL.5	gst-43	protein_coding	Y71F9AL.5			UPSTREAM: 7571 bases
I	2893766	A	T	SNP	Hom	38.05	2		Y71F9AL.4	Y71F9AL.4	protein_coding	Y71F9AL.4			UPSTREAM: 9832 bases
I	2893766	A	T	SNP	Hom	38.05	2		Y71F9AL.16	arx-1	protein_coding	Y71F9AL.16			UPSTREAM: 46 bases
I	2893766	A	T	SNP	Hom	38.05	2		Y71F9AL.17	Y71F9AL.17	protein_coding	Y71F9AL.17			DOWNSTREAM: 1564 bases
I	2893766	A	T	SNP	Hom	38.05	2		Y71F9AL.7	Y71F9AL.7	protein_coding	Y71F9AL.7			DOWNSTREAM: 4330 bases
I	2893766	A	T	SNP	Hom	38.05	2		Y71F9AL.6	Y71F9AL.6	protein_coding	Y71F9AL.6			DOWNSTREAM: 2503 bases
I	2893767	C	G	SNP	Hom	35.2	2		Y71F9AL.5	gst-43	protein_coding	Y71F9AL.5			UPSTREAM: 7570 bases
I	2893767	C	G	SNP	Hom	35.2	2		Y71F9AL.4	Y71F9AL.4	protein_coding	Y71F9AL.4			UPSTREAM: 9831 bases
I	2893767	C	G	SNP	Hom	35.2	2		Y71F9AL.16	arx-1	protein_coding	Y71F9AL.16			UPSTREAM: 47 bases
I	2893767	C	G	SNP	Hom	35.2	2		Y71F9AL.17	Y71F9AL.17	protein_coding	Y71F9AL.17			DOWNSTREAM: 1563 bases
I	2893767	C	G	SNP	Hom	35.2	2		Y71F9AL.7	Y71F9AL.7	protein_coding	Y71F9AL.7			DOWNSTREAM: 4331 bases
I	2893767	C	G	SNP	Hom	35.2	2		Y71F9AL.6	Y71F9AL.6	protein_coding	Y71F9AL.6			DOWNSTREAM: 2504 bases
I	2893770	A	T	SNP	Hom	35.2	2		Y71F9AL.5	gst-43	protein_coding	Y71F9AL.5			UPSTREAM: 7567 bases
I	2893770	A	T	SNP	Hom	35.2	2		Y71F9AL.4	Y71F9AL.4	protein_coding	Y71F9AL.4			UPSTREAM: 9828 bases
I	2893770	A	T	SNP	Hom	35.2	2		Y71F9AL.16	arx-1	protein_coding	Y71F9AL.16			UPSTREAM: 50 bases
I	2893770	A	T	SNP	Hom	35.2	2		Y71F9AL.17	Y71F9AL.17	protein_coding	Y71F9AL.17			DOWNSTREAM: 1560 bases
I	2893770	A	T	SNP	Hom	35.2	2		Y71F9AL.7	Y71F9AL.7	protein_coding	Y71F9AL.7			DOWNSTREAM: 4334 bases
I	2893770	A	T	SNP	Hom	35.2	2		Y71F9AL.6	Y71F9AL.6	protein_coding	Y71F9AL.6			DOWNSTREAM: 2507 bases
I	2916446	A	G	SNP	Hom	173.31	7		Y71F9AL.18	pme-1	protein_coding	Y71F9AL.18.2			INTRON					2838
I	2916446	A	G	SNP	Hom	173.31	7		Y71F9AL.18	pme-1	protein_coding	Y71F9AL.18.1			INTRON					2838
I	2916446	A	G	SNP	Hom	173.31	7		Y71F9AL.4	Y71F9AL.4	protein_coding	Y71F9AL.4			DOWNSTREAM: 8693 bases
I	2916446	A	G	SNP	Hom	173.31	7		Y71F9AL.1	Y71F9AL.1	protein_coding	Y71F9AL.1			UPSTREAM: 8488 bases
I	2916446	A	G	SNP	Hom	173.31	7		Y71F9AL.2	Y71F9AL.2	protein_coding	Y71F9AL.2			INTRON					1536
I	2976938	G	A	SNP	Hom	258.57	10		Y71F9AR.7	Y71F9AR.7	ncRNA	Y71F9AR.7			DOWNSTREAM: 9196 bases
I	2976938	G	A	SNP	Hom	258.57	10		Y71F9AR.9	Y71F9AR.9	ncRNA	Y71F9AR.9			UPSTREAM: 9196 bases
I	2976938	G	A	SNP	Hom	258.57	10		Y71F9AR.4	Y71F9AR.4	protein_coding	Y71F9AR.4			DOWNSTREAM: 4715 bases
I	2976938	G	A	SNP	Hom	258.57	10		Y71F9AR.8	Y71F9AR.8	ncRNA	Y71F9AR.8			UPSTREAM: 3345 bases
I	2976938	G	A	SNP	Hom	258.57	10		Y71F9AR.6	Y71F9AR.6	ncRNA	Y71F9AR.6			UPSTREAM: 1966 bases
I	2976938	G	A	SNP	Hom	258.57	10		Y71F9AR.5	Y71F9AR.5	ncRNA	Y71F9AR.5			DOWNSTREAM: 1966 bases
I	2976938	G	A	SNP	Hom	258.57	10		Y71F9AR.3	Y71F9AR.3	protein_coding	Y71F9AR.3			DOWNSTREAM: 9171 bases
I	2976938	G	A	SNP	Hom	258.57	10		Y71F9AR.2	Y71F9AR.2	protein_coding	Y71F9AR.2			DOWNSTREAM: 6327 bases
I	2985281	*	#NAME?	INS	Hom	192.51	8		Y71F9AR.4	Y71F9AR.4	protein_coding	Y71F9AR.4			UPSTREAM: 2207 bases
I	2985281	*	#NAME?	INS	Hom	192.51	8		Y71F9AR.2	Y71F9AR.2	protein_coding	Y71F9AR.2			UPSTREAM: 112 bases
I	2985281	*	#NAME?	INS	Hom	192.51	8		Y71F9AR.3	Y71F9AR.3	protein_coding	Y71F9AR.3			DOWNSTREAM: 828 bases
I	2989389	G	T	SNP	Hom	202.58	7		Y71F9AR.3	Y71F9AR.3	protein_coding	Y71F9AR.3			INTRON					2241
I	2989389	G	T	SNP	Hom	202.58	7		Y54E10BL.4	dnj-28	protein_coding	Y54E10BL.4			UPSTREAM: 7019 bases
I	2989389	G	T	SNP	Hom	202.58	7		Y71F9AR.4	Y71F9AR.4	protein_coding	Y71F9AR.4			UPSTREAM: 6315 bases
I	2989389	G	T	SNP	Hom	202.58	7		Y71F9AR.2	Y71F9AR.2	protein_coding	Y71F9AR.2			UPSTREAM: 4220 bases
I	3002903	*	#NAME?	DEL	Hom	272.92	11		Y54E10BL.3	Y54E10BL.3	protein_coding	Y54E10BL.3			UPSTREAM: 626 bases
I	3002903	*	#NAME?	DEL	Hom	272.92	11		Y54E10BL.1	Y54E10BL.1	protein_coding	Y54E10BL.1			UPSTREAM: 9210 bases
I	3002903	*	#NAME?	DEL	Hom	272.92	11		Y54E10BL.5	nduf-5	protein_coding	Y54E10BL.5			UPSTREAM: 52 bases
I	3002903	*	#NAME?	DEL	Hom	272.92	11		Y54E10BL.6	mek-2	protein_coding	Y54E10BL.6			DOWNSTREAM: 2526 bases
I	3002903	*	#NAME?	DEL	Hom	272.92	11		Y71F9AR.3	Y71F9AR.3	protein_coding	Y71F9AR.3			UPSTREAM: 6988 bases
I	3002903	*	#NAME?	DEL	Hom	272.92	11		Y54E10BL.8	Y54E10BL.8	ncRNA	Y54E10BL.8			UPSTREAM: 7592 bases
I	3002903	*	#NAME?	DEL	Hom	272.92	11		Y54E10BL.2	col-48	protein_coding	Y54E10BL.2			UPSTREAM: 7789 bases
I	3002903	*	#NAME?	DEL	Hom	272.92	11		Y54E10BL.4	dnj-28	protein_coding	Y54E10BL.4			DOWNSTREAM: 1523 bases
I	3131463	*	#NAME?	DEL	Hom	576.36	21		K09H9.3	col-49	protein_coding	K09H9.3			UPSTREAM: 5727 bases
I	3131463	*	#NAME?	DEL	Hom	576.36	21		K09H9.8	K09H9.8	protein_coding	K09H9.8			DOWNSTREAM: 7078 bases
I	3131463	*	#NAME?	DEL	Hom	576.36	21		C45E1.4	C45E1.4	protein_coding	C45E1.4			UPSTREAM: 6316 bases
I	3146646	C	T	SNP	Hom	389.32	15		K09H9.3	col-49	protein_coding	K09H9.3			DOWNSTREAM: 8198 bases
I	3146646	C	T	SNP	Hom	389.32	15		K09H9.7	K09H9.7	protein_coding	K09H9.7			DOWNSTREAM: 3765 bases
I	3146646	C	T	SNP	Hom	389.32	15		K09H9.8	K09H9.8	protein_coding	K09H9.8			UPSTREAM: 6043 bases
I	3146646	C	T	SNP	Hom	389.32	15		K09H9.1	K09H9.1	protein_coding	K09H9.1			UPSTREAM: 6191 bases
I	3146646	C	T	SNP	Hom	389.32	15		K09H9.5	K09H9.5	protein_coding	K09H9.5			UPSTREAM: 3469 bases
I	3146646	C	T	SNP	Hom	389.32	15		K09H9.2	K09H9.2	protein_coding	K09H9.2.1			UPSTREAM: 1352 bases
I	3146646	C	T	SNP	Hom	389.32	15		K09H9.2	K09H9.2	protein_coding	K09H9.2.2			UPSTREAM: 1370 bases
I	3146646	C	T	SNP	Hom	389.32	15		K09H9.6	lpd-6	protein_coding	K09H9.6.1			INTRON					1722
I	3146646	C	T	SNP	Hom	389.32	15		K09H9.6	lpd-6	protein_coding	K09H9.6.2			INTRON					1722
I	3172359	A	G	SNP	Hom	81.48	5		Y54E10A.11	Y54E10A.11	protein_coding	Y54E10A.11			DOWNSTREAM: 4063 bases
I	3172359	A	G	SNP	Hom	81.48	5		Y54E10A.6	Y54E10A.6	protein_coding	Y54E10A.6			DOWNSTREAM: 4802 bases
I	3172359	A	G	SNP	Hom	81.48	5		Y54E10A.5	dnc-6	protein_coding	Y54E10A.5.2			DOWNSTREAM: 1234 bases
I	3172359	A	G	SNP	Hom	81.48	5		Y54E10A.5	dnc-6	protein_coding	Y54E10A.5.1			DOWNSTREAM: 1127 bases
I	3172359	A	G	SNP	Hom	81.48	5		Y54E10A.9	vbh-1	protein_coding	Y54E10A.9a.1			UPSTREAM: 9986 bases
I	3172359	A	G	SNP	Hom	81.48	5		Y54E10A.9	vbh-1	protein_coding	Y54E10A.9a.2			UPSTREAM: 9986 bases
I	3172359	A	G	SNP	Hom	81.48	5		Y54E10A.9	vbh-1	protein_coding	Y54E10A.9b			UPSTREAM: 9981 bases
I	3172359	A	G	SNP	Hom	81.48	5		Y54E10A.10	Y54E10A.10	protein_coding	Y54E10A.10.1			DOWNSTREAM: 886 bases
I	3172359	A	G	SNP	Hom	81.48	5		Y54E10A.10	Y54E10A.10	protein_coding	Y54E10A.10.2			DOWNSTREAM: 1002 bases
I	3172359	A	G	SNP	Hom	81.48	5		Y54E10A.7	Y54E10A.7	protein_coding	Y54E10A.7.2			DOWNSTREAM: 8814 bases
I	3172359	A	G	SNP	Hom	81.48	5		Y54E10A.7	Y54E10A.7	protein_coding	Y54E10A.7.1			DOWNSTREAM: 8708 bases
I	3224993	G	A	SNP	Hom	470.3	20		Y54E10A.3	Y54E10A.3	protein_coding	Y54E10A.3			UPSTREAM: 4438 bases
I	3224993	G	A	SNP	Hom	470.3	20		Y54E10A.14	rom-5	protein_coding	Y54E10A.14			UPSTREAM: 2041 bases
I	3224993	G	A	SNP	Hom	470.3	20		Y54E10A.15	cdt-1	protein_coding	Y54E10A.15	exon_I_3224915_3225767	3	NON_SYNONYMOUS_CODING	P/L	cCt/cTt	602	0	2055
I	3224993	G	A	SNP	Hom	470.3	20		Y54E10A.2	cogc-1	protein_coding	Y54E10A.2			UPSTREAM: 8400 bases
I	3224993	G	A	SNP	Hom	470.3	20		Y54E10A.4	fog-1	protein_coding	Y54E10A.4a.1			DOWNSTREAM: 7626 bases
I	3224993	G	A	SNP	Hom	470.3	20		Y54E10A.4	fog-1	protein_coding	Y54E10A.4a.2			DOWNSTREAM: 7626 bases
I	3224993	G	A	SNP	Hom	470.3	20		Y54E10A.4	fog-1	protein_coding	Y54E10A.4b			DOWNSTREAM: 7626 bases
I	3258595	*	#NAME?	DEL	Hom	311.32	11		Y54E10A.27	Y54E10A.27	ncRNA	Y54E10A.27			DOWNSTREAM: 9966 bases
I	3258595	*	#NAME?	DEL	Hom	311.32	11		Y54E10A.22	Y54E10A.22	ncRNA	Y54E10A.22			DOWNSTREAM: 407 bases
I	3258595	*	#NAME?	DEL	Hom	311.32	11		Y54E10A.20	Y54E10A.20	ncRNA	Y54E10A.20			UPSTREAM: 407 bases
I	3258595	*	#NAME?	DEL	Hom	311.32	11		Y44E3B.2	tyr-5	protein_coding	Y44E3B.2			UPSTREAM: 1278 bases
I	3258595	*	#NAME?	DEL	Hom	311.32	11		Y54E10A.21	Y54E10A.21	ncRNA	Y54E10A.21			UPSTREAM: 1716 bases
I	3258595	*	#NAME?	DEL	Hom	311.32	11		Y54E10A.23	Y54E10A.23	ncRNA	Y54E10A.23			DOWNSTREAM: 1973 bases
I	3258595	*	#NAME?	DEL	Hom	311.32	11		Y44E3B.1	zip-4	protein_coding	Y44E3B.1b.1			DOWNSTREAM: 5663 bases
I	3258595	*	#NAME?	DEL	Hom	311.32	11		Y44E3B.1	zip-4	protein_coding	Y44E3B.1b.2			DOWNSTREAM: 5663 bases
I	3258595	*	#NAME?	DEL	Hom	311.32	11		Y44E3B.1	zip-4	protein_coding	Y44E3B.1c			DOWNSTREAM: 5666 bases
I	3258595	*	#NAME?	DEL	Hom	311.32	11		Y44E3B.1	zip-4	protein_coding	Y44E3B.1a			DOWNSTREAM: 5812 bases
I	3258595	*	#NAME?	DEL	Hom	311.32	11		Y54E10A.2	cogc-1	protein_coding	Y54E10A.2			DOWNSTREAM: 3028 bases
I	3258595	*	#NAME?	DEL	Hom	311.32	11		Y54E10A.19	Y54E10A.19	ncRNA	Y54E10A.19			UPSTREAM: 1829 bases
I	3258595	*	#NAME?	DEL	Hom	311.32	11		Y54E10A.28	Y54E10A.28	ncRNA	Y54E10A.28			DOWNSTREAM: 1829 bases
I	3258595	*	#NAME?	DEL	Hom	311.32	11		W01B11.3	nol-5	protein_coding	W01B11.3.1			UPSTREAM: 8499 bases
I	3258595	*	#NAME?	DEL	Hom	311.32	11		W01B11.3	nol-5	protein_coding	W01B11.3.2			UPSTREAM: 8499 bases
I	3258595	*	#NAME?	DEL	Hom	311.32	11		W01B11.3	nol-5	protein_coding	W01B11.3.3			UPSTREAM: 8501 bases
I	3259388	*	#NAME?	DEL	Hom	176.72	5		Y54E10A.22	Y54E10A.22	ncRNA	Y54E10A.22			UPSTREAM: 297 bases
I	3259388	*	#NAME?	DEL	Hom	176.72	5		Y54E10A.20	Y54E10A.20	ncRNA	Y54E10A.20			DOWNSTREAM: 297 bases
I	3259388	*	#NAME?	DEL	Hom	176.72	5		Y44E3B.2	tyr-5	protein_coding	Y44E3B.2			UPSTREAM: 485 bases
I	3259388	*	#NAME?	DEL	Hom	176.72	5		Y54E10A.21	Y54E10A.21	ncRNA	Y54E10A.21			UPSTREAM: 923 bases
I	3259388	*	#NAME?	DEL	Hom	176.72	5		Y54E10A.23	Y54E10A.23	ncRNA	Y54E10A.23			DOWNSTREAM: 1180 bases
I	3259388	*	#NAME?	DEL	Hom	176.72	5		Y44E3B.1	zip-4	protein_coding	Y44E3B.1b.1			DOWNSTREAM: 4870 bases
I	3259388	*	#NAME?	DEL	Hom	176.72	5		Y44E3B.1	zip-4	protein_coding	Y44E3B.1b.2			DOWNSTREAM: 4870 bases
I	3259388	*	#NAME?	DEL	Hom	176.72	5		Y44E3B.1	zip-4	protein_coding	Y44E3B.1c			DOWNSTREAM: 4873 bases
I	3259388	*	#NAME?	DEL	Hom	176.72	5		Y44E3B.1	zip-4	protein_coding	Y44E3B.1a			DOWNSTREAM: 5019 bases
I	3259388	*	#NAME?	DEL	Hom	176.72	5		Y54E10A.2	cogc-1	protein_coding	Y54E10A.2			DOWNSTREAM: 3821 bases
I	3259388	*	#NAME?	DEL	Hom	176.72	5		Y54E10A.19	Y54E10A.19	ncRNA	Y54E10A.19			UPSTREAM: 2622 bases
I	3259388	*	#NAME?	DEL	Hom	176.72	5		Y54E10A.28	Y54E10A.28	ncRNA	Y54E10A.28			DOWNSTREAM: 2622 bases
I	3259388	*	#NAME?	DEL	Hom	176.72	5		W01B11.3	nol-5	protein_coding	W01B11.3.1			UPSTREAM: 7706 bases
I	3259388	*	#NAME?	DEL	Hom	176.72	5		W01B11.3	nol-5	protein_coding	W01B11.3.2			UPSTREAM: 7706 bases
I	3259388	*	#NAME?	DEL	Hom	176.72	5		W01B11.3	nol-5	protein_coding	W01B11.3.3			UPSTREAM: 7708 bases
I	3407595	G	A	SNP	Hom	573.27	22		W05F2.4	W05F2.4	protein_coding	W05F2.4a.2			UPSTREAM: 4729 bases
I	3407595	G	A	SNP	Hom	573.27	22		W05F2.4	W05F2.4	protein_coding	W05F2.4a.1			UPSTREAM: 4727 bases
I	3407595	G	A	SNP	Hom	573.27	22		K03E5.6	K03E5.6	ncRNA	K03E5.6			DOWNSTREAM: 1714 bases
I	3407595	G	A	SNP	Hom	573.27	22		K03E5.3	cdk-2	protein_coding	K03E5.3			UPSTREAM: 440 bases
I	3407595	G	A	SNP	Hom	573.27	22		K03E5.7	K03E5.7	ncRNA	K03E5.7			DOWNSTREAM: 5268 bases
I	3453704	G	A	SNP	Hom	551.15	21		Y47G6A.28	tag-63	protein_coding	Y47G6A.28			DOWNSTREAM: 4525 bases
I	3453704	G	A	SNP	Hom	551.15	21		Y47G6A.11	msh-6	protein_coding	Y47G6A.11			INTRON					3561
I	3453704	G	A	SNP	Hom	551.15	21		Y47G6A.14	Y47G6A.14	protein_coding	Y47G6A.14			DOWNSTREAM: 8566 bases
I	3485156	*	-C	DEL	Hom	206.43	7		Y47G6A.15	Y47G6A.15	protein_coding	Y47G6A.15			UPSTREAM: 8843 bases
I	3485156	*	-C	DEL	Hom	206.43	7		Y47G6A.17	Y47G6A.17	protein_coding	Y47G6A.17			DOWNSTREAM: 2650 bases
I	3485156	*	-C	DEL	Hom	206.43	7		Y47G6A.10	spg-7	protein_coding	Y47G6A.10			DOWNSTREAM: 7183 bases
I	3485156	*	-C	DEL	Hom	206.43	7		Y47G6A.9	Y47G6A.9	protein_coding	Y47G6A.9			DOWNSTREAM: 3715 bases
I	3485156	*	-C	DEL	Hom	206.43	7		Y47G6A.8	crn-1	protein_coding	Y47G6A.8			DOWNSTREAM: 654 bases
I	3487598	*	#NAME?	DEL	Hom	710.93	19		Y47G6A.17	Y47G6A.17	protein_coding	Y47G6A.17			DOWNSTREAM: 208 bases
I	3487598	*	#NAME?	DEL	Hom	710.93	19		Y47G6A.10	spg-7	protein_coding	Y47G6A.10			DOWNSTREAM: 9625 bases
I	3487598	*	#NAME?	DEL	Hom	710.93	19		Y47G6A.9	Y47G6A.9	protein_coding	Y47G6A.9			DOWNSTREAM: 6157 bases
I	3487598	*	#NAME?	DEL	Hom	710.93	19		Y47G6A.8	crn-1	protein_coding	Y47G6A.8			DOWNSTREAM: 3096 bases
I	3557013	A	C	SNP	Hom	48.08	7		Y47G6A.22	Y47G6A.22	protein_coding	Y47G6A.22.1			DOWNSTREAM: 2907 bases
I	3557013	A	C	SNP	Hom	48.08	7		Y47G6A.22	Y47G6A.22	protein_coding	Y47G6A.22.2			DOWNSTREAM: 2984 bases
I	3557013	A	C	SNP	Hom	48.08	7		Y47G6A.21	Y47G6A.21	protein_coding	Y47G6A.21.2			INTRON					768
I	3557013	A	C	SNP	Hom	48.08	7		Y47G6A.21	Y47G6A.21	protein_coding	Y47G6A.21.1			INTRON					768
I	3557013	A	C	SNP	Hom	48.08	7		Y47G6A.4	Y47G6A.4	protein_coding	Y47G6A.4			DOWNSTREAM: 4998 bases
I	3557013	A	C	SNP	Hom	48.08	7		Y47G6A.34	Y47G6A.34	ncRNA	Y47G6A.34			DOWNSTREAM: 3403 bases
I	3557013	A	C	SNP	Hom	48.08	7		Y47G6A.33	Y47G6A.33	protein_coding	Y47G6A.33			UPSTREAM: 7054 bases
I	3557013	A	C	SNP	Hom	48.08	7		Y47G6A.23	lpd-3	protein_coding	Y47G6A.23			DOWNSTREAM: 8030 bases
I	3557013	A	C	SNP	Hom	48.08	7		Y47G6A.27	Y47G6A.27	protein_coding	Y47G6A.27			INTRON					1266
I	3557120	G	A	SNP	Hom	89.9	9		Y47G6A.22	Y47G6A.22	protein_coding	Y47G6A.22.1			DOWNSTREAM: 2800 bases
I	3557120	G	A	SNP	Hom	89.9	9		Y47G6A.22	Y47G6A.22	protein_coding	Y47G6A.22.2			DOWNSTREAM: 2877 bases
I	3557120	G	A	SNP	Hom	89.9	9		Y47G6A.21	Y47G6A.21	protein_coding	Y47G6A.21.2			INTRON					768
I	3557120	G	A	SNP	Hom	89.9	9		Y47G6A.21	Y47G6A.21	protein_coding	Y47G6A.21.1			INTRON					768
I	3557120	G	A	SNP	Hom	89.9	9		Y47G6A.4	Y47G6A.4	protein_coding	Y47G6A.4			DOWNSTREAM: 5105 bases
I	3557120	G	A	SNP	Hom	89.9	9		Y47G6A.34	Y47G6A.34	ncRNA	Y47G6A.34			DOWNSTREAM: 3510 bases
I	3557120	G	A	SNP	Hom	89.9	9		Y47G6A.33	Y47G6A.33	protein_coding	Y47G6A.33			UPSTREAM: 6947 bases
I	3557120	G	A	SNP	Hom	89.9	9		Y47G6A.23	lpd-3	protein_coding	Y47G6A.23			DOWNSTREAM: 7923 bases
I	3557120	G	A	SNP	Hom	89.9	9		Y47G6A.27	Y47G6A.27	protein_coding	Y47G6A.27	exon_I_3557044_3557176	5	NON_SYNONYMOUS_CODING	E/K	Gag/Aag	348	0	1266
I	3690737	*	#NAME?	INS	Hom	310.34	14		D1037.1	D1037.1	protein_coding	D1037.1			DOWNSTREAM: 580 bases
I	3690737	*	#NAME?	INS	Hom	310.34	14		D1037.3	ftn-2	protein_coding	D1037.3			UPSTREAM: 9790 bases
I	3690737	*	#NAME?	INS	Hom	310.34	14		D1037.4	rab-8	protein_coding	D1037.4			UPSTREAM: 6616 bases
I	3690737	*	#NAME?	INS	Hom	310.34	14		H26D21.2	msh-2	protein_coding	H26D21.2.1			DOWNSTREAM: 3565 bases
I	3690737	*	#NAME?	INS	Hom	310.34	14		H26D21.2	msh-2	protein_coding	H26D21.2.2			DOWNSTREAM: 3637 bases
I	3690737	*	#NAME?	INS	Hom	310.34	14		H26D21.3	21ur-13866	ncRNA	H26D21.3			DOWNSTREAM: 6862 bases
I	3690737	*	#NAME?	INS	Hom	310.34	14		H26D21.1	hus-1	protein_coding	H26D21.1			UPSTREAM: 7361 bases
I	3690737	*	#NAME?	INS	Hom	310.34	14		D1037.5	D1037.5	protein_coding	D1037.5			INTRON					1674
I	3929762	*	#NAME?	INS	Hom	209.28	7		T21E3.1	egg-4	protein_coding	T21E3.1			UPSTREAM: 2451 bases
I	3929762	*	#NAME?	INS	Hom	209.28	7		T20F5.6	T20F5.6	protein_coding	T20F5.6.1			UPSTREAM: 4596 bases
I	3929762	*	#NAME?	INS	Hom	209.28	7		T20F5.6	T20F5.6	protein_coding	T20F5.6.2			UPSTREAM: 4588 bases
I	3929762	*	#NAME?	INS	Hom	209.28	7		T21E3.3	lrp-2	protein_coding	T21E3.3			DOWNSTREAM: 5510 bases
I	3929762	*	#NAME?	INS	Hom	209.28	7		T20F5.7	T20F5.7	protein_coding	T20F5.7			UPSTREAM: 1872 bases
I	3929762	*	#NAME?	INS	Hom	209.28	7		T20F5.5	T20F5.5	protein_coding	T20F5.5			UPSTREAM: 9587 bases
I	3929762	*	#NAME?	INS	Hom	209.28	7		T21E3.2	T21E3.2	protein_coding	T21E3.2			UPSTREAM: 1071 bases
I	3935001	*	#NAME?	INS	Hom	444.38	11		T20F5.6	T20F5.6	protein_coding	T20F5.6.1			UPSTREAM: 9835 bases
I	3935001	*	#NAME?	INS	Hom	444.38	11		T20F5.6	T20F5.6	protein_coding	T20F5.6.2			UPSTREAM: 9827 bases
I	3935001	*	#NAME?	INS	Hom	444.38	11		T21E3.3	lrp-2	protein_coding	T21E3.3			DOWNSTREAM: 271 bases
I	3935001	*	#NAME?	INS	Hom	444.38	11		T20F5.7	T20F5.7	protein_coding	T20F5.7			UPSTREAM: 7111 bases
I	3935001	*	#NAME?	INS	Hom	444.38	11		T21E3.2	T21E3.2	protein_coding	T21E3.2			DOWNSTREAM: 3446 bases
I	3935001	*	#NAME?	INS	Hom	444.38	11		T21E3.1	egg-4	protein_coding	T21E3.1			DOWNSTREAM: 184 bases
I	3935099	T	C	SNP	Hom	285.98	13		T20F5.6	T20F5.6	protein_coding	T20F5.6.1			UPSTREAM: 9933 bases
I	3935099	T	C	SNP	Hom	285.98	13		T20F5.6	T20F5.6	protein_coding	T20F5.6.2			UPSTREAM: 9925 bases
I	3935099	T	C	SNP	Hom	285.98	13		T21E3.3	lrp-2	protein_coding	T21E3.3			DOWNSTREAM: 173 bases
I	3935099	T	C	SNP	Hom	285.98	13		T20F5.7	T20F5.7	protein_coding	T20F5.7			UPSTREAM: 7209 bases
I	3935099	T	C	SNP	Hom	285.98	13		T21E3.2	T21E3.2	protein_coding	T21E3.2			DOWNSTREAM: 3544 bases
I	3935099	T	C	SNP	Hom	285.98	13		T21E3.1	egg-4	protein_coding	T21E3.1			DOWNSTREAM: 282 bases
I	3935122	A	C	SNP	Hom	332.13	13		T20F5.6	T20F5.6	protein_coding	T20F5.6.1			UPSTREAM: 9956 bases
I	3935122	A	C	SNP	Hom	332.13	13		T20F5.6	T20F5.6	protein_coding	T20F5.6.2			UPSTREAM: 9948 bases
I	3935122	A	C	SNP	Hom	332.13	13		T21E3.3	lrp-2	protein_coding	T21E3.3			DOWNSTREAM: 150 bases
I	3935122	A	C	SNP	Hom	332.13	13		T20F5.7	T20F5.7	protein_coding	T20F5.7			UPSTREAM: 7232 bases
I	3935122	A	C	SNP	Hom	332.13	13		T21E3.2	T21E3.2	protein_coding	T21E3.2			DOWNSTREAM: 3567 bases
I	3935122	A	C	SNP	Hom	332.13	13		T21E3.1	egg-4	protein_coding	T21E3.1			DOWNSTREAM: 305 bases
I	3935149	G	C	SNP	Hom	253.25	10		T20F5.6	T20F5.6	protein_coding	T20F5.6.1			UPSTREAM: 9983 bases
I	3935149	G	C	SNP	Hom	253.25	10		T20F5.6	T20F5.6	protein_coding	T20F5.6.2			UPSTREAM: 9975 bases
I	3935149	G	C	SNP	Hom	253.25	10		T21E3.3	lrp-2	protein_coding	T21E3.3			DOWNSTREAM: 123 bases
I	3935149	G	C	SNP	Hom	253.25	10		T20F5.7	T20F5.7	protein_coding	T20F5.7			UPSTREAM: 7259 bases
I	3935149	G	C	SNP	Hom	253.25	10		T21E3.2	T21E3.2	protein_coding	T21E3.2			DOWNSTREAM: 3594 bases
I	3935149	G	C	SNP	Hom	253.25	10		T21E3.1	egg-4	protein_coding	T21E3.1			DOWNSTREAM: 332 bases
I	3956848	G	A	SNP	Hom	232.77	10		F47B3.4	F47B3.4	protein_coding	F47B3.4			UPSTREAM: 4129 bases
I	3956848	G	A	SNP	Hom	232.77	10		T21E3.3	lrp-2	protein_coding	T21E3.3			UPSTREAM: 2903 bases
I	3956848	G	A	SNP	Hom	232.77	10		F47B3.3	F47B3.3	protein_coding	F47B3.3			UPSTREAM: 7525 bases
I	3956848	G	A	SNP	Hom	232.77	10		F47B3.6	F47B3.6	protein_coding	F47B3.6			DOWNSTREAM: 8893 bases
I	3956848	G	A	SNP	Hom	232.77	10		F47B3.5	F47B3.5	protein_coding	F47B3.5			DOWNSTREAM: 6270 bases
I	4007392	*	#NAME?	INS	Hom	292.76	8		F55C7.7	unc-73	protein_coding	F55C7.7d.2			INTRON					1659
I	4007392	*	#NAME?	INS	Hom	292.76	8		F55C7.7	unc-73	protein_coding	F55C7.7d.1			INTRON					1659
I	4007392	*	#NAME?	INS	Hom	292.76	8		F55C7.7	unc-73	protein_coding	F55C7.7a			INTRON					7467
I	4007392	*	#NAME?	INS	Hom	292.76	8		F55C7.7	unc-73	protein_coding	F55C7.7h			INTRON					2772
I	4007392	*	#NAME?	INS	Hom	292.76	8		F55C7.7	unc-73	protein_coding	F55C7.7g			INTRON					1917
I	4007392	*	#NAME?	INS	Hom	292.76	8		F55C7.7	unc-73	protein_coding	F55C7.7i			INTRON					6423
I	4007392	*	#NAME?	INS	Hom	292.76	8		F55C7.7	unc-73	protein_coding	F55C7.7c			INTRON					2787
I	4007392	*	#NAME?	INS	Hom	292.76	8		F55C7.7	unc-73	protein_coding	F55C7.7f			INTRON					1941
I	4007392	*	#NAME?	INS	Hom	292.76	8		F55C7.7	unc-73	protein_coding	F55C7.7e			INTRON					1902
I	4007392	*	#NAME?	INS	Hom	292.76	8		F55C7.7	unc-73	protein_coding	F55C7.7b			DOWNSTREAM: 8373 bases
I	4007392	*	#NAME?	INS	Hom	292.76	8		F55C7.2	F55C7.2	protein_coding	F55C7.2			DOWNSTREAM: 1370 bases
I	4042098	*	#NAME?	DEL	Hom	166.99	7		C09D1.1	unc-89	protein_coding	C09D1.1f			INTRON					22326
I	4042098	*	#NAME?	DEL	Hom	166.99	7		C09D1.1	unc-89	protein_coding	C09D1.1g			INTRON					21369
I	4042098	*	#NAME?	DEL	Hom	166.99	7		C09D1.1	unc-89	protein_coding	C09D1.1e			INTRON					17979
I	4042098	*	#NAME?	DEL	Hom	166.99	7		C09D1.1	unc-89	protein_coding	C09D1.1b			INTRON					24246
I	4042098	*	#NAME?	DEL	Hom	166.99	7		C09D1.1	unc-89	protein_coding	C09D1.1a			INTRON					19899
I	4042098	*	#NAME?	DEL	Hom	166.99	7		C09D1.5	C09D1.5	ncRNA	C09D1.5			UPSTREAM: 1457 bases
I	4042098	*	#NAME?	DEL	Hom	166.99	7		C09D1.4	C09D1.4	ncRNA	C09D1.4			DOWNSTREAM: 1457 bases
I	4185827	*	+C	INS	Hom	181.68	5		R12E2.17	R12E2.17	snoRNA	R12E2.17			DOWNSTREAM: 9761 bases
I	4185827	*	+C	INS	Hom	181.68	5		C18E3.7	ppw-1	protein_coding	C18E3.7c.1			UPSTREAM: 722 bases
I	4185827	*	+C	INS	Hom	181.68	5		C18E3.7	ppw-1	protein_coding	C18E3.7d.3			UPSTREAM: 724 bases
I	4185827	*	+C	INS	Hom	181.68	5		C18E3.7	ppw-1	protein_coding	C18E3.7b			UPSTREAM: 724 bases
I	4185827	*	+C	INS	Hom	181.68	5		C18E3.7	ppw-1	protein_coding	C18E3.7d.2			UPSTREAM: 724 bases
I	4185827	*	+C	INS	Hom	181.68	5		C18E3.7	ppw-1	protein_coding	C18E3.7c.2			UPSTREAM: 724 bases
I	4185827	*	+C	INS	Hom	181.68	5		C18E3.7	ppw-1	protein_coding	C18E3.7d.1			UPSTREAM: 1226 bases
I	4185827	*	+C	INS	Hom	181.68	5		R12E2.3	rpn-8	protein_coding	R12E2.3.2			DOWNSTREAM: 8695 bases
I	4185827	*	+C	INS	Hom	181.68	5		R12E2.3	rpn-8	protein_coding	R12E2.3.1			DOWNSTREAM: 8553 bases
I	4185827	*	+C	INS	Hom	181.68	5		R12E2.13	R12E2.13	protein_coding	R12E2.13.2			UPSTREAM: 7378 bases
I	4185827	*	+C	INS	Hom	181.68	5		R12E2.13	R12E2.13	protein_coding	R12E2.13.1			UPSTREAM: 7376 bases
I	4185827	*	+C	INS	Hom	181.68	5		C18E3.6	cas-2	protein_coding	C18E3.6.1			UPSTREAM: 4317 bases
I	4185827	*	+C	INS	Hom	181.68	5		R12E2.2	R12E2.2	protein_coding	R12E2.2.2			DOWNSTREAM: 4087 bases
I	4185827	*	+C	INS	Hom	181.68	5		R12E2.2	R12E2.2	protein_coding	R12E2.2.1			DOWNSTREAM: 3667 bases
I	4185827	*	+C	INS	Hom	181.68	5		C18E3.5	C18E3.5	protein_coding	C18E3.5.1			UPSTREAM: 7414 bases
I	4185827	*	+C	INS	Hom	181.68	5		C18E3.5	C18E3.5	protein_coding	C18E3.5.2			UPSTREAM: 7416 bases
I	4185827	*	+C	INS	Hom	181.68	5		R12E2.1	R12E2.1	protein_coding	R12E2.1.1			DOWNSTREAM: 833 bases
I	4185827	*	+C	INS	Hom	181.68	5		C18E3.7	ppw-1	protein_coding	C18E3.7a			INTRON					2742
I	4220894	*	#NAME?	INS	Hom	354.71	10		C18E3.2	C18E3.2	protein_coding	C18E3.2.3			DOWNSTREAM: 8380 bases
I	4220894	*	#NAME?	INS	Hom	354.71	10		C18E3.2	C18E3.2	protein_coding	C18E3.2.2			DOWNSTREAM: 8316 bases
I	4220894	*	#NAME?	INS	Hom	354.71	10		C18E3.2	C18E3.2	protein_coding	C18E3.2.1			DOWNSTREAM: 8225 bases
I	4220894	*	#NAME?	INS	Hom	354.71	10		C18E3.10	C18E3.10	ncRNA	C18E3.10			UPSTREAM: 8107 bases
I	4220894	*	#NAME?	INS	Hom	354.71	10		C18E3.1	C18E3.1	protein_coding	C18E3.1			DOWNSTREAM: 6631 bases
I	4220894	*	#NAME?	INS	Hom	354.71	10		C18E3.9	C18E3.9	protein_coding	C18E3.9b			UPSTREAM: 5225 bases
I	4220894	*	#NAME?	INS	Hom	354.71	10		C18E3.9	C18E3.9	protein_coding	C18E3.9a			UPSTREAM: 5140 bases
I	4220894	*	#NAME?	INS	Hom	354.71	10		C43E11.6	nab-1	protein_coding	C43E11.6a.1			UPSTREAM: 8995 bases
I	4220894	*	#NAME?	INS	Hom	354.71	10		C43E11.6	nab-1	protein_coding	C43E11.6b			UPSTREAM: 9022 bases
I	4220894	*	#NAME?	INS	Hom	354.71	10		C43E11.6	nab-1	protein_coding	C43E11.6c			UPSTREAM: 9022 bases
I	4220894	*	#NAME?	INS	Hom	354.71	10		C43E11.6	nab-1	protein_coding	C43E11.6e.2			UPSTREAM: 8684 bases
I	4220894	*	#NAME?	INS	Hom	354.71	10		C43E11.6	nab-1	protein_coding	C43E11.6a.2			UPSTREAM: 8684 bases
I	4220894	*	#NAME?	INS	Hom	354.71	10		C43E11.6	nab-1	protein_coding	C43E11.6d.1			UPSTREAM: 8684 bases
I	4220894	*	#NAME?	INS	Hom	354.71	10		C43E11.6	nab-1	protein_coding	C43E11.6d.2			UPSTREAM: 8684 bases
I	4253964	A	T	SNP	Hom	415.35	18		C43E11.8	exoc-7	protein_coding	C43E11.8			UPSTREAM: 6383 bases
I	4253964	A	T	SNP	Hom	415.35	18		C43E11.4	tufm-2	protein_coding	C43E11.4			DOWNSTREAM: 4580 bases
I	4253964	A	T	SNP	Hom	415.35	18		C43E11.11	cogc-5	protein_coding	C43E11.11.2			DOWNSTREAM: 891 bases
I	4253964	A	T	SNP	Hom	415.35	18		C43E11.11	cogc-5	protein_coding	C43E11.11.1			DOWNSTREAM: 794 bases
I	4253964	A	T	SNP	Hom	415.35	18		C43E11.12	C43E11.12	protein_coding	C43E11.12b			DOWNSTREAM: 119 bases
I	4253964	A	T	SNP	Hom	415.35	18		C43E11.12	C43E11.12	protein_coding	C43E11.12a.2			DOWNSTREAM: 46 bases
I	4253964	A	T	SNP	Hom	415.35	18		C43E11.3	met-1	protein_coding	C43E11.3a			UPSTREAM: 417 bases
I	4253964	A	T	SNP	Hom	415.35	18		C43E11.3	met-1	protein_coding	C43E11.3b			UPSTREAM: 1439 bases
I	4253964	A	T	SNP	Hom	415.35	18		C43E11.12	C43E11.12	protein_coding	C43E11.12a.1			INTRON					555
I	4260707	*	#NAME?	INS	Hom	255.76	16		C43E11.11	cogc-5	protein_coding	C43E11.11.2			DOWNSTREAM: 7634 bases
I	4260707	*	#NAME?	INS	Hom	255.76	16		C43E11.11	cogc-5	protein_coding	C43E11.11.1			DOWNSTREAM: 7537 bases
I	4260707	*	#NAME?	INS	Hom	255.76	16		C43E11.12	C43E11.12	protein_coding	C43E11.12b			DOWNSTREAM: 6862 bases
I	4260707	*	#NAME?	INS	Hom	255.76	16		C43E11.12	C43E11.12	protein_coding	C43E11.12a.2			DOWNSTREAM: 6789 bases
I	4260707	*	#NAME?	INS	Hom	255.76	16		C43E11.12	C43E11.12	protein_coding	C43E11.12a.1			DOWNSTREAM: 6567 bases
I	4260707	*	#NAME?	INS	Hom	255.76	16		C43E11.3	met-1	protein_coding	C43E11.3a			INTRON					4815
I	4260707	*	#NAME?	INS	Hom	255.76	16		C43E11.3	met-1	protein_coding	C43E11.3b			INTRON					4773
I	4260707	*	#NAME?	INS	Hom	255.76	16		C43E11.2	mus-81	protein_coding	C43E11.2a.1			UPSTREAM: 4401 bases
I	4260707	*	#NAME?	INS	Hom	255.76	16		C43E11.2	mus-81	protein_coding	C43E11.2b			UPSTREAM: 5862 bases
I	4260707	*	#NAME?	INS	Hom	255.76	16		C43E11.9	C43E11.9	protein_coding	C43E11.9.1			DOWNSTREAM: 6222 bases
I	4260707	*	#NAME?	INS	Hom	255.76	16		C43E11.1	acin-1	protein_coding	C43E11.1			UPSTREAM: 9940 bases
I	4260707	*	#NAME?	INS	Hom	255.76	16		C43E11.9	C43E11.9	protein_coding	C43E11.9.2			DOWNSTREAM: 6565 bases
I	4260707	*	#NAME?	INS	Hom	255.76	16		C43E11.10	cdc-6	protein_coding	C43E11.10			DOWNSTREAM: 7363 bases
I	4263369	C	G	SNP	Hom	389.37	16		C43E11.12	C43E11.12	protein_coding	C43E11.12b			DOWNSTREAM: 9524 bases
I	4263369	C	G	SNP	Hom	389.37	16		C43E11.12	C43E11.12	protein_coding	C43E11.12a.2			DOWNSTREAM: 9451 bases
I	4263369	C	G	SNP	Hom	389.37	16		C43E11.12	C43E11.12	protein_coding	C43E11.12a.1			DOWNSTREAM: 9229 bases
I	4263369	C	G	SNP	Hom	389.37	16		C43E11.3	met-1	protein_coding	C43E11.3a	exon_I_4262987_4263782	13	NON_SYNONYMOUS_CODING	Q/E	Caa/Gaa	1442	0	4815
I	4263369	C	G	SNP	Hom	389.37	16		C43E11.3	met-1	protein_coding	C43E11.3b	exon_I_4262987_4263782	12	NON_SYNONYMOUS_CODING	Q/E	Caa/Gaa	1428	0	4773
I	4263369	C	G	SNP	Hom	389.37	16		C43E11.2	mus-81	protein_coding	C43E11.2a.1			UPSTREAM: 1739 bases
I	4263369	C	G	SNP	Hom	389.37	16		C43E11.2	mus-81	protein_coding	C43E11.2b			UPSTREAM: 3200 bases
I	4263369	C	G	SNP	Hom	389.37	16		C43E11.9	C43E11.9	protein_coding	C43E11.9.1			DOWNSTREAM: 3560 bases
I	4263369	C	G	SNP	Hom	389.37	16		C43E11.1	acin-1	protein_coding	C43E11.1			UPSTREAM: 7278 bases
I	4263369	C	G	SNP	Hom	389.37	16		C43E11.9	C43E11.9	protein_coding	C43E11.9.2			DOWNSTREAM: 3903 bases
I	4263369	C	G	SNP	Hom	389.37	16		C43E11.10	cdc-6	protein_coding	C43E11.10			DOWNSTREAM: 4701 bases
I	4345311	G	C	SNP	Hom	61.09	3		ZK973.6	anc-1	protein_coding	ZK973.6	exon_I_4342730_4345591	21	NON_SYNONYMOUS_CODING	S/T	aGt/aCt	4394	0	25638
I	4345311	G	C	SNP	Hom	61.09	3		ZK973.18	ZK973.18	ncRNA	ZK973.18			DOWNSTREAM: 1361 bases
I	4345311	G	C	SNP	Hom	61.09	3		ZK973.17	ZK973.17	ncRNA	ZK973.17			DOWNSTREAM: 1661 bases
I	4345311	G	C	SNP	Hom	61.09	3		ZK973.22	ZK973.22	ncRNA	ZK973.22			DOWNSTREAM: 4248 bases
I	4345311	G	C	SNP	Hom	61.09	3		ZK973.20	ZK973.20	ncRNA	ZK973.20			DOWNSTREAM: 4548 bases
I	4345311	G	C	SNP	Hom	61.09	3		ZK973.21	ZK973.21	ncRNA	ZK973.21			DOWNSTREAM: 7135 bases
I	4345311	G	C	SNP	Hom	61.09	3		ZK973.25	ZK973.25	ncRNA	ZK973.25			DOWNSTREAM: 7435 bases
I	4345311	G	C	SNP	Hom	61.09	3		ZK973.16	ZK973.16	ncRNA	ZK973.16			UPSTREAM: 1530 bases
I	4345311	G	C	SNP	Hom	61.09	3		ZK973.13	ZK973.13	ncRNA	ZK973.13			UPSTREAM: 1230 bases
I	4371250	G	A	SNP	Hom	191.41	9		ZK973.10	lpd-5	protein_coding	ZK973.10.1			DOWNSTREAM: 1005 bases
I	4371250	G	A	SNP	Hom	191.41	9		ZK973.10	lpd-5	protein_coding	ZK973.10.2			DOWNSTREAM: 1050 bases
I	4371250	G	A	SNP	Hom	191.41	9		ZK973.5	acr-6	protein_coding	ZK973.5			DOWNSTREAM: 8701 bases
I	4371250	G	A	SNP	Hom	191.41	9		ZK973.2	ZK973.2	protein_coding	ZK973.2.2			UPSTREAM: 2407 bases
I	4371250	G	A	SNP	Hom	191.41	9		ZK973.2	ZK973.2	protein_coding	ZK973.2.1			UPSTREAM: 2414 bases
I	4371250	G	A	SNP	Hom	191.41	9		ZK973.4	ZK973.4	protein_coding	ZK973.4			DOWNSTREAM: 7175 bases
I	4371250	G	A	SNP	Hom	191.41	9		ZK973.8	ZK973.8	protein_coding	ZK973.8			UPSTREAM: 4254 bases
I	4371250	G	A	SNP	Hom	191.41	9		ZK973.11	ZK973.11	protein_coding	ZK973.11			DOWNSTREAM: 8071 bases
I	4371250	G	A	SNP	Hom	191.41	9		ZK973.3	pdp-1	protein_coding	ZK973.3.2			DOWNSTREAM: 976 bases
I	4371250	G	A	SNP	Hom	191.41	9		ZK973.3	pdp-1	protein_coding	ZK973.3.1			DOWNSTREAM: 745 bases
I	4371250	G	A	SNP	Hom	191.41	9		ZK973.9	ZK973.9	protein_coding	ZK973.9	exon_I_4370900_4371413	2	NON_SYNONYMOUS_CODING	S/F	tCt/tTt	87	0	702
I	4476775	*	#NAME?	DEL	Hom	1321.84	12		T01A4.4	21ur-14920	ncRNA	T01A4.4			DOWNSTREAM: 2865 bases
I	4476775	*	#NAME?	DEL	Hom	1321.84	12		T01A4.1	gcy-28	protein_coding	T01A4.1d			UPSTREAM: 4464 bases
I	4476775	*	#NAME?	DEL	Hom	1321.84	12		C41D11.1	eri-6	protein_coding	C41D11.1e			DOWNSTREAM: 9853 bases
I	4476775	*	#NAME?	DEL	Hom	1321.84	12		C41D11.1	eri-6	protein_coding	C41D11.1d			DOWNSTREAM: 7316 bases
I	4476775	*	#NAME?	DEL	Hom	1321.84	12		C41D11.1	eri-6	protein_coding	C41D11.1a			DOWNSTREAM: 7311 bases
I	4490736	*	#NAME?	INS	Hom	775.62	16		T01A4.1	gcy-28	protein_coding	T01A4.1d			INTRON					3717
I	4490736	*	#NAME?	INS	Hom	775.62	16		T01A4.1	gcy-28	protein_coding	T01A4.1c			UPSTREAM: 966 bases
I	4490736	*	#NAME?	INS	Hom	775.62	16		T01A4.5	T01A4.5	ncRNA	T01A4.5			DOWNSTREAM: 4163 bases
I	4490736	*	#NAME?	INS	Hom	775.62	16		T01A4.1	gcy-28	protein_coding	T01A4.1a			UPSTREAM: 4657 bases
I	4490736	*	#NAME?	INS	Hom	775.62	16		T01A4.6	T01A4.6	ncRNA	T01A4.6			DOWNSTREAM: 5938 bases
I	4496544	G	A	SNP	Hom	259.79	11		T01A4.1	gcy-28	protein_coding	T01A4.1a			INTRON					3654
I	4496544	G	A	SNP	Hom	259.79	11		T01A4.1	gcy-28	protein_coding	T01A4.1c			INTRON					3831
I	4496544	G	A	SNP	Hom	259.79	11		T01A4.1	gcy-28	protein_coding	T01A4.1d			INTRON					3717
I	4496544	G	A	SNP	Hom	259.79	11		T01A4.1	gcy-28	protein_coding	T01A4.1b			UPSTREAM: 6066 bases
I	4496544	G	A	SNP	Hom	259.79	11		T01A4.5	T01A4.5	ncRNA	T01A4.5			UPSTREAM: 1485 bases
I	4496544	G	A	SNP	Hom	259.79	11		T01A4.6	T01A4.6	ncRNA	T01A4.6			DOWNSTREAM: 130 bases
I	4537129	*	#NAME?	DEL	Hom	139.73	5		Y119C1B.9	Y119C1B.9	protein_coding	Y119C1B.9			DOWNSTREAM: 319 bases
I	4537129	*	#NAME?	DEL	Hom	139.73	5		Y119C1B.8	bet-1	protein_coding	Y119C1B.8a			UPSTREAM: 2330 bases
I	4537129	*	#NAME?	DEL	Hom	139.73	5		Y119C1B.8	bet-1	protein_coding	Y119C1B.8b.1			UPSTREAM: 2328 bases
I	4540431	T	C	SNP	Hom	82.03	4		Y119C1B.8	bet-1	protein_coding	Y119C1B.8a			UPSTREAM: 5632 bases
I	4540431	T	C	SNP	Hom	82.03	4		Y119C1B.8	bet-1	protein_coding	Y119C1B.8b.1			UPSTREAM: 5630 bases
I	4540431	T	C	SNP	Hom	82.03	4		Y119C1B.9	Y119C1B.9	protein_coding	Y119C1B.9			UPSTREAM: 705 bases
I	4540439	C	T	SNP	Hom	79.96	4		Y119C1B.8	bet-1	protein_coding	Y119C1B.8a			UPSTREAM: 5640 bases
I	4540439	C	T	SNP	Hom	79.96	4		Y119C1B.8	bet-1	protein_coding	Y119C1B.8b.1			UPSTREAM: 5638 bases
I	4540439	C	T	SNP	Hom	79.96	4		Y119C1B.9	Y119C1B.9	protein_coding	Y119C1B.9			UPSTREAM: 713 bases
I	4540441	T	C	SNP	Hom	38.05	2		Y119C1B.8	bet-1	protein_coding	Y119C1B.8a			UPSTREAM: 5642 bases
I	4540441	T	C	SNP	Hom	38.05	2		Y119C1B.8	bet-1	protein_coding	Y119C1B.8b.1			UPSTREAM: 5640 bases
I	4540441	T	C	SNP	Hom	38.05	2		Y119C1B.9	Y119C1B.9	protein_coding	Y119C1B.9			UPSTREAM: 715 bases
I	4540451	G	A	SNP	Hom	38.05	2		Y119C1B.8	bet-1	protein_coding	Y119C1B.8a			UPSTREAM: 5652 bases
I	4540451	G	A	SNP	Hom	38.05	2		Y119C1B.8	bet-1	protein_coding	Y119C1B.8b.1			UPSTREAM: 5650 bases
I	4540451	G	A	SNP	Hom	38.05	2		Y119C1B.9	Y119C1B.9	protein_coding	Y119C1B.9			UPSTREAM: 725 bases
I	4540458	G	A	SNP	Hom	38.05	2		Y119C1B.8	bet-1	protein_coding	Y119C1B.8a			UPSTREAM: 5659 bases
I	4540458	G	A	SNP	Hom	38.05	2		Y119C1B.8	bet-1	protein_coding	Y119C1B.8b.1			UPSTREAM: 5657 bases
I	4540458	G	A	SNP	Hom	38.05	2		Y119C1B.9	Y119C1B.9	protein_coding	Y119C1B.9			UPSTREAM: 732 bases
I	4540494	C	A	SNP	Hom	38.05	2		Y119C1B.3	Y119C1B.3	protein_coding	Y119C1B.3			UPSTREAM: 9985 bases
I	4540494	C	A	SNP	Hom	38.05	2		Y119C1B.8	bet-1	protein_coding	Y119C1B.8a			UPSTREAM: 5695 bases
I	4540494	C	A	SNP	Hom	38.05	2		Y119C1B.8	bet-1	protein_coding	Y119C1B.8b.1			UPSTREAM: 5693 bases
I	4540494	C	A	SNP	Hom	38.05	2		Y119C1B.9	Y119C1B.9	protein_coding	Y119C1B.9			UPSTREAM: 768 bases
I	4547687	A	C	SNP	Hom	109.23	5		Y119C1B.3	Y119C1B.3	protein_coding	Y119C1B.3			UPSTREAM: 2792 bases
I	4547687	A	C	SNP	Hom	109.23	5		Y119C1B.11	Y119C1B.11	protein_coding	Y119C1B.11			DOWNSTREAM: 5165 bases
I	4547687	A	C	SNP	Hom	109.23	5		Y119C1B.1	Y119C1B.1	protein_coding	Y119C1B.1			UPSTREAM: 6464 bases
I	4547687	A	C	SNP	Hom	109.23	5		Y119C1B.10	Y119C1B.10	protein_coding	Y119C1B.10a			DOWNSTREAM: 7664 bases
I	4547687	A	C	SNP	Hom	109.23	5		Y119C1B.10	Y119C1B.10	protein_coding	Y119C1B.10b			DOWNSTREAM: 7716 bases
I	4547687	A	C	SNP	Hom	109.23	5		D1007.15	D1007.15	protein_coding	D1007.15			UPSTREAM: 9978 bases
I	4547687	A	C	SNP	Hom	109.23	5		Y119C1B.9	Y119C1B.9	protein_coding	Y119C1B.9			UPSTREAM: 7961 bases
I	4547689	C	A	SNP	Hom	105.11	5		Y119C1B.3	Y119C1B.3	protein_coding	Y119C1B.3			UPSTREAM: 2790 bases
I	4547689	C	A	SNP	Hom	105.11	5		Y119C1B.11	Y119C1B.11	protein_coding	Y119C1B.11			DOWNSTREAM: 5163 bases
I	4547689	C	A	SNP	Hom	105.11	5		Y119C1B.1	Y119C1B.1	protein_coding	Y119C1B.1			UPSTREAM: 6462 bases
I	4547689	C	A	SNP	Hom	105.11	5		Y119C1B.10	Y119C1B.10	protein_coding	Y119C1B.10a			DOWNSTREAM: 7662 bases
I	4547689	C	A	SNP	Hom	105.11	5		Y119C1B.10	Y119C1B.10	protein_coding	Y119C1B.10b			DOWNSTREAM: 7714 bases
I	4547689	C	A	SNP	Hom	105.11	5		D1007.15	D1007.15	protein_coding	D1007.15			UPSTREAM: 9976 bases
I	4547689	C	A	SNP	Hom	105.11	5		Y119C1B.9	Y119C1B.9	protein_coding	Y119C1B.9			UPSTREAM: 7963 bases
I	4547690	G	C	SNP	Hom	109.22	5		Y119C1B.3	Y119C1B.3	protein_coding	Y119C1B.3			UPSTREAM: 2789 bases
I	4547690	G	C	SNP	Hom	109.22	5		Y119C1B.11	Y119C1B.11	protein_coding	Y119C1B.11			DOWNSTREAM: 5162 bases
I	4547690	G	C	SNP	Hom	109.22	5		Y119C1B.1	Y119C1B.1	protein_coding	Y119C1B.1			UPSTREAM: 6461 bases
I	4547690	G	C	SNP	Hom	109.22	5		Y119C1B.10	Y119C1B.10	protein_coding	Y119C1B.10a			DOWNSTREAM: 7661 bases
I	4547690	G	C	SNP	Hom	109.22	5		Y119C1B.10	Y119C1B.10	protein_coding	Y119C1B.10b			DOWNSTREAM: 7713 bases
I	4547690	G	C	SNP	Hom	109.22	5		D1007.15	D1007.15	protein_coding	D1007.15			UPSTREAM: 9975 bases
I	4547690	G	C	SNP	Hom	109.22	5		Y119C1B.9	Y119C1B.9	protein_coding	Y119C1B.9			UPSTREAM: 7964 bases
I	4547691	A	T	SNP	Hom	109.22	5		Y119C1B.3	Y119C1B.3	protein_coding	Y119C1B.3			UPSTREAM: 2788 bases
I	4547691	A	T	SNP	Hom	109.22	5		Y119C1B.11	Y119C1B.11	protein_coding	Y119C1B.11			DOWNSTREAM: 5161 bases
I	4547691	A	T	SNP	Hom	109.22	5		Y119C1B.1	Y119C1B.1	protein_coding	Y119C1B.1			UPSTREAM: 6460 bases
I	4547691	A	T	SNP	Hom	109.22	5		Y119C1B.10	Y119C1B.10	protein_coding	Y119C1B.10a			DOWNSTREAM: 7660 bases
I	4547691	A	T	SNP	Hom	109.22	5		Y119C1B.10	Y119C1B.10	protein_coding	Y119C1B.10b			DOWNSTREAM: 7712 bases
I	4547691	A	T	SNP	Hom	109.22	5		D1007.15	D1007.15	protein_coding	D1007.15			UPSTREAM: 9974 bases
I	4547691	A	T	SNP	Hom	109.22	5		Y119C1B.9	Y119C1B.9	protein_coding	Y119C1B.9			UPSTREAM: 7965 bases
I	4547692	T	A	SNP	Hom	109.22	5		Y119C1B.3	Y119C1B.3	protein_coding	Y119C1B.3			UPSTREAM: 2787 bases
I	4547692	T	A	SNP	Hom	109.22	5		Y119C1B.11	Y119C1B.11	protein_coding	Y119C1B.11			DOWNSTREAM: 5160 bases
I	4547692	T	A	SNP	Hom	109.22	5		Y119C1B.1	Y119C1B.1	protein_coding	Y119C1B.1			UPSTREAM: 6459 bases
I	4547692	T	A	SNP	Hom	109.22	5		Y119C1B.10	Y119C1B.10	protein_coding	Y119C1B.10a			DOWNSTREAM: 7659 bases
I	4547692	T	A	SNP	Hom	109.22	5		Y119C1B.10	Y119C1B.10	protein_coding	Y119C1B.10b			DOWNSTREAM: 7711 bases
I	4547692	T	A	SNP	Hom	109.22	5		D1007.15	D1007.15	protein_coding	D1007.15			UPSTREAM: 9973 bases
I	4547692	T	A	SNP	Hom	109.22	5		Y119C1B.9	Y119C1B.9	protein_coding	Y119C1B.9			UPSTREAM: 7966 bases
I	4629016	G	A	SNP	Hom	291.65	12		C44E4.6	acbp-1	protein_coding	C44E4.6.2			DOWNSTREAM: 6728 bases
I	4629016	G	A	SNP	Hom	291.65	12		C44E4.3	C44E4.3	protein_coding	C44E4.3			DOWNSTREAM: 8423 bases
I	4629016	G	A	SNP	Hom	291.65	12		C44E4.10	C44E4.10	ncRNA	C44E4.10			UPSTREAM: 8818 bases
I	4629016	G	A	SNP	Hom	291.65	12		C44E4.2	C44E4.2	protein_coding	C44E4.2			DOWNSTREAM: 2376 bases
I	4629016	G	A	SNP	Hom	291.65	12		C44E4.1	C44E4.1	protein_coding	C44E4.1a			UPSTREAM: 6043 bases
I	4629016	G	A	SNP	Hom	291.65	12		C44E4.1	C44E4.1	protein_coding	C44E4.1c			UPSTREAM: 6043 bases
I	4629016	G	A	SNP	Hom	291.65	12		C44E4.7	C44E4.7	protein_coding	C44E4.7	exon_I_4628069_4629468	1	SYNONYMOUS_CODING	I/I	atC/atT	151	2	3438
I	4629016	G	A	SNP	Hom	291.65	12		C44E4.4	C44E4.4	protein_coding	C44E4.4			UPSTREAM: 5088 bases
I	4629016	G	A	SNP	Hom	291.65	12		C44E4.9	21ur-14833	ncRNA	C44E4.9			UPSTREAM: 5976 bases
I	4629016	G	A	SNP	Hom	291.65	12		C44E4.6	acbp-1	protein_coding	C44E4.6.1			DOWNSTREAM: 6700 bases
I	4746811	*	#NAME?	DEL	Hom	245.27	16		C10H11.9	let-502	protein_coding	C10H11.9			UPSTREAM: 2489 bases
I	4746811	*	#NAME?	DEL	Hom	245.27	16		C10H11.11	C10H11.11	ncRNA	C10H11.11			UPSTREAM: 1355 bases
I	4746811	*	#NAME?	DEL	Hom	245.27	16		C10H11.14	C10H11.14	ncRNA	C10H11.14			UPSTREAM: 160 bases
I	4746811	*	#NAME?	DEL	Hom	245.27	16		C10H11.1	viln-1	protein_coding	C10H11.1			UPSTREAM: 817 bases
I	4746811	*	#NAME?	DEL	Hom	245.27	16		C10H11.8	C10H11.8	protein_coding	C10H11.8			UPSTREAM: 8963 bases
I	4746811	*	#NAME?	DEL	Hom	245.27	16		C10H11.13	C10H11.13	ncRNA	C10H11.13			UPSTREAM: 3086 bases
I	4746811	*	#NAME?	DEL	Hom	245.27	16		C10H11.12	C10H11.12	ncRNA	C10H11.12			TRANSCRIPT: C10H11.12					440
I	4782903	T	C	SNP	Hom	293.33	13		F54D7.7	F54D7.7	pseudogene	F54D7.7			UPSTREAM: 7388 bases
I	4782903	T	C	SNP	Hom	293.33	13		F54D7.9	F54D7.9	ncRNA	F54D7.9			UPSTREAM: 2579 bases
I	4782903	T	C	SNP	Hom	293.33	13		F54D7.4	zig-7	protein_coding	F54D7.4			DOWNSTREAM: 7509 bases
I	4782903	T	C	SNP	Hom	293.33	13		M04F3.4	M04F3.4	protein_coding	M04F3.4b			UPSTREAM: 9878 bases
I	4782903	T	C	SNP	Hom	293.33	13		M04F3.4	M04F3.4	protein_coding	M04F3.4a			UPSTREAM: 9855 bases
I	4782903	T	C	SNP	Hom	293.33	13		M04F3.5	M04F3.5	protein_coding	M04F3.5			UPSTREAM: 5185 bases
I	4782903	T	C	SNP	Hom	293.33	13		F54D7.8	F54D7.8	ncRNA	F54D7.8			DOWNSTREAM: 3865 bases
I	4782903	T	C	SNP	Hom	293.33	13		F54D7.6	F54D7.6	pseudogene	F54D7.6			UPSTREAM: 6331 bases
I	4802574	G	A	SNP	Hom	430.58	15		F54D7.2	F54D7.2	protein_coding	F54D7.2.1			UPSTREAM: 3032 bases
I	4802574	G	A	SNP	Hom	430.58	15		F54D7.2	F54D7.2	protein_coding	F54D7.2.2			UPSTREAM: 3034 bases
I	4802574	G	A	SNP	Hom	430.58	15		F54D7.3	gnrr-1	protein_coding	F54D7.3	exon_I_4802452_4802581	4	SYNONYMOUS_CODING	E/E	gaG/gaA	225	1	1206
I	4807830	*	#NAME?	INS	Hom	586.85	20		F54D7.3	gnrr-1	protein_coding	F54D7.3			DOWNSTREAM: 3658 bases
I	4807830	*	#NAME?	INS	Hom	586.85	20		F54D7.2	F54D7.2	protein_coding	F54D7.2.1			INTRON					1182
I	4807830	*	#NAME?	INS	Hom	586.85	20		F54D7.2	F54D7.2	protein_coding	F54D7.2.2			INTRON					1182
I	4846833	T	A	SNP	Hom	513.25	21		C01F4.2	rga-6	protein_coding	C01F4.2b			DOWNSTREAM: 5433 bases
I	4846833	T	A	SNP	Hom	513.25	21		C01F4.6	C01F4.6	ncRNA	C01F4.6			DOWNSTREAM: 9961 bases
I	4846833	T	A	SNP	Hom	513.25	21		F57C9.1	F57C9.1	protein_coding	F57C9.1b			UPSTREAM: 1588 bases
I	4846833	T	A	SNP	Hom	513.25	21		F57C9.1	F57C9.1	protein_coding	F57C9.1a			UPSTREAM: 2157 bases
I	4846833	T	A	SNP	Hom	513.25	21		F57C9.3	F57C9.3	protein_coding	F57C9.3			DOWNSTREAM: 6661 bases
I	4846833	T	A	SNP	Hom	513.25	21		C01F4.2	rga-6	protein_coding	C01F4.2a			DOWNSTREAM: 3850 bases
I	4846833	T	A	SNP	Hom	513.25	21		F57C9.2	clec-90	protein_coding	F57C9.2			INTRON					618
I	4912036	G	C	SNP	Hom	268.04	13		F21F3.6	F21F3.6	protein_coding	F21F3.6.2			DOWNSTREAM: 244 bases
I	4912036	G	C	SNP	Hom	268.04	13		F21F3.3	F21F3.3	protein_coding	F21F3.3			DOWNSTREAM: 8862 bases
I	4912036	G	C	SNP	Hom	268.04	13		F21F3.2	F21F3.2	protein_coding	F21F3.2			DOWNSTREAM: 6897 bases
I	4912036	G	C	SNP	Hom	268.04	13		F28B3.8	imb-1	protein_coding	F28B3.8.1			DOWNSTREAM: 8645 bases
I	4912036	G	C	SNP	Hom	268.04	13		F28B3.8	imb-1	protein_coding	F28B3.8.2			DOWNSTREAM: 9368 bases
I	4912036	G	C	SNP	Hom	268.04	13		F21F3.1	pgal-1	protein_coding	F21F3.1.2			DOWNSTREAM: 247 bases
I	4912036	G	C	SNP	Hom	268.04	13		F21F3.1	pgal-1	protein_coding	F21F3.1.1			DOWNSTREAM: 204 bases
I	4912036	G	C	SNP	Hom	268.04	13		F21F3.7	F21F3.7	protein_coding	F21F3.7			UPSTREAM: 6357 bases
I	4912036	G	C	SNP	Hom	268.04	13		F21F3.6	F21F3.6	protein_coding	F21F3.6.1			UTR_3_PRIME: 244 bases from CDS
I	5003391	*	+C	INS	Hom	704.69	18		F54C1.3	mes-3	protein_coding	F54C1.3a			DOWNSTREAM: 1040 bases
I	5003391	*	+C	INS	Hom	704.69	18		F54C1.3	mes-3	protein_coding	F54C1.3b			DOWNSTREAM: 1040 bases
I	5003391	*	+C	INS	Hom	704.69	18		F54C1.2	dom-3	protein_coding	F54C1.2.2			UPSTREAM: 60 bases
I	5003391	*	+C	INS	Hom	704.69	18		F54C1.5	dyf-1	protein_coding	F54C1.5b.2			UPSTREAM: 9884 bases
I	5003391	*	+C	INS	Hom	704.69	18		F54C1.5	dyf-1	protein_coding	F54C1.5a			UPSTREAM: 8683 bases
I	5003391	*	+C	INS	Hom	704.69	18		F54C1.5	dyf-1	protein_coding	F54C1.5b.1			UPSTREAM: 8683 bases
I	5003391	*	+C	INS	Hom	704.69	18		F54C1.8	F54C1.8	protein_coding	F54C1.8			DOWNSTREAM: 1569 bases
I	5003391	*	+C	INS	Hom	704.69	18		F54C1.9	sst-20	protein_coding	F54C1.9			UPSTREAM: 3355 bases
I	5003391	*	+C	INS	Hom	704.69	18		F54C1.1	F54C1.1	protein_coding	F54C1.1			UPSTREAM: 5382 bases
I	5003391	*	+C	INS	Hom	704.69	18		F54C1.2	dom-3	protein_coding	F54C1.2.1	exon_I_5003352_5003579	1	UTR_5_PRIME: 74 bases from TSS
I	5042625	*	#NAME?	DEL	Hom	637.12	15		C46H11.8	phat-1	protein_coding	C46H11.8			DOWNSTREAM: 1579 bases
I	5042625	*	#NAME?	DEL	Hom	637.12	15		C46H11.12	C46H11.12	ncRNA	C46H11.12			UPSTREAM: 2118 bases
I	5042625	*	#NAME?	DEL	Hom	637.12	15		C46H11.9	phat-2	protein_coding	C46H11.9			DOWNSTREAM: 3774 bases
I	5042625	*	#NAME?	DEL	Hom	637.12	15		C46H11.2	C46H11.2	protein_coding	C46H11.2			UPSTREAM: 7427 bases
I	5042625	*	#NAME?	DEL	Hom	637.12	15		C46H11.4	lfe-2	protein_coding	C46H11.4f			DOWNSTREAM: 1860 bases
I	5042625	*	#NAME?	DEL	Hom	637.12	15		C46H11.4	lfe-2	protein_coding	C46H11.4e			DOWNSTREAM: 1860 bases
I	5042625	*	#NAME?	DEL	Hom	637.12	15		C46H11.4	lfe-2	protein_coding	C46H11.4b			DOWNSTREAM: 1860 bases
I	5042625	*	#NAME?	DEL	Hom	637.12	15		C46H11.4	lfe-2	protein_coding	C46H11.4a			DOWNSTREAM: 1860 bases
I	5042625	*	#NAME?	DEL	Hom	637.12	15		C46H11.4	lfe-2	protein_coding	C46H11.4c			DOWNSTREAM: 1860 bases
I	5042625	*	#NAME?	DEL	Hom	637.12	15		C46H11.4	lfe-2	protein_coding	C46H11.4d			DOWNSTREAM: 1468 bases
I	5042625	*	#NAME?	DEL	Hom	637.12	15		C46H11.3	C46H11.3	protein_coding	C46H11.3			DOWNSTREAM: 570 bases
I	5042625	*	#NAME?	DEL	Hom	637.12	15		C46H11.10	C46H11.10	protein_coding	C46H11.10b.1			DOWNSTREAM: 9906 bases
I	5042625	*	#NAME?	DEL	Hom	637.12	15		C46H11.10	C46H11.10	protein_coding	C46H11.10b.2			DOWNSTREAM: 9906 bases
I	5042625	*	#NAME?	DEL	Hom	637.12	15		C46H11.7	C46H11.7	protein_coding	C46H11.7	exon_I_5042381_5042812	4	CODON_DELETION	T/-	acc/-	113	0	723
I	5056752	*	#NAME?	INS	Hom	141.66	10		C46H11.2	C46H11.2	protein_coding	C46H11.2			DOWNSTREAM: 4225 bases
I	5056752	*	#NAME?	INS	Hom	141.66	10		C46H11.10	C46H11.10	protein_coding	C46H11.10b.3			UPSTREAM: 2446 bases
I	5056752	*	#NAME?	INS	Hom	141.66	10		C46H11.10	C46H11.10	protein_coding	C46H11.10b.1			UPSTREAM: 2389 bases
I	5056752	*	#NAME?	INS	Hom	141.66	10		C46H11.10	C46H11.10	protein_coding	C46H11.10b.2			UPSTREAM: 1891 bases
I	5056752	*	#NAME?	INS	Hom	141.66	10		C46H11.10	C46H11.10	protein_coding	C46H11.10a			UPSTREAM: 1866 bases
I	5056752	*	#NAME?	INS	Hom	141.66	10		C46H11.1	C46H11.1	protein_coding	C46H11.1			DOWNSTREAM: 710 bases
I	5056752	*	#NAME?	INS	Hom	141.66	10		C46H11.9	phat-2	protein_coding	C46H11.9			UPSTREAM: 8731 bases
I	5056752	*	#NAME?	INS	Hom	141.66	10		C46H11.11	fhod-1	protein_coding	C46H11.11			DOWNSTREAM: 1502 bases
I	5064889	G	A	SNP	Hom	238.33	11		C46H11.1	C46H11.1	protein_coding	C46H11.1			DOWNSTREAM: 8847 bases
I	5064889	G	A	SNP	Hom	238.33	11		C46H11.11	fhod-1	protein_coding	C46H11.11			INTRON					4041
I	5091125	*	#NAME?	DEL	Hom	87.4	7		Y110A7A.20	Y110A7A.20	protein_coding	Y110A7A.20			UPSTREAM: 9644 bases
I	5091125	*	#NAME?	DEL	Hom	87.4	7		C30F8.2	vha-16	protein_coding	C30F8.2.4			UPSTREAM: 8857 bases
I	5091125	*	#NAME?	DEL	Hom	87.4	7		C30F8.2	vha-16	protein_coding	C30F8.2.2			UPSTREAM: 8849 bases
I	5091125	*	#NAME?	DEL	Hom	87.4	7		C30F8.2	vha-16	protein_coding	C30F8.2.3			UPSTREAM: 8843 bases
I	5091125	*	#NAME?	DEL	Hom	87.4	7		C30F8.2	vha-16	protein_coding	C30F8.2.1			UPSTREAM: 8841 bases
I	5091125	*	#NAME?	DEL	Hom	87.4	7		C30F8.5	C30F8.5	ncRNA	C30F8.5			DOWNSTREAM: 2691 bases
I	5091125	*	#NAME?	DEL	Hom	87.4	7		C30F8.6	C30F8.6	ncRNA	C30F8.6			DOWNSTREAM: 6094 bases
I	5091125	*	#NAME?	DEL	Hom	87.4	7		C30F8.4	kin-32	protein_coding	C30F8.4a.2			INTRON					2604
I	5091125	*	#NAME?	DEL	Hom	87.4	7		C30F8.4	kin-32	protein_coding	C30F8.4a.1			INTRON					2604
I	5091125	*	#NAME?	DEL	Hom	87.4	7		C30F8.4	kin-32	protein_coding	C30F8.4b.1			INTRON					2397
I	5091125	*	#NAME?	DEL	Hom	87.4	7		C30F8.4	kin-32	protein_coding	C30F8.4b.2			INTRON					2397
I	5091125	*	#NAME?	DEL	Hom	87.4	7		C30F8.3	C30F8.3	protein_coding	C30F8.3			UPSTREAM: 5479 bases
I	5152394	*	#NAME?	INS	Hom	421.72	19		Y110A7A.18	ppw-2	protein_coding	Y110A7A.18			DOWNSTREAM: 6117 bases
I	5152394	*	#NAME?	INS	Hom	421.72	19		Y110A7A.3	unc-63	protein_coding	Y110A7A.3			DOWNSTREAM: 3165 bases
I	5152394	*	#NAME?	INS	Hom	421.72	19		Y110A7A.2	Y110A7A.2	protein_coding	Y110A7A.2			UPSTREAM: 2138 bases
I	5152658	C	T	SNP	Hom	422.71	14		Y110A7A.18	ppw-2	protein_coding	Y110A7A.18			DOWNSTREAM: 5853 bases
I	5152658	C	T	SNP	Hom	422.71	14		Y110A7A.3	unc-63	protein_coding	Y110A7A.3			DOWNSTREAM: 3429 bases
I	5152658	C	T	SNP	Hom	422.71	14		Y110A7A.19	Y110A7A.19	protein_coding	Y110A7A.19.1			DOWNSTREAM: 9946 bases
I	5152658	C	T	SNP	Hom	422.71	14		Y110A7A.2	Y110A7A.2	protein_coding	Y110A7A.2			UPSTREAM: 1874 bases
I	5152660	T	A	SNP	Hom	422.07	14		Y110A7A.18	ppw-2	protein_coding	Y110A7A.18			DOWNSTREAM: 5851 bases
I	5152660	T	A	SNP	Hom	422.07	14		Y110A7A.3	unc-63	protein_coding	Y110A7A.3			DOWNSTREAM: 3431 bases
I	5152660	T	A	SNP	Hom	422.07	14		Y110A7A.19	Y110A7A.19	protein_coding	Y110A7A.19.1			DOWNSTREAM: 9944 bases
I	5152660	T	A	SNP	Hom	422.07	14		Y110A7A.2	Y110A7A.2	protein_coding	Y110A7A.2			UPSTREAM: 1872 bases
I	5152745	C	T	SNP	Hom	118.09	4		Y110A7A.18	ppw-2	protein_coding	Y110A7A.18			DOWNSTREAM: 5766 bases
I	5152745	C	T	SNP	Hom	118.09	4		Y110A7A.3	unc-63	protein_coding	Y110A7A.3			DOWNSTREAM: 3516 bases
I	5152745	C	T	SNP	Hom	118.09	4		Y110A7A.19	Y110A7A.19	protein_coding	Y110A7A.19.1			DOWNSTREAM: 9859 bases
I	5152745	C	T	SNP	Hom	118.09	4		Y110A7A.19	Y110A7A.19	protein_coding	Y110A7A.19.2			DOWNSTREAM: 9956 bases
I	5152745	C	T	SNP	Hom	118.09	4		Y110A7A.2	Y110A7A.2	protein_coding	Y110A7A.2			UPSTREAM: 1787 bases
I	5152747	T	A	SNP	Hom	118.09	4		Y110A7A.18	ppw-2	protein_coding	Y110A7A.18			DOWNSTREAM: 5764 bases
I	5152747	T	A	SNP	Hom	118.09	4		Y110A7A.3	unc-63	protein_coding	Y110A7A.3			DOWNSTREAM: 3518 bases
I	5152747	T	A	SNP	Hom	118.09	4		Y110A7A.19	Y110A7A.19	protein_coding	Y110A7A.19.1			DOWNSTREAM: 9857 bases
I	5152747	T	A	SNP	Hom	118.09	4		Y110A7A.19	Y110A7A.19	protein_coding	Y110A7A.19.2			DOWNSTREAM: 9954 bases
I	5152747	T	A	SNP	Hom	118.09	4		Y110A7A.2	Y110A7A.2	protein_coding	Y110A7A.2			UPSTREAM: 1785 bases
I	5153820	A	T	SNP	Hom	42.18	4		Y110A7A.18	ppw-2	protein_coding	Y110A7A.18			DOWNSTREAM: 4691 bases
I	5153820	A	T	SNP	Hom	42.18	4		Y110A7A.3	unc-63	protein_coding	Y110A7A.3			DOWNSTREAM: 4591 bases
I	5153820	A	T	SNP	Hom	42.18	4		Y110A7A.19	Y110A7A.19	protein_coding	Y110A7A.19.1			DOWNSTREAM: 8784 bases
I	5153820	A	T	SNP	Hom	42.18	4		Y110A7A.19	Y110A7A.19	protein_coding	Y110A7A.19.2			DOWNSTREAM: 8881 bases
I	5153820	A	T	SNP	Hom	42.18	4		Y110A7A.2	Y110A7A.2	protein_coding	Y110A7A.2			UPSTREAM: 712 bases
I	5153847	C	T	SNP	Hom	57.45	6		Y110A7A.18	ppw-2	protein_coding	Y110A7A.18			DOWNSTREAM: 4664 bases
I	5153847	C	T	SNP	Hom	57.45	6		Y110A7A.3	unc-63	protein_coding	Y110A7A.3			DOWNSTREAM: 4618 bases
I	5153847	C	T	SNP	Hom	57.45	6		Y110A7A.19	Y110A7A.19	protein_coding	Y110A7A.19.1			DOWNSTREAM: 8757 bases
I	5153847	C	T	SNP	Hom	57.45	6		Y110A7A.19	Y110A7A.19	protein_coding	Y110A7A.19.2			DOWNSTREAM: 8854 bases
I	5153847	C	T	SNP	Hom	57.45	6		Y110A7A.2	Y110A7A.2	protein_coding	Y110A7A.2			UPSTREAM: 685 bases
I	5153878	A	T	SNP	Hom	58.07	6		Y110A7A.18	ppw-2	protein_coding	Y110A7A.18			DOWNSTREAM: 4633 bases
I	5153878	A	T	SNP	Hom	58.07	6		Y110A7A.3	unc-63	protein_coding	Y110A7A.3			DOWNSTREAM: 4649 bases
I	5153878	A	T	SNP	Hom	58.07	6		Y110A7A.19	Y110A7A.19	protein_coding	Y110A7A.19.1			DOWNSTREAM: 8726 bases
I	5153878	A	T	SNP	Hom	58.07	6		Y110A7A.19	Y110A7A.19	protein_coding	Y110A7A.19.2			DOWNSTREAM: 8823 bases
I	5153878	A	T	SNP	Hom	58.07	6		Y110A7A.2	Y110A7A.2	protein_coding	Y110A7A.2			UPSTREAM: 654 bases
I	5153907	A	T	SNP	Hom	57.26	6		Y110A7A.18	ppw-2	protein_coding	Y110A7A.18			DOWNSTREAM: 4604 bases
I	5153907	A	T	SNP	Hom	57.26	6		Y110A7A.3	unc-63	protein_coding	Y110A7A.3			DOWNSTREAM: 4678 bases
I	5153907	A	T	SNP	Hom	57.26	6		Y110A7A.19	Y110A7A.19	protein_coding	Y110A7A.19.1			DOWNSTREAM: 8697 bases
I	5153907	A	T	SNP	Hom	57.26	6		Y110A7A.19	Y110A7A.19	protein_coding	Y110A7A.19.2			DOWNSTREAM: 8794 bases
I	5153907	A	T	SNP	Hom	57.26	6		Y110A7A.2	Y110A7A.2	protein_coding	Y110A7A.2			UPSTREAM: 625 bases
I	5221052	C	A	SNP	Hom	321.37	13		C32E12.5	sem-2	protein_coding	C32E12.5.1			UPSTREAM: 5831 bases
I	5221052	C	A	SNP	Hom	321.37	13		C32E12.4	C32E12.4	protein_coding	C32E12.4			DOWNSTREAM: 9503 bases
I	5221052	C	A	SNP	Hom	321.37	13		C32E12.7	C32E12.7	ncRNA	C32E12.7			DOWNSTREAM: 4679 bases
I	5357114	*	#NAME?	DEL	Hom	300.56	14		F55A12.13	F55A12.13	ncRNA	F55A12.13			DOWNSTREAM: 430 bases
I	5357114	*	#NAME?	DEL	Hom	300.56	14		F55A12.14	F55A12.14	ncRNA	F55A12.14			DOWNSTREAM: 1035 bases
I	5357114	*	#NAME?	DEL	Hom	300.56	14		F55A12.12	F55A12.12	ncRNA	F55A12.12			DOWNSTREAM: 1258 bases
I	5357114	*	#NAME?	DEL	Hom	300.56	14		F55A12.3	ppk-1	protein_coding	F55A12.3			UPSTREAM: 1409 bases
I	5357114	*	#NAME?	DEL	Hom	300.56	14		F55A12.5	F55A12.5	protein_coding	F55A12.5			DOWNSTREAM: 7466 bases
I	5357114	*	#NAME?	DEL	Hom	300.56	14		F55A12.8	F55A12.8	protein_coding	F55A12.8			UPSTREAM: 3344 bases
I	5357114	*	#NAME?	DEL	Hom	300.56	14		F55A12.2	F55A12.2	protein_coding	F55A12.2c.1			UPSTREAM: 8084 bases
I	5357114	*	#NAME?	DEL	Hom	300.56	14		F55A12.2	F55A12.2	protein_coding	F55A12.2b			UPSTREAM: 8154 bases
I	5357114	*	#NAME?	DEL	Hom	300.56	14		F55A12.2	F55A12.2	protein_coding	F55A12.2a			UPSTREAM: 8154 bases
I	5357114	*	#NAME?	DEL	Hom	300.56	14		F55A12.2	F55A12.2	protein_coding	F55A12.2d			UPSTREAM: 8154 bases
I	5357114	*	#NAME?	DEL	Hom	300.56	14		F55A12.4	dhs-2	protein_coding	F55A12.4b			DOWNSTREAM: 635 bases
I	5357114	*	#NAME?	DEL	Hom	300.56	14		F55A12.4	dhs-2	protein_coding	F55A12.4c			DOWNSTREAM: 179 bases
I	5357114	*	#NAME?	DEL	Hom	300.56	14		F55A12.10	F55A12.10	protein_coding	F55A12.10.1			DOWNSTREAM: 9833 bases
I	5357114	*	#NAME?	DEL	Hom	300.56	14		F55A12.10	F55A12.10	protein_coding	F55A12.10.2			DOWNSTREAM: 9899 bases
I	5357114	*	#NAME?	DEL	Hom	300.56	14		F55A12.4	dhs-2	protein_coding	F55A12.4a			DOWNSTREAM: 83 bases
I	5451259	G	A	SNP	Hom	255.1	11		F27C1.11	F27C1.11	protein_coding	F27C1.11			UPSTREAM: 8230 bases
I	5451259	G	A	SNP	Hom	255.1	11		T05E8.1	ferl-1	protein_coding	T05E8.1			DOWNSTREAM: 4474 bases
I	5451259	G	A	SNP	Hom	255.1	11		F27C1.15	21ur-14376	ncRNA	F27C1.15			DOWNSTREAM: 800 bases
I	5451259	G	A	SNP	Hom	255.1	11		T05E8.4	21ur-13508	ncRNA	T05E8.4			DOWNSTREAM: 9275 bases
I	5451259	G	A	SNP	Hom	255.1	11		F27C1.13	F27C1.13	protein_coding	F27C1.13			UPSTREAM: 4401 bases
I	5487521	G	A	SNP	Hom	167.9	9		C09D4.3	C09D4.3	protein_coding	C09D4.3			UPSTREAM: 822 bases
I	5487521	G	A	SNP	Hom	167.9	9		T05E8.3	T05E8.3	protein_coding	T05E8.3			UPSTREAM: 8080 bases
I	5487521	G	A	SNP	Hom	167.9	9		C09D4.2	C09D4.2	protein_coding	C09D4.2			UPSTREAM: 3956 bases
I	5487521	G	A	SNP	Hom	167.9	9		C09D4.8	C09D4.8	ncRNA	C09D4.8			DOWNSTREAM: 6899 bases
I	5487521	G	A	SNP	Hom	167.9	9		C09D4.4	C09D4.4	protein_coding	C09D4.4a			UPSTREAM: 2875 bases
I	5487521	G	A	SNP	Hom	167.9	9		C09D4.4	C09D4.4	protein_coding	C09D4.4b			UPSTREAM: 2875 bases
I	5487521	G	A	SNP	Hom	167.9	9		C09D4.4	C09D4.4	protein_coding	C09D4.4c			UPSTREAM: 2875 bases
I	5487521	G	A	SNP	Hom	167.9	9		C09D4.5	rpl-19	protein_coding	C09D4.5.3			UPSTREAM: 1776 bases
I	5487521	G	A	SNP	Hom	167.9	9		C09D4.5	rpl-19	protein_coding	C09D4.5.1			UPSTREAM: 1762 bases
I	5487521	G	A	SNP	Hom	167.9	9		C09D4.7	21ur-12380	ncRNA	C09D4.7			DOWNSTREAM: 1431 bases
I	5487521	G	A	SNP	Hom	167.9	9		C09D4.5	rpl-19	protein_coding	C09D4.5.2			UPSTREAM: 1164 bases
I	5487521	G	A	SNP	Hom	167.9	9		C09D4.6	C09D4.6	protein_coding	C09D4.6			UPSTREAM: 368 bases
I	5590738	*	+C	INS	Hom	721.85	19		M01E11.7	tag-163	protein_coding	M01E11.7a			INTRON					3339
I	5590738	*	+C	INS	Hom	721.85	19		M01E11.7	tag-163	protein_coding	M01E11.7c			INTRON					2850
I	5590738	*	+C	INS	Hom	721.85	19		M01E11.7	tag-163	protein_coding	M01E11.7d			INTRON					1995
I	5590738	*	+C	INS	Hom	721.85	19		M01E11.9	M01E11.9	ncRNA	M01E11.9			UPSTREAM: 4243 bases
I	5590738	*	+C	INS	Hom	721.85	19		M01E11.7	tag-163	protein_coding	M01E11.7b.2			UPSTREAM: 1177 bases
I	5590738	*	+C	INS	Hom	721.85	19		M01E11.7	tag-163	protein_coding	M01E11.7b.1			UPSTREAM: 1155 bases
I	5590738	*	+C	INS	Hom	721.85	19		M01E11.8	21ur-9108	ncRNA	M01E11.8			DOWNSTREAM: 613 bases
I	5590738	*	+C	INS	Hom	721.85	19		M01E11.2	M01E11.2	protein_coding	M01E11.2.1			DOWNSTREAM: 8856 bases
I	5590738	*	+C	INS	Hom	721.85	19		M01E11.1	M01E11.1	protein_coding	M01E11.1			DOWNSTREAM: 7297 bases
I	5621574	*	#NAME?	INS	Hom	372.69	12		F46F11.12	F46F11.12	snoRNA	F46F11.12			UPSTREAM: 9754 bases
I	5621574	*	#NAME?	INS	Hom	372.69	12		F46F11.10	F46F11.10	protein_coding	F46F11.10			DOWNSTREAM: 1453 bases
I	5621574	*	#NAME?	INS	Hom	372.69	12		F46F11.8	F46F11.8	protein_coding	F46F11.8			DOWNSTREAM: 3031 bases
I	5621574	*	#NAME?	INS	Hom	372.69	12		F46F11.9	F46F11.9	protein_coding	F46F11.9b			UPSTREAM: 5169 bases
I	5621574	*	#NAME?	INS	Hom	372.69	12		F46F11.9	F46F11.9	protein_coding	F46F11.9a			UPSTREAM: 5169 bases
I	5621574	*	#NAME?	INS	Hom	372.69	12		F46F11.1	F46F11.1	protein_coding	F46F11.1b.1			UPSTREAM: 6246 bases
I	5621574	*	#NAME?	INS	Hom	372.69	12		F46F11.1	F46F11.1	protein_coding	F46F11.1a			UPSTREAM: 6248 bases
I	5621574	*	#NAME?	INS	Hom	372.69	12		F46F11.1	F46F11.1	protein_coding	F46F11.1b.2			UPSTREAM: 6248 bases
I	5621574	*	#NAME?	INS	Hom	372.69	12		F46F11.6	F46F11.6	protein_coding	F46F11.6			UPSTREAM: 3020 bases
I	5621574	*	#NAME?	INS	Hom	372.69	12		F46F11.2	cey-2	protein_coding	F46F11.2.3			DOWNSTREAM: 1076 bases
I	5621574	*	#NAME?	INS	Hom	372.69	12		F46F11.2	cey-2	protein_coding	F46F11.2.2			DOWNSTREAM: 1076 bases
I	5621574	*	#NAME?	INS	Hom	372.69	12		F46F11.2	cey-2	protein_coding	F46F11.2.1			DOWNSTREAM: 903 bases
I	5621574	*	#NAME?	INS	Hom	372.69	12		F46F11.7	F46F11.7	protein_coding	F46F11.7			INTRON					963
I	5694097	A	T	SNP	Hom	244.48	12		T19B4.7	unc-40	protein_coding	T19B4.7.2			UPSTREAM: 2591 bases
I	5694097	A	T	SNP	Hom	244.48	12		T19B4.7	unc-40	protein_coding	T19B4.7.1			UPSTREAM: 2589 bases
I	5694097	A	T	SNP	Hom	244.48	12		T19B4.2	npp-7	protein_coding	T19B4.2.2	exon_I_5693607_5694299	4	NON_SYNONYMOUS_CODING	N/I	aAt/aTt	485	0	3654
I	5694097	A	T	SNP	Hom	244.48	12		T19B4.2	npp-7	protein_coding	T19B4.2.1	exon_I_5693607_5694299	4	NON_SYNONYMOUS_CODING	N/I	aAt/aTt	485	0	3654
I	5694097	A	T	SNP	Hom	244.48	12		T19B4.1	T19B4.1	protein_coding	T19B4.1			UPSTREAM: 8062 bases
I	5700155	T	C	SNP	Hom	438.8	18		T19B4.7	unc-40	protein_coding	T19B4.7.2			UPSTREAM: 8649 bases
I	5700155	T	C	SNP	Hom	438.8	18		T19B4.7	unc-40	protein_coding	T19B4.7.1			UPSTREAM: 8647 bases
I	5700155	T	C	SNP	Hom	438.8	18		T19B4.1	T19B4.1	protein_coding	T19B4.1			UPSTREAM: 2004 bases
I	5700155	T	C	SNP	Hom	438.8	18		T19B4.2	npp-7	protein_coding	T19B4.2.2			DOWNSTREAM: 3464 bases
I	5700155	T	C	SNP	Hom	438.8	18		T19B4.9	T19B4.9	ncRNA	T19B4.9			DOWNSTREAM: 6893 bases
I	5700155	T	C	SNP	Hom	438.8	18		T19B4.8	T19B4.8	snoRNA	T19B4.8			UPSTREAM: 6894 bases
I	5700155	T	C	SNP	Hom	438.8	18		T19B4.2	npp-7	protein_coding	T19B4.2.1			DOWNSTREAM: 2650 bases
I	5748311	A	G	SNP	Hom	343.92	13		F56H1.2	nhr-266	protein_coding	F56H1.2			DOWNSTREAM: 6686 bases
I	5748311	A	G	SNP	Hom	343.92	13		F56H1.4	rpt-5	protein_coding	F56H1.4.2			UPSTREAM: 4737 bases
I	5748311	A	G	SNP	Hom	343.92	13		F56H1.4	rpt-5	protein_coding	F56H1.4.1			UPSTREAM: 4735 bases
I	5748311	A	G	SNP	Hom	343.92	13		F56H1.5	ccpp-1	protein_coding	F56H1.5			DOWNSTREAM: 6005 bases
I	5748311	A	G	SNP	Hom	343.92	13		F56H1.6	F56H1.6	protein_coding	F56H1.6			DOWNSTREAM: 2691 bases
I	5748311	A	G	SNP	Hom	343.92	13		F56H1.1	che-14	protein_coding	F56H1.1			INTRON					2754
I	5748311	A	G	SNP	Hom	343.92	13		F56H1.9	21ur-15563	ncRNA	F56H1.9			DOWNSTREAM: 8809 bases
I	5767324	G	A	SNP	Hom	182.85	8		T22E7.1	T22E7.1	protein_coding	T22E7.1a			UPSTREAM: 1642 bases
I	5767324	G	A	SNP	Hom	182.85	8		T22E7.1	T22E7.1	protein_coding	T22E7.1b			UPSTREAM: 1699 bases
I	5767324	G	A	SNP	Hom	182.85	8		F56H1.5	ccpp-1	protein_coding	F56H1.5			UPSTREAM: 6528 bases
I	5767324	G	A	SNP	Hom	182.85	8		F56H1.7	F56H1.7	protein_coding	F56H1.7			UPSTREAM: 4886 bases
I	5767324	G	A	SNP	Hom	182.85	8		T22E7.2	T22E7.2	protein_coding	T22E7.2	exon_I_5767152_5767335	3	SYNONYMOUS_CODING	G/G	ggG/ggA	76	3	774
I	5767324	G	A	SNP	Hom	182.85	8		B0414.3	hil-5	protein_coding	B0414.3			UPSTREAM: 7264 bases
I	5767324	G	A	SNP	Hom	182.85	8		B0414.2	rnt-1	protein_coding	B0414.2			UPSTREAM: 8833 bases
I	5910284	*	#NAME?	INS	Hom	707	19		C34G6.2	tyr-4	protein_coding	C34G6.2			DOWNSTREAM: 8168 bases
I	5910284	*	#NAME?	INS	Hom	707	19		C34G6.7	stam-1	protein_coding	C34G6.7b.2			UPSTREAM: 5954 bases
I	5910284	*	#NAME?	INS	Hom	707	19		C34G6.7	stam-1	protein_coding	C34G6.7b.3			UPSTREAM: 5592 bases
I	5910284	*	#NAME?	INS	Hom	707	19		C34G6.7	stam-1	protein_coding	C34G6.7a			UPSTREAM: 5592 bases
I	5910284	*	#NAME?	INS	Hom	707	19		C34G6.7	stam-1	protein_coding	C34G6.7b.1			UPSTREAM: 5584 bases
I	5910284	*	#NAME?	INS	Hom	707	19		C34G6.8	21ur-13804	ncRNA	C34G6.8			DOWNSTREAM: 4823 bases
I	5910284	*	#NAME?	INS	Hom	707	19		C34G6.1	C34G6.1	protein_coding	C34G6.1			INTRON					5307
I	5910284	*	#NAME?	INS	Hom	707	19		B0207.14	B0207.14	ncRNA	B0207.14			DOWNSTREAM: 9098 bases
I	5910284	*	#NAME?	INS	Hom	707	19		B0207.5	B0207.5	protein_coding	B0207.5			UPSTREAM: 9505 bases
I	6066250	*	#NAME?	INS	Hom	3885.79	18		C27A12.7	C27A12.7	protein_coding	C27A12.7a.2			UPSTREAM: 8018 bases
I	6066250	*	#NAME?	INS	Hom	3885.79	18		C27A12.7	C27A12.7	protein_coding	C27A12.7b.1			UPSTREAM: 8018 bases
I	6066250	*	#NAME?	INS	Hom	3885.79	18		C27A12.7	C27A12.7	protein_coding	C27A12.7b.6			UPSTREAM: 8018 bases
I	6066250	*	#NAME?	INS	Hom	3885.79	18		C27A12.7	C27A12.7	protein_coding	C27A12.7b.5			UPSTREAM: 8018 bases
I	6066250	*	#NAME?	INS	Hom	3885.79	18		C27A12.7	C27A12.7	protein_coding	C27A12.7b.4			UPSTREAM: 8018 bases
I	6066250	*	#NAME?	INS	Hom	3885.79	18		C27A12.7	C27A12.7	protein_coding	C27A12.7b.2			UPSTREAM: 7909 bases
I	6066250	*	#NAME?	INS	Hom	3885.79	18		C27A12.7	C27A12.7	protein_coding	C27A12.7a.1			UPSTREAM: 7824 bases
I	6066250	*	#NAME?	INS	Hom	3885.79	18		C27A12.7	C27A12.7	protein_coding	C27A12.7b.3			UPSTREAM: 7824 bases
I	6066250	*	#NAME?	INS	Hom	3885.79	18		ZK484.3	ZK484.3	protein_coding	ZK484.3.1			DOWNSTREAM: 2278 bases
I	6066250	*	#NAME?	INS	Hom	3885.79	18		C27A12.10	mbd-2	protein_coding	C27A12.10			DOWNSTREAM: 945 bases
I	6066250	*	#NAME?	INS	Hom	3885.79	18		ZK484.4	ZK484.4	protein_coding	ZK484.4b			DOWNSTREAM: 4431 bases
I	6066250	*	#NAME?	INS	Hom	3885.79	18		ZK484.4	ZK484.4	protein_coding	ZK484.4a			DOWNSTREAM: 4431 bases
I	6066250	*	#NAME?	INS	Hom	3885.79	18		C27A12.8	ari-1	protein_coding	C27A12.8.2			UPSTREAM: 5295 bases
I	6066250	*	#NAME?	INS	Hom	3885.79	18		C27A12.8	ari-1	protein_coding	C27A12.8.1			UPSTREAM: 5215 bases
I	6066250	*	#NAME?	INS	Hom	3885.79	18		C27A12.9	C27A12.9	protein_coding	C27A12.9	exon_I_6065997_6066298	7	STOP_GAINED	-/F*L*LEI	-/TTTTGATTGTAATTGGAGATC	257		2652
I	6139031	A	T	SNP	Hom	624.29	24		F56F4.3	F56F4.3	protein_coding	F56F4.3			UPSTREAM: 2440 bases
I	6139031	A	T	SNP	Hom	624.29	24		T27A3.11	T27A3.11	ncRNA	T27A3.11			UPSTREAM: 5900 bases
I	6139031	A	T	SNP	Hom	624.29	24		F56F4.2	ttr-55	protein_coding	F56F4.2			UPSTREAM: 6426 bases
I	6139031	A	T	SNP	Hom	624.29	24		F56F4.t1	F56F4.t1	tRNA	F56F4.t1			DOWNSTREAM: 3116 bases
I	6139031	A	T	SNP	Hom	624.29	24		F56F4.10	F56F4.10	ncRNA	F56F4.10			UPSTREAM: 3109 bases
I	6139031	A	T	SNP	Hom	624.29	24		F56F4.9	ttr-56	protein_coding	F56F4.9			UPSTREAM: 7521 bases
I	6139031	A	T	SNP	Hom	624.29	24		F56F4.t2	F56F4.t2	tRNA	F56F4.t2			DOWNSTREAM: 2360 bases
I	6139031	A	T	SNP	Hom	624.29	24		F56F4.11	F56F4.11	ncRNA	F56F4.11			UPSTREAM: 2343 bases
I	6139031	A	T	SNP	Hom	624.29	24		F56F4.5	pept-3	protein_coding	F56F4.5			DOWNSTREAM: 1049 bases
I	6139031	A	T	SNP	Hom	624.29	24		F56F4.1	ttr-58	protein_coding	F56F4.1			UPSTREAM: 9071 bases
I	6139031	A	T	SNP	Hom	624.29	24		F56F4.4	F56F4.4	protein_coding	F56F4.4			DOWNSTREAM: 74 bases
I	6139031	A	T	SNP	Hom	624.29	24		F56F4.6	abt-6	protein_coding	F56F4.6			DOWNSTREAM: 187 bases
I	6151525	*	#NAME?	DEL	Hom	640.21	14		T09B4.5	T09B4.5	protein_coding	T09B4.5a			UPSTREAM: 2552 bases
I	6151525	*	#NAME?	DEL	Hom	640.21	14		F56F4.3	F56F4.3	protein_coding	F56F4.3			DOWNSTREAM: 7137 bases
I	6151525	*	#NAME?	DEL	Hom	640.21	14		T09B4.5	T09B4.5	protein_coding	T09B4.5b			UPSTREAM: 5038 bases
I	6151525	*	#NAME?	DEL	Hom	640.21	14		T09B4.6	T09B4.6	protein_coding	T09B4.6			DOWNSTREAM: 5317 bases
I	6151525	*	#NAME?	DEL	Hom	640.21	14		F56F4.2	ttr-55	protein_coding	F56F4.2			DOWNSTREAM: 4424 bases
I	6151525	*	#NAME?	DEL	Hom	640.21	14		F56F4.9	ttr-56	protein_coding	F56F4.9			DOWNSTREAM: 4293 bases
I	6151525	*	#NAME?	DEL	Hom	640.21	14		F56F4.1	ttr-58	protein_coding	F56F4.1			DOWNSTREAM: 2382 bases
I	6151525	*	#NAME?	DEL	Hom	640.21	14		T09B4.7	T09B4.7	protein_coding	T09B4.7			DOWNSTREAM: 8557 bases
I	6151525	*	#NAME?	DEL	Hom	640.21	14		F56F4.8	F56F4.8	protein_coding	F56F4.8			DOWNSTREAM: 1032 bases
I	6163280	T	C	SNP	Hom	237.96	11		T09B4.19	T09B4.19	ncRNA	T09B4.19			UPSTREAM: 102 bases
I	6163280	T	C	SNP	Hom	237.96	11		T09B4.t2	T09B4.t2	tRNA	T09B4.t2			DOWNSTREAM: 193 bases
I	6163280	T	C	SNP	Hom	237.96	11		T09B4.t1	T09B4.t1	tRNA	T09B4.t1			UPSTREAM: 913 bases
I	6163280	T	C	SNP	Hom	237.96	11		T09B4.8	T09B4.8	protein_coding	T09B4.8			DOWNSTREAM: 1437 bases
I	6163280	T	C	SNP	Hom	237.96	11		T09B4.5	T09B4.5	protein_coding	T09B4.5b			DOWNSTREAM: 6484 bases
I	6163280	T	C	SNP	Hom	237.96	11		T09B4.5	T09B4.5	protein_coding	T09B4.5a			DOWNSTREAM: 5857 bases
I	6163280	T	C	SNP	Hom	237.96	11		T09B4.4	T09B4.4	protein_coding	T09B4.4			UPSTREAM: 4670 bases
I	6163280	T	C	SNP	Hom	237.96	11		T09B4.6	T09B4.6	protein_coding	T09B4.6			UPSTREAM: 4110 bases
I	6163280	T	C	SNP	Hom	237.96	11		T09B4.16	T09B4.16	ncRNA	T09B4.16			UPSTREAM: 8317 bases
I	6163280	T	C	SNP	Hom	237.96	11		T09B4.7	T09B4.7	protein_coding	T09B4.7			UPSTREAM: 1613 bases
I	6163280	T	C	SNP	Hom	237.96	11		T09B4.14	T09B4.14	ncRNA	T09B4.14			UPSTREAM: 9393 bases
I	6163280	T	C	SNP	Hom	237.96	11		T09B4.17	T09B4.17	ncRNA	T09B4.17			UPSTREAM: 9721 bases
I	6163283	T	C	SNP	Hom	267.83	11		T09B4.19	T09B4.19	ncRNA	T09B4.19			UPSTREAM: 99 bases
I	6163283	T	C	SNP	Hom	267.83	11		T09B4.t2	T09B4.t2	tRNA	T09B4.t2			DOWNSTREAM: 190 bases
I	6163283	T	C	SNP	Hom	267.83	11		T09B4.t1	T09B4.t1	tRNA	T09B4.t1			UPSTREAM: 910 bases
I	6163283	T	C	SNP	Hom	267.83	11		T09B4.8	T09B4.8	protein_coding	T09B4.8			DOWNSTREAM: 1434 bases
I	6163283	T	C	SNP	Hom	267.83	11		T09B4.5	T09B4.5	protein_coding	T09B4.5b			DOWNSTREAM: 6487 bases
I	6163283	T	C	SNP	Hom	267.83	11		T09B4.5	T09B4.5	protein_coding	T09B4.5a			DOWNSTREAM: 5860 bases
I	6163283	T	C	SNP	Hom	267.83	11		T09B4.4	T09B4.4	protein_coding	T09B4.4			UPSTREAM: 4667 bases
I	6163283	T	C	SNP	Hom	267.83	11		T09B4.6	T09B4.6	protein_coding	T09B4.6			UPSTREAM: 4113 bases
I	6163283	T	C	SNP	Hom	267.83	11		T09B4.16	T09B4.16	ncRNA	T09B4.16			UPSTREAM: 8314 bases
I	6163283	T	C	SNP	Hom	267.83	11		T09B4.7	T09B4.7	protein_coding	T09B4.7			UPSTREAM: 1616 bases
I	6163283	T	C	SNP	Hom	267.83	11		T09B4.14	T09B4.14	ncRNA	T09B4.14			UPSTREAM: 9390 bases
I	6163283	T	C	SNP	Hom	267.83	11		T09B4.17	T09B4.17	ncRNA	T09B4.17			UPSTREAM: 9718 bases
I	6163286	T	G	SNP	Hom	297.98	11		T09B4.19	T09B4.19	ncRNA	T09B4.19			UPSTREAM: 96 bases
I	6163286	T	G	SNP	Hom	297.98	11		T09B4.t2	T09B4.t2	tRNA	T09B4.t2			DOWNSTREAM: 187 bases
I	6163286	T	G	SNP	Hom	297.98	11		T09B4.t1	T09B4.t1	tRNA	T09B4.t1			UPSTREAM: 907 bases
I	6163286	T	G	SNP	Hom	297.98	11		T09B4.8	T09B4.8	protein_coding	T09B4.8			DOWNSTREAM: 1431 bases
I	6163286	T	G	SNP	Hom	297.98	11		T09B4.5	T09B4.5	protein_coding	T09B4.5b			DOWNSTREAM: 6490 bases
I	6163286	T	G	SNP	Hom	297.98	11		T09B4.5	T09B4.5	protein_coding	T09B4.5a			DOWNSTREAM: 5863 bases
I	6163286	T	G	SNP	Hom	297.98	11		T09B4.4	T09B4.4	protein_coding	T09B4.4			UPSTREAM: 4664 bases
I	6163286	T	G	SNP	Hom	297.98	11		T09B4.6	T09B4.6	protein_coding	T09B4.6			UPSTREAM: 4116 bases
I	6163286	T	G	SNP	Hom	297.98	11		T09B4.16	T09B4.16	ncRNA	T09B4.16			UPSTREAM: 8311 bases
I	6163286	T	G	SNP	Hom	297.98	11		T09B4.7	T09B4.7	protein_coding	T09B4.7			UPSTREAM: 1619 bases
I	6163286	T	G	SNP	Hom	297.98	11		T09B4.14	T09B4.14	ncRNA	T09B4.14			UPSTREAM: 9387 bases
I	6163286	T	G	SNP	Hom	297.98	11		T09B4.17	T09B4.17	ncRNA	T09B4.17			UPSTREAM: 9715 bases
I	6163288	G	C	SNP	Hom	297.78	11		T09B4.19	T09B4.19	ncRNA	T09B4.19			UPSTREAM: 94 bases
I	6163288	G	C	SNP	Hom	297.78	11		T09B4.t2	T09B4.t2	tRNA	T09B4.t2			DOWNSTREAM: 185 bases
I	6163288	G	C	SNP	Hom	297.78	11		T09B4.t1	T09B4.t1	tRNA	T09B4.t1			UPSTREAM: 905 bases
I	6163288	G	C	SNP	Hom	297.78	11		T09B4.8	T09B4.8	protein_coding	T09B4.8			DOWNSTREAM: 1429 bases
I	6163288	G	C	SNP	Hom	297.78	11		T09B4.5	T09B4.5	protein_coding	T09B4.5b			DOWNSTREAM: 6492 bases
I	6163288	G	C	SNP	Hom	297.78	11		T09B4.5	T09B4.5	protein_coding	T09B4.5a			DOWNSTREAM: 5865 bases
I	6163288	G	C	SNP	Hom	297.78	11		T09B4.4	T09B4.4	protein_coding	T09B4.4			UPSTREAM: 4662 bases
I	6163288	G	C	SNP	Hom	297.78	11		T09B4.6	T09B4.6	protein_coding	T09B4.6			UPSTREAM: 4118 bases
I	6163288	G	C	SNP	Hom	297.78	11		T09B4.16	T09B4.16	ncRNA	T09B4.16			UPSTREAM: 8309 bases
I	6163288	G	C	SNP	Hom	297.78	11		T09B4.7	T09B4.7	protein_coding	T09B4.7			UPSTREAM: 1621 bases
I	6163288	G	C	SNP	Hom	297.78	11		T09B4.14	T09B4.14	ncRNA	T09B4.14			UPSTREAM: 9385 bases
I	6163288	G	C	SNP	Hom	297.78	11		T09B4.17	T09B4.17	ncRNA	T09B4.17			UPSTREAM: 9713 bases
I	6163292	*	#NAME?	DEL	Hom	399.05	11		T09B4.19	T09B4.19	ncRNA	T09B4.19			UPSTREAM: 90 bases
I	6163292	*	#NAME?	DEL	Hom	399.05	11		T09B4.t2	T09B4.t2	tRNA	T09B4.t2			DOWNSTREAM: 181 bases
I	6163292	*	#NAME?	DEL	Hom	399.05	11		T09B4.t1	T09B4.t1	tRNA	T09B4.t1			UPSTREAM: 901 bases
I	6163292	*	#NAME?	DEL	Hom	399.05	11		T09B4.8	T09B4.8	protein_coding	T09B4.8			DOWNSTREAM: 1425 bases
I	6163292	*	#NAME?	DEL	Hom	399.05	11		T09B4.5	T09B4.5	protein_coding	T09B4.5b			DOWNSTREAM: 6496 bases
I	6163292	*	#NAME?	DEL	Hom	399.05	11		T09B4.5	T09B4.5	protein_coding	T09B4.5a			DOWNSTREAM: 5869 bases
I	6163292	*	#NAME?	DEL	Hom	399.05	11		T09B4.4	T09B4.4	protein_coding	T09B4.4			UPSTREAM: 4658 bases
I	6163292	*	#NAME?	DEL	Hom	399.05	11		T09B4.6	T09B4.6	protein_coding	T09B4.6			UPSTREAM: 4122 bases
I	6163292	*	#NAME?	DEL	Hom	399.05	11		T09B4.16	T09B4.16	ncRNA	T09B4.16			UPSTREAM: 8305 bases
I	6163292	*	#NAME?	DEL	Hom	399.05	11		T09B4.7	T09B4.7	protein_coding	T09B4.7			UPSTREAM: 1625 bases
I	6163292	*	#NAME?	DEL	Hom	399.05	11		T09B4.14	T09B4.14	ncRNA	T09B4.14			UPSTREAM: 9381 bases
I	6163292	*	#NAME?	DEL	Hom	399.05	11		T09B4.17	T09B4.17	ncRNA	T09B4.17			UPSTREAM: 9709 bases
I	6350546	*	+C	INS	Hom	291.18	8		K04F10.4	bli-4	protein_coding	K04F10.4b			INTRON					2193
I	6350546	*	+C	INS	Hom	291.18	8		K04F10.4	bli-4	protein_coding	K04F10.4c			INTRON					2484
I	6350546	*	+C	INS	Hom	291.18	8		K04F10.4	bli-4	protein_coding	K04F10.4d			INTRON					2829
I	6350546	*	+C	INS	Hom	291.18	8		K04F10.4	bli-4	protein_coding	K04F10.4e			DOWNSTREAM: 4407 bases
I	6350546	*	+C	INS	Hom	291.18	8		K04F10.4	bli-4	protein_coding	K04F10.4f			DOWNSTREAM: 4379 bases
I	6350546	*	+C	INS	Hom	291.18	8		K04F10.6	mut-2	protein_coding	K04F10.6a			DOWNSTREAM: 6073 bases
I	6350546	*	+C	INS	Hom	291.18	8		K04F10.6	mut-2	protein_coding	K04F10.6b			DOWNSTREAM: 6080 bases
I	6350546	*	+C	INS	Hom	291.18	8		K04F10.4	bli-4	protein_coding	K04F10.4a.3			DOWNSTREAM: 2211 bases
I	6350546	*	+C	INS	Hom	291.18	8		K04F10.4	bli-4	protein_coding	K04F10.4a.2			DOWNSTREAM: 2054 bases
I	6350546	*	+C	INS	Hom	291.18	8		K04F10.4	bli-4	protein_coding	K04F10.4a.1			DOWNSTREAM: 2054 bases
I	6350546	*	+C	INS	Hom	291.18	8		K04F10.3	K04F10.3	protein_coding	K04F10.3a			UPSTREAM: 8058 bases
I	6350546	*	+C	INS	Hom	291.18	8		K04F10.3	K04F10.3	protein_coding	K04F10.3b			UPSTREAM: 8076 bases
I	6350546	*	+C	INS	Hom	291.18	8		K04F10.8	K04F10.8	ncRNA	K04F10.8			UPSTREAM: 1607 bases
I	6506263	*	#NAME?	INS	Hom	794.69	20		C55B7.2	gly-2	protein_coding	C55B7.2			UPSTREAM: 1632 bases
I	6506263	*	#NAME?	INS	Hom	794.69	20		C55B7.4	acdh-1	protein_coding	C55B7.4b.5			DOWNSTREAM: 7324 bases
I	6506263	*	#NAME?	INS	Hom	794.69	20		C55B7.4	acdh-1	protein_coding	C55B7.4b.6			DOWNSTREAM: 7324 bases
I	6506263	*	#NAME?	INS	Hom	794.69	20		C55B7.4	acdh-1	protein_coding	C55B7.4b.1			DOWNSTREAM: 6945 bases
I	6506263	*	#NAME?	INS	Hom	794.69	20		C55B7.4	acdh-1	protein_coding	C55B7.4b.4			DOWNSTREAM: 6704 bases
I	6506263	*	#NAME?	INS	Hom	794.69	20		C55B7.4	acdh-1	protein_coding	C55B7.4b.2			DOWNSTREAM: 6704 bases
I	6506263	*	#NAME?	INS	Hom	794.69	20		C55B7.4	acdh-1	protein_coding	C55B7.4b.3			DOWNSTREAM: 6704 bases
I	6506263	*	#NAME?	INS	Hom	794.69	20		C55B7.4	acdh-1	protein_coding	C55B7.4a			DOWNSTREAM: 6702 bases
I	6506263	*	#NAME?	INS	Hom	794.69	20		C55B7.11	C55B7.11	protein_coding	C55B7.11			DOWNSTREAM: 5129 bases
I	6506263	*	#NAME?	INS	Hom	794.69	20		C55B7.10	C55B7.10	protein_coding	C55B7.10			UPSTREAM: 2341 bases
I	6506263	*	#NAME?	INS	Hom	794.69	20		C55B7.1	glh-2	protein_coding	C55B7.1			UPSTREAM: 7759 bases
I	6506263	*	#NAME?	INS	Hom	794.69	20		C55B7.3	C55B7.3	protein_coding	C55B7.3			DOWNSTREAM: 4848 bases
I	6801829	*	#NAME?	INS	Hom	433.59	9		E02D9.1	E02D9.1	protein_coding	E02D9.1a			UPSTREAM: 370 bases
I	6801829	*	#NAME?	INS	Hom	433.59	9		K02F2.5	K02F2.5	protein_coding	K02F2.5			DOWNSTREAM: 1790 bases
I	6801829	*	#NAME?	INS	Hom	433.59	9		E02D9.1	E02D9.1	protein_coding	E02D9.1d			UPSTREAM: 1870 bases
I	6801829	*	#NAME?	INS	Hom	433.59	9		C37A2.2	pqn-20	protein_coding	C37A2.2			DOWNSTREAM: 4358 bases
I	6801829	*	#NAME?	INS	Hom	433.59	9		C37A2.8	C37A2.8	protein_coding	C37A2.8b			UPSTREAM: 2208 bases
I	6801829	*	#NAME?	INS	Hom	433.59	9		C37A2.8	C37A2.8	protein_coding	C37A2.8a			UPSTREAM: 2200 bases
I	6801829	*	#NAME?	INS	Hom	433.59	9		E02D9.1	E02D9.1	protein_coding	E02D9.1b.1			UTR_3_PRIME: 173 bases from CDS
I	6801829	*	#NAME?	INS	Hom	433.59	9		E02D9.1	E02D9.1	protein_coding	E02D9.1c			INTRON					954
I	6801829	*	#NAME?	INS	Hom	433.59	9		E02D9.1	E02D9.1	protein_coding	E02D9.1b.2			INTRON					948
I	6801829	*	#NAME?	INS	Hom	433.59	9		K02F2.8	K02F2.8	ncRNA	K02F2.8			UPSTREAM: 8609 bases
I	6801829	*	#NAME?	INS	Hom	433.59	9		E02D9.1	E02D9.1	protein_coding	E02D9.1b.3			DOWNSTREAM: 173 bases
I	6801829	*	#NAME?	INS	Hom	433.59	9		E02D9.1	E02D9.1	protein_coding	E02D9.1b.2			SPLICE_SITE_ACCEPTOR
I	6949307	A	G	SNP	Hom	207.22	9		T10B11.4	T10B11.4	protein_coding	T10B11.4			UPSTREAM: 9690 bases
I	6949307	A	G	SNP	Hom	207.22	9		T10B11.1	pcbd-1	protein_coding	T10B11.1			UPSTREAM: 1827 bases
I	6949307	A	G	SNP	Hom	207.22	9		T10B11.8	T10B11.8	protein_coding	T10B11.8a			DOWNSTREAM: 2595 bases
I	6949307	A	G	SNP	Hom	207.22	9		T10B11.5	T10B11.5	protein_coding	T10B11.5			UPSTREAM: 7318 bases
I	6949307	A	G	SNP	Hom	207.22	9		T10B11.8	T10B11.8	protein_coding	T10B11.8b			DOWNSTREAM: 2859 bases
I	6949307	A	G	SNP	Hom	207.22	9		C30F12.1	C30F12.1	protein_coding	C30F12.1			DOWNSTREAM: 5103 bases
I	6949307	A	G	SNP	Hom	207.22	9		T10B11.6	T10B11.6	protein_coding	T10B11.6.2			UPSTREAM: 3948 bases
I	6949307	A	G	SNP	Hom	207.22	9		T10B11.6	T10B11.6	protein_coding	T10B11.6.1			UPSTREAM: 3948 bases
I	6949307	A	G	SNP	Hom	207.22	9		T10B11.7	T10B11.7	protein_coding	T10B11.7a.2			INTRON					1638
I	6949307	A	G	SNP	Hom	207.22	9		T10B11.7	T10B11.7	protein_coding	T10B11.7b			INTRON					1527
I	6949307	A	G	SNP	Hom	207.22	9		T10B11.7	T10B11.7	protein_coding	T10B11.7a.1			INTRON					1638
I	6949331	T	A	SNP	Hom	177.78	7		T10B11.4	T10B11.4	protein_coding	T10B11.4			UPSTREAM: 9714 bases
I	6949331	T	A	SNP	Hom	177.78	7		T10B11.1	pcbd-1	protein_coding	T10B11.1			UPSTREAM: 1803 bases
I	6949331	T	A	SNP	Hom	177.78	7		T10B11.8	T10B11.8	protein_coding	T10B11.8a			DOWNSTREAM: 2571 bases
I	6949331	T	A	SNP	Hom	177.78	7		T10B11.5	T10B11.5	protein_coding	T10B11.5			UPSTREAM: 7342 bases
I	6949331	T	A	SNP	Hom	177.78	7		T10B11.8	T10B11.8	protein_coding	T10B11.8b			DOWNSTREAM: 2835 bases
I	6949331	T	A	SNP	Hom	177.78	7		C30F12.1	C30F12.1	protein_coding	C30F12.1			DOWNSTREAM: 5079 bases
I	6949331	T	A	SNP	Hom	177.78	7		T10B11.6	T10B11.6	protein_coding	T10B11.6.2			UPSTREAM: 3972 bases
I	6949331	T	A	SNP	Hom	177.78	7		T10B11.6	T10B11.6	protein_coding	T10B11.6.1			UPSTREAM: 3972 bases
I	6949331	T	A	SNP	Hom	177.78	7		T10B11.7	T10B11.7	protein_coding	T10B11.7a.2			INTRON					1638
I	6949331	T	A	SNP	Hom	177.78	7		T10B11.7	T10B11.7	protein_coding	T10B11.7b			INTRON					1527
I	6949331	T	A	SNP	Hom	177.78	7		T10B11.7	T10B11.7	protein_coding	T10B11.7a.1			INTRON					1638
I	7140681	G	T	SNP	Hom	32.09	4		K10D3.3	taf-11.2	protein_coding	K10D3.3			DOWNSTREAM: 6353 bases
I	7140681	G	T	SNP	Hom	32.09	4		K07G5.6	K07G5.6	protein_coding	K07G5.6.1			DOWNSTREAM: 9254 bases
I	7140681	G	T	SNP	Hom	32.09	4		K10D3.4	K10D3.4	protein_coding	K10D3.4			UPSTREAM: 709 bases
I	7140681	G	T	SNP	Hom	32.09	4		K07G5.6	K07G5.6	protein_coding	K07G5.6.2			DOWNSTREAM: 9362 bases
I	7140681	G	T	SNP	Hom	32.09	4		H37N21.1	H37N21.1	protein_coding	H37N21.1			INTRON					1950
I	7149815	*	#NAME?	INS	Hom	683.89	18		K07G5.1	crml-1	protein_coding	K07G5.1			DOWNSTREAM: 2643 bases
I	7149815	*	#NAME?	INS	Hom	683.89	18		H37N21.1	H37N21.1	protein_coding	H37N21.1			UPSTREAM: 2586 bases
I	7149815	*	#NAME?	INS	Hom	683.89	18		K07G5.2	xpa-1	protein_coding	K07G5.2			UPSTREAM: 9897 bases
I	7149815	*	#NAME?	INS	Hom	683.89	18		K07G5.6	K07G5.6	protein_coding	K07G5.6.1			DOWNSTREAM: 120 bases
I	7149815	*	#NAME?	INS	Hom	683.89	18		K10D3.4	K10D3.4	protein_coding	K10D3.4			UPSTREAM: 9843 bases
I	7149815	*	#NAME?	INS	Hom	683.89	18		K07G5.6	K07G5.6	protein_coding	K07G5.6.2			DOWNSTREAM: 228 bases
I	7188199	A	T	SNP	Hom	347.79	12		M05B5.6	trpa-2	protein_coding	M05B5.6			DOWNSTREAM: 2492 bases
I	7188199	A	T	SNP	Hom	347.79	12		M05B5.4	M05B5.4	protein_coding	M05B5.4			UPSTREAM: 294 bases
I	7188199	A	T	SNP	Hom	347.79	12		M05B5.1	M05B5.1	protein_coding	M05B5.1			UPSTREAM: 8771 bases
I	7188199	A	T	SNP	Hom	347.79	12		M05B5.5	hlh-2	protein_coding	M05B5.5a			DOWNSTREAM: 2647 bases
I	7188199	A	T	SNP	Hom	347.79	12		M05B5.8	M05B5.8	ncRNA	M05B5.8			DOWNSTREAM: 6838 bases
I	7188199	A	T	SNP	Hom	347.79	12		M05B5.10	M05B5.10	ncRNA	M05B5.10			UPSTREAM: 6819 bases
I	7188199	A	T	SNP	Hom	347.79	12		M05B5.3	M05B5.3	protein_coding	M05B5.3.1			UTR_3_PRIME: 42 bases from CDS
I	7188199	A	T	SNP	Hom	347.79	12		M05B5.3	M05B5.3	protein_coding	M05B5.3.2			UTR_3_PRIME: 42 bases from CDS
I	7251393	*	#NAME?	DEL	Hom	447.92	17		R06C7.3	dhp-1	protein_coding	R06C7.3.3			UPSTREAM: 7632 bases
I	7251393	*	#NAME?	DEL	Hom	447.92	17		R06C7.3	dhp-1	protein_coding	R06C7.3.1			UPSTREAM: 7596 bases
I	7251393	*	#NAME?	DEL	Hom	447.92	17		R06C7.3	dhp-1	protein_coding	R06C7.3.2			UPSTREAM: 7428 bases
I	7251393	*	#NAME?	DEL	Hom	447.92	17		R06C7.9	ztf-15	protein_coding	R06C7.9a.1			UPSTREAM: 4114 bases
I	7251393	*	#NAME?	DEL	Hom	447.92	17		R06C7.9	ztf-15	protein_coding	R06C7.9a.2			UPSTREAM: 4116 bases
I	7251393	*	#NAME?	DEL	Hom	447.92	17		R06C7.9	ztf-15	protein_coding	R06C7.9b			UPSTREAM: 4116 bases
I	7251393	*	#NAME?	DEL	Hom	447.92	17		R06C7.4	cpg-3	protein_coding	R06C7.4.3			DOWNSTREAM: 5291 bases
I	7251393	*	#NAME?	DEL	Hom	447.92	17		R06C7.4	cpg-3	protein_coding	R06C7.4.1			DOWNSTREAM: 5255 bases
I	7251393	*	#NAME?	DEL	Hom	447.92	17		R06C7.4	cpg-3	protein_coding	R06C7.4.2			DOWNSTREAM: 5100 bases
I	7251393	*	#NAME?	DEL	Hom	447.92	17		R06C7.6	R06C7.6	protein_coding	R06C7.6			UPSTREAM: 4581 bases
I	7251393	*	#NAME?	DEL	Hom	447.92	17		R06C7.5	R06C7.5	protein_coding	R06C7.5b.2			UPSTREAM: 2708 bases
I	7251393	*	#NAME?	DEL	Hom	447.92	17		R06C7.5	R06C7.5	protein_coding	R06C7.5a			UPSTREAM: 2708 bases
I	7251393	*	#NAME?	DEL	Hom	447.92	17		R06C7.5	R06C7.5	protein_coding	R06C7.5b.1			UPSTREAM: 2706 bases
I	7251393	*	#NAME?	DEL	Hom	447.92	17		R06C7.10	let-75	protein_coding	R06C7.10.1			DOWNSTREAM: 7526 bases
I	7251393	*	#NAME?	DEL	Hom	447.92	17		R06C7.10	let-75	protein_coding	R06C7.10.2			DOWNSTREAM: 8069 bases
I	7251393	*	#NAME?	DEL	Hom	447.92	17		R06C7.12	R06C7.12	ncRNA	R06C7.12			UPSTREAM: 8444 bases
I	7251393	*	#NAME?	DEL	Hom	447.92	17		R06C7.7	lin-61	protein_coding	R06C7.7b			UPSTREAM: 113 bases
I	7251393	*	#NAME?	DEL	Hom	447.92	17		R06C7.8	bub-1	protein_coding	R06C7.8			UPSTREAM: 546 bases
I	7251393	*	#NAME?	DEL	Hom	447.92	17		R06C7.7	lin-61	protein_coding	R06C7.7a.1	exon_I_7250632_7251407	1	UTR_5_PRIME: 579 bases from TSS
I	7301404	C	G	SNP	Hom	251.68	9		F13G3.2	srd-53	protein_coding	F13G3.2			DOWNSTREAM: 4633 bases
I	7301404	C	G	SNP	Hom	251.68	9		F13G3.12	F13G3.12	protein_coding	F13G3.12			DOWNSTREAM: 4347 bases
I	7301404	C	G	SNP	Hom	251.68	9		F13G3.11	F13G3.11	protein_coding	F13G3.11.1			UPSTREAM: 5709 bases
I	7301404	C	G	SNP	Hom	251.68	9		F13G3.8	eat-5	protein_coding	F13G3.8.1			DOWNSTREAM: 7197 bases
I	7301404	C	G	SNP	Hom	251.68	9		F13G3.8	eat-5	protein_coding	F13G3.8.2			DOWNSTREAM: 7237 bases
I	7301404	C	G	SNP	Hom	251.68	9		F13G3.3	F13G3.3	protein_coding	F13G3.3b.2			UPSTREAM: 1594 bases
I	7301404	C	G	SNP	Hom	251.68	9		F13G3.3	F13G3.3	protein_coding	F13G3.3a			UPSTREAM: 1444 bases
I	7301404	C	G	SNP	Hom	251.68	9		F13G3.3	F13G3.3	protein_coding	F13G3.3b.1			UPSTREAM: 1429 bases
I	7301404	C	G	SNP	Hom	251.68	9		F13G3.4	dylt-1	protein_coding	F13G3.4.2			UPSTREAM: 493 bases
I	7301404	C	G	SNP	Hom	251.68	9		F13G3.4	dylt-1	protein_coding	F13G3.4.1			UPSTREAM: 491 bases
I	7301404	C	G	SNP	Hom	251.68	9		F13G3.1	ztf-2	protein_coding	F13G3.1			DOWNSTREAM: 8164 bases
I	7301404	C	G	SNP	Hom	251.68	9		F13G3.6	F13G3.6	protein_coding	F13G3.6			DOWNSTREAM: 1939 bases
I	7301404	C	G	SNP	Hom	251.68	9		F13G3.7	F13G3.7	protein_coding	F13G3.7b.1			UPSTREAM: 3512 bases
I	7301404	C	G	SNP	Hom	251.68	9		F13G3.7	F13G3.7	protein_coding	F13G3.7b.2			UPSTREAM: 3598 bases
I	7301404	C	G	SNP	Hom	251.68	9		F13G3.7	F13G3.7	protein_coding	F13G3.7a			UPSTREAM: 3598 bases
I	7301404	C	G	SNP	Hom	251.68	9		F13G3.5	ttx-7	protein_coding	F13G3.5a	exon_I_7301006_7301424	6	NON_SYNONYMOUS_CODING	G/A	gGc/gCc	206	0	858
I	7301404	C	G	SNP	Hom	251.68	9		F13G3.5	ttx-7	protein_coding	F13G3.5b.1	exon_I_7301060_7301424	6	NON_SYNONYMOUS_CODING	G/A	gGc/gCc	203	0	849
I	7319245	T	C	SNP	Hom	475.97	19		F13G3.8	eat-5	protein_coding	F13G3.8.2			UPSTREAM: 7331 bases
I	7319245	T	C	SNP	Hom	475.97	19		F13G3.8	eat-5	protein_coding	F13G3.8.1			UPSTREAM: 7308 bases
I	7319245	T	C	SNP	Hom	475.97	19		F52A8.3	F52A8.3	protein_coding	F52A8.3b			DOWNSTREAM: 3083 bases
I	7319245	T	C	SNP	Hom	475.97	19		F52A8.3	F52A8.3	protein_coding	F52A8.3a			DOWNSTREAM: 3083 bases
I	7319245	T	C	SNP	Hom	475.97	19		F13G3.9	mif-3	protein_coding	F13G3.9			UPSTREAM: 5720 bases
I	7319245	T	C	SNP	Hom	475.97	19		F13G3.10	F13G3.10	protein_coding	F13G3.10b			UPSTREAM: 5195 bases
I	7319245	T	C	SNP	Hom	475.97	19		F13G3.10	F13G3.10	protein_coding	F13G3.10c.2			UPSTREAM: 5066 bases
I	7319245	T	C	SNP	Hom	475.97	19		F13G3.10	F13G3.10	protein_coding	F13G3.10			UPSTREAM: 4973 bases
I	7319245	T	C	SNP	Hom	475.97	19		F13G3.10	F13G3.10	protein_coding	F13G3.10c.1			UPSTREAM: 4968 bases
I	7319245	T	C	SNP	Hom	475.97	19		F52A8.7	21ur-13600	ncRNA	F52A8.7			DOWNSTREAM: 8721 bases
I	7319245	T	C	SNP	Hom	475.97	19		F52A8.1	F52A8.1	protein_coding	F52A8.1.2			DOWNSTREAM: 997 bases
I	7319245	T	C	SNP	Hom	475.97	19		F52A8.2	gpb-2	protein_coding	F52A8.2.1	exon_I_7319148_7319366	6	NON_SYNONYMOUS_CODING	Q/R	cAa/cGa	233	0	1071
I	7319245	T	C	SNP	Hom	475.97	19		F52A8.2	gpb-2	protein_coding	F52A8.2.2	exon_I_7319148_7319366	6	NON_SYNONYMOUS_CODING	Q/R	cAa/cGa	233	0	1071
I	7319245	T	C	SNP	Hom	475.97	19		F52A8.1	F52A8.1	protein_coding	F52A8.1.1			DOWNSTREAM: 588 bases
I	7363707	*	#NAME?	INS	Hom	366.68	10		F07A5.4	F07A5.4	protein_coding	F07A5.4.2			UPSTREAM: 4614 bases
I	7363707	*	#NAME?	INS	Hom	366.68	10		F07A5.4	F07A5.4	protein_coding	F07A5.4.3			UPSTREAM: 4609 bases
I	7363707	*	#NAME?	INS	Hom	366.68	10		F07A5.4	F07A5.4	protein_coding	F07A5.4.1			UPSTREAM: 4607 bases
I	7363707	*	#NAME?	INS	Hom	366.68	10		F07A5.5	sue-1	protein_coding	F07A5.5			INTRON					1614
I	7363707	*	#NAME?	INS	Hom	366.68	10		F07A5.3	scav-6	protein_coding	F07A5.3			DOWNSTREAM: 6536 bases
I	7405968	C	T	SNP	Hom	518.63	20		C15A11.8	21ur-15108	ncRNA	C15A11.8			DOWNSTREAM: 5361 bases
I	7405968	C	T	SNP	Hom	518.63	20		C15A11.4	C15A11.4	protein_coding	C15A11.4			UPSTREAM: 4948 bases
I	7405968	C	T	SNP	Hom	518.63	20		C15A11.5	col-7	protein_coding	C15A11.5			DOWNSTREAM: 3215 bases
I	7405968	C	T	SNP	Hom	518.63	20		C15A11.6	col-62	protein_coding	C15A11.6			UPSTREAM: 1619 bases
I	7405968	C	T	SNP	Hom	518.63	20		C15A11.7	C15A11.7	protein_coding	C15A11.7a			INTRON					1191
I	7421945	*	#NAME?	INS	Hom	429.99	12		ZK524.2	unc-13	protein_coding	ZK524.2e			UPSTREAM: 836 bases
I	7421945	*	#NAME?	INS	Hom	429.99	12		ZK524.2	unc-13	protein_coding	ZK524.2d			UPSTREAM: 836 bases
I	7421945	*	#NAME?	INS	Hom	429.99	12		ZK524.2	unc-13	protein_coding	ZK524.2f			UPSTREAM: 836 bases
I	7421945	*	#NAME?	INS	Hom	429.99	12		ZK524.2	unc-13	protein_coding	ZK524.2a			UPSTREAM: 836 bases
I	7449477	C	T	SNP	Hom	376.95	11		ZK524.2	unc-13	protein_coding	ZK524.2c			INTRON					4428
I	7449477	C	T	SNP	Hom	376.95	11		ZK524.2	unc-13	protein_coding	ZK524.2e			INTRON					5451
I	7449477	C	T	SNP	Hom	376.95	11		ZK524.2	unc-13	protein_coding	ZK524.2d			INTRON					6468
I	7449477	C	T	SNP	Hom	376.95	11		ZK524.2	unc-13	protein_coding	ZK524.2f			INTRON					5460
I	7449477	C	T	SNP	Hom	376.95	11		ZK524.2	unc-13	protein_coding	ZK524.2a			INTRON					5442
I	7449477	C	T	SNP	Hom	376.95	11		ZK524.1	spe-4	protein_coding	ZK524.1			UPSTREAM: 5188 bases
I	7449477	C	T	SNP	Hom	376.95	11		ZK524.3	lars-2	protein_coding	ZK524.3b.1			DOWNSTREAM: 7677 bases
I	7449477	C	T	SNP	Hom	376.95	11		ZK524.3	lars-2	protein_coding	ZK524.3a			DOWNSTREAM: 7822 bases
I	7449477	C	T	SNP	Hom	376.95	11		ZK524.3	lars-2	protein_coding	ZK524.3c			DOWNSTREAM: 7822 bases
I	7449477	C	T	SNP	Hom	376.95	11		ZK524.3	lars-2	protein_coding	ZK524.3b.2			DOWNSTREAM: 7822 bases
I	7544371	C	T	SNP	Hom	521.39	20		T25G3.1	T25G3.1	protein_coding	T25G3.1.1			UPSTREAM: 9473 bases
I	7544371	C	T	SNP	Hom	521.39	20		H15M21.1	H15M21.1	ncRNA	H15M21.1			DOWNSTREAM: 243 bases
I	7544371	C	T	SNP	Hom	521.39	20		C26C6.4	C26C6.4	protein_coding	C26C6.4a			DOWNSTREAM: 8378 bases
I	7544371	C	T	SNP	Hom	521.39	20		C26C6.4	C26C6.4	protein_coding	C26C6.4b			DOWNSTREAM: 8378 bases
I	7544371	C	T	SNP	Hom	521.39	20		C26C6.5	dcp-66	protein_coding	C26C6.5b			UPSTREAM: 2218 bases
I	7544371	C	T	SNP	Hom	521.39	20		C26C6.5	dcp-66	protein_coding	C26C6.5a			UPSTREAM: 2218 bases
I	7544371	C	T	SNP	Hom	521.39	20		T25G3.1	T25G3.1	protein_coding	T25G3.1.2			UPSTREAM: 8600 bases
I	7666739	*	#NAME?	INS	Hom	461	12		F26A3.7	F26A3.7	protein_coding	F26A3.7			DOWNSTREAM: 7990 bases
I	7666739	*	#NAME?	INS	Hom	461	12		T24B1.1	T24B1.1	protein_coding	T24B1.1			UPSTREAM: 9925 bases
I	7666739	*	#NAME?	INS	Hom	461	12		F26A3.4	F26A3.4	protein_coding	F26A3.4.1			UPSTREAM: 8450 bases
I	7666739	*	#NAME?	INS	Hom	461	12		F26A3.5	F26A3.5	protein_coding	F26A3.5			UPSTREAM: 1792 bases
I	7666739	*	#NAME?	INS	Hom	461	12		F26A3.6	del-3	protein_coding	F26A3.6			DOWNSTREAM: 3583 bases
I	7666739	*	#NAME?	INS	Hom	461	12		F26A3.11	F26A3.11	ncRNA	F26A3.11			UPSTREAM: 4789 bases
I	7666739	*	#NAME?	INS	Hom	461	12		F26A3.4	F26A3.4	protein_coding	F26A3.4.2			UPSTREAM: 8452 bases
I	7666753	*	#NAME?	INS	Hom	452.32	13		F26A3.7	F26A3.7	protein_coding	F26A3.7			DOWNSTREAM: 7976 bases
I	7666753	*	#NAME?	INS	Hom	452.32	13		T24B1.1	T24B1.1	protein_coding	T24B1.1			UPSTREAM: 9911 bases
I	7666753	*	#NAME?	INS	Hom	452.32	13		F26A3.4	F26A3.4	protein_coding	F26A3.4.1			UPSTREAM: 8464 bases
I	7666753	*	#NAME?	INS	Hom	452.32	13		F26A3.5	F26A3.5	protein_coding	F26A3.5			UPSTREAM: 1778 bases
I	7666753	*	#NAME?	INS	Hom	452.32	13		F26A3.6	del-3	protein_coding	F26A3.6			DOWNSTREAM: 3569 bases
I	7666753	*	#NAME?	INS	Hom	452.32	13		F26A3.11	F26A3.11	ncRNA	F26A3.11			UPSTREAM: 4775 bases
I	7666753	*	#NAME?	INS	Hom	452.32	13		F26A3.4	F26A3.4	protein_coding	F26A3.4.2			UPSTREAM: 8466 bases
I	7666782	*	#NAME?	INS	Hom	500.06	14		F26A3.7	F26A3.7	protein_coding	F26A3.7			DOWNSTREAM: 7947 bases
I	7666782	*	#NAME?	INS	Hom	500.06	14		T24B1.1	T24B1.1	protein_coding	T24B1.1			UPSTREAM: 9882 bases
I	7666782	*	#NAME?	INS	Hom	500.06	14		F26A3.4	F26A3.4	protein_coding	F26A3.4.1			UPSTREAM: 8493 bases
I	7666782	*	#NAME?	INS	Hom	500.06	14		F26A3.5	F26A3.5	protein_coding	F26A3.5			UPSTREAM: 1749 bases
I	7666782	*	#NAME?	INS	Hom	500.06	14		F26A3.6	del-3	protein_coding	F26A3.6			DOWNSTREAM: 3540 bases
I	7666782	*	#NAME?	INS	Hom	500.06	14		F26A3.11	F26A3.11	ncRNA	F26A3.11			UPSTREAM: 4746 bases
I	7666782	*	#NAME?	INS	Hom	500.06	14		F26A3.4	F26A3.4	protein_coding	F26A3.4.2			UPSTREAM: 8495 bases
I	7666800	*	#NAME?	INS	Hom	565.82	15		F26A3.7	F26A3.7	protein_coding	F26A3.7			DOWNSTREAM: 7929 bases
I	7666800	*	#NAME?	INS	Hom	565.82	15		T24B1.1	T24B1.1	protein_coding	T24B1.1			UPSTREAM: 9864 bases
I	7666800	*	#NAME?	INS	Hom	565.82	15		F26A3.4	F26A3.4	protein_coding	F26A3.4.1			UPSTREAM: 8511 bases
I	7666800	*	#NAME?	INS	Hom	565.82	15		F26A3.5	F26A3.5	protein_coding	F26A3.5			UPSTREAM: 1731 bases
I	7666800	*	#NAME?	INS	Hom	565.82	15		F26A3.6	del-3	protein_coding	F26A3.6			DOWNSTREAM: 3522 bases
I	7666800	*	#NAME?	INS	Hom	565.82	15		F26A3.11	F26A3.11	ncRNA	F26A3.11			UPSTREAM: 4728 bases
I	7666800	*	#NAME?	INS	Hom	565.82	15		F26A3.4	F26A3.4	protein_coding	F26A3.4.2			UPSTREAM: 8513 bases
I	7666815	*	#NAME?	INS	Hom	556.72	14		F26A3.7	F26A3.7	protein_coding	F26A3.7			DOWNSTREAM: 7914 bases
I	7666815	*	#NAME?	INS	Hom	556.72	14		T24B1.1	T24B1.1	protein_coding	T24B1.1			UPSTREAM: 9849 bases
I	7666815	*	#NAME?	INS	Hom	556.72	14		F26A3.4	F26A3.4	protein_coding	F26A3.4.1			UPSTREAM: 8526 bases
I	7666815	*	#NAME?	INS	Hom	556.72	14		F26A3.5	F26A3.5	protein_coding	F26A3.5			UPSTREAM: 1716 bases
I	7666815	*	#NAME?	INS	Hom	556.72	14		F26A3.6	del-3	protein_coding	F26A3.6			DOWNSTREAM: 3507 bases
I	7666815	*	#NAME?	INS	Hom	556.72	14		F26A3.11	F26A3.11	ncRNA	F26A3.11			UPSTREAM: 4713 bases
I	7666815	*	#NAME?	INS	Hom	556.72	14		F26A3.4	F26A3.4	protein_coding	F26A3.4.2			UPSTREAM: 8528 bases
I	7741845	C	A	SNP	Hom	118.91	9		F27D4.6	F27D4.6	protein_coding	F27D4.6b			DOWNSTREAM: 3926 bases
I	7741845	C	A	SNP	Hom	118.91	9		F27D4.6	F27D4.6	protein_coding	F27D4.6a.3			DOWNSTREAM: 3888 bases
I	7741845	C	A	SNP	Hom	118.91	9		F27D4.6	F27D4.6	protein_coding	F27D4.6a.2			DOWNSTREAM: 3876 bases
I	7741845	C	A	SNP	Hom	118.91	9		F27D4.6	F27D4.6	protein_coding	F27D4.6a.1			DOWNSTREAM: 3856 bases
I	7741845	C	A	SNP	Hom	118.91	9		F58H10.2	21ur-12039	ncRNA	F58H10.2			DOWNSTREAM: 3158 bases
I	7741858	*	#NAME?	DEL	Hom	228.17	7		F27D4.6	F27D4.6	protein_coding	F27D4.6b			DOWNSTREAM: 3939 bases
I	7741858	*	#NAME?	DEL	Hom	228.17	7		F27D4.6	F27D4.6	protein_coding	F27D4.6a.3			DOWNSTREAM: 3901 bases
I	7741858	*	#NAME?	DEL	Hom	228.17	7		F27D4.6	F27D4.6	protein_coding	F27D4.6a.2			DOWNSTREAM: 3889 bases
I	7741858	*	#NAME?	DEL	Hom	228.17	7		F27D4.6	F27D4.6	protein_coding	F27D4.6a.1			DOWNSTREAM: 3869 bases
I	7741858	*	#NAME?	DEL	Hom	228.17	7		F58H10.2	21ur-12039	ncRNA	F58H10.2			DOWNSTREAM: 3171 bases
I	7741880	*	#NAME?	DEL	Hom	273.39	8		F27D4.6	F27D4.6	protein_coding	F27D4.6b			DOWNSTREAM: 3961 bases
I	7741880	*	#NAME?	DEL	Hom	273.39	8		F27D4.6	F27D4.6	protein_coding	F27D4.6a.3			DOWNSTREAM: 3923 bases
I	7741880	*	#NAME?	DEL	Hom	273.39	8		F27D4.6	F27D4.6	protein_coding	F27D4.6a.2			DOWNSTREAM: 3911 bases
I	7741880	*	#NAME?	DEL	Hom	273.39	8		F27D4.6	F27D4.6	protein_coding	F27D4.6a.1			DOWNSTREAM: 3891 bases
I	7741880	*	#NAME?	DEL	Hom	273.39	8		F58H10.2	21ur-12039	ncRNA	F58H10.2			DOWNSTREAM: 3193 bases
I	7741885	C	G	SNP	Hom	168.2	11		F27D4.6	F27D4.6	protein_coding	F27D4.6b			DOWNSTREAM: 3966 bases
I	7741885	C	G	SNP	Hom	168.2	11		F27D4.6	F27D4.6	protein_coding	F27D4.6a.3			DOWNSTREAM: 3928 bases
I	7741885	C	G	SNP	Hom	168.2	11		F27D4.6	F27D4.6	protein_coding	F27D4.6a.2			DOWNSTREAM: 3916 bases
I	7741885	C	G	SNP	Hom	168.2	11		F27D4.6	F27D4.6	protein_coding	F27D4.6a.1			DOWNSTREAM: 3896 bases
I	7741885	C	G	SNP	Hom	168.2	11		F58H10.2	21ur-12039	ncRNA	F58H10.2			DOWNSTREAM: 3198 bases
I	7751523	*	#NAME?	DEL	Hom	769.44	19		F58H10.1	F58H10.1	protein_coding	F58H10.1			UPSTREAM: 4250 bases
I	7753376	*	+C	INS	Hom	538.6	14		F58H10.1	F58H10.1	protein_coding	F58H10.1			UPSTREAM: 2397 bases
I	7754303	G	A	SNP	Hom	256.96	9		F58H10.1	F58H10.1	protein_coding	F58H10.1			UPSTREAM: 1470 bases
I	7759986	T	C	SNP	Hom	259.44	10		F58H10.1	F58H10.1	protein_coding	F58H10.1			DOWNSTREAM: 3638 bases
I	7759986	T	C	SNP	Hom	259.44	10		H15N14.2	nsf-1	protein_coding	H15N14.2a			DOWNSTREAM: 6545 bases
I	7759986	T	C	SNP	Hom	259.44	10		H15N14.2	nsf-1	protein_coding	H15N14.2b.3			DOWNSTREAM: 6847 bases
I	7759986	T	C	SNP	Hom	259.44	10		H15N14.2	nsf-1	protein_coding	H15N14.2b.1			DOWNSTREAM: 6847 bases
I	7759986	T	C	SNP	Hom	259.44	10		H15N14.2	nsf-1	protein_coding	H15N14.2b.2			DOWNSTREAM: 6847 bases
I	7780077	T	G	SNP	Hom	53.95	4		H15N14.2	nsf-1	protein_coding	H15N14.2b.3			UPSTREAM: 9843 bases
I	7780077	T	G	SNP	Hom	53.95	4		H15N14.2	nsf-1	protein_coding	H15N14.2b.1			UPSTREAM: 9842 bases
I	7780077	T	G	SNP	Hom	53.95	4		VH15N14R.1	VH15N14R.1	protein_coding	VH15N14R.1			DOWNSTREAM: 1096 bases
I	7780077	T	G	SNP	Hom	53.95	4		H15N14.2	nsf-1	protein_coding	H15N14.2b.2			UPSTREAM: 8035 bases
I	7780077	T	G	SNP	Hom	53.95	4		H15N14.2	nsf-1	protein_coding	H15N14.2a			UPSTREAM: 7851 bases
I	7780077	T	G	SNP	Hom	53.95	4		D2005.1	D2005.1	protein_coding	D2005.1			DOWNSTREAM: 4416 bases
I	7780077	T	G	SNP	Hom	53.95	4		H15N14.1	adr-1	protein_coding	H15N14.1g			DOWNSTREAM: 5432 bases
I	7780077	T	G	SNP	Hom	53.95	4		H15N14.3	H15N14.3	pseudogene	H15N14.3			DOWNSTREAM: 2071 bases
I	7780077	T	G	SNP	Hom	53.95	4		H15N14.4	H15N14.4	pseudogene	H15N14.4			DOWNSTREAM: 462 bases
I	7780077	T	G	SNP	Hom	53.95	4		D2005.6	D2005.6	protein_coding	D2005.6			DOWNSTREAM: 6595 bases
I	7780077	T	G	SNP	Hom	53.95	4		H15N14.1	adr-1	protein_coding	H15N14.1c.2			DOWNSTREAM: 2613 bases
I	7780077	T	G	SNP	Hom	53.95	4		H15N14.1	adr-1	protein_coding	H15N14.1f			DOWNSTREAM: 2505 bases
I	7780077	T	G	SNP	Hom	53.95	4		H15N14.1	adr-1	protein_coding	H15N14.1e			DOWNSTREAM: 2505 bases
I	7780077	T	G	SNP	Hom	53.95	4		H15N14.1	adr-1	protein_coding	H15N14.1d			DOWNSTREAM: 2505 bases
I	7780077	T	G	SNP	Hom	53.95	4		H15N14.1	adr-1	protein_coding	H15N14.1c.1			DOWNSTREAM: 2505 bases
I	7780079	A	C	SNP	Hom	53.95	4		H15N14.2	nsf-1	protein_coding	H15N14.2b.3			UPSTREAM: 9845 bases
I	7780079	A	C	SNP	Hom	53.95	4		H15N14.2	nsf-1	protein_coding	H15N14.2b.1			UPSTREAM: 9844 bases
I	7780079	A	C	SNP	Hom	53.95	4		VH15N14R.1	VH15N14R.1	protein_coding	VH15N14R.1			DOWNSTREAM: 1094 bases
I	7780079	A	C	SNP	Hom	53.95	4		H15N14.2	nsf-1	protein_coding	H15N14.2b.2			UPSTREAM: 8037 bases
I	7780079	A	C	SNP	Hom	53.95	4		H15N14.2	nsf-1	protein_coding	H15N14.2a			UPSTREAM: 7853 bases
I	7780079	A	C	SNP	Hom	53.95	4		D2005.1	D2005.1	protein_coding	D2005.1			DOWNSTREAM: 4414 bases
I	7780079	A	C	SNP	Hom	53.95	4		H15N14.1	adr-1	protein_coding	H15N14.1g			DOWNSTREAM: 5434 bases
I	7780079	A	C	SNP	Hom	53.95	4		H15N14.3	H15N14.3	pseudogene	H15N14.3			DOWNSTREAM: 2073 bases
I	7780079	A	C	SNP	Hom	53.95	4		H15N14.4	H15N14.4	pseudogene	H15N14.4			DOWNSTREAM: 464 bases
I	7780079	A	C	SNP	Hom	53.95	4		D2005.6	D2005.6	protein_coding	D2005.6			DOWNSTREAM: 6593 bases
I	7780079	A	C	SNP	Hom	53.95	4		H15N14.1	adr-1	protein_coding	H15N14.1c.2			DOWNSTREAM: 2615 bases
I	7780079	A	C	SNP	Hom	53.95	4		H15N14.1	adr-1	protein_coding	H15N14.1f			DOWNSTREAM: 2507 bases
I	7780079	A	C	SNP	Hom	53.95	4		H15N14.1	adr-1	protein_coding	H15N14.1e			DOWNSTREAM: 2507 bases
I	7780079	A	C	SNP	Hom	53.95	4		H15N14.1	adr-1	protein_coding	H15N14.1d			DOWNSTREAM: 2507 bases
I	7780079	A	C	SNP	Hom	53.95	4		H15N14.1	adr-1	protein_coding	H15N14.1c.1			DOWNSTREAM: 2507 bases
I	7780082	A	G	SNP	Hom	53.89	5		H15N14.2	nsf-1	protein_coding	H15N14.2b.3			UPSTREAM: 9848 bases
I	7780082	A	G	SNP	Hom	53.89	5		H15N14.2	nsf-1	protein_coding	H15N14.2b.1			UPSTREAM: 9847 bases
I	7780082	A	G	SNP	Hom	53.89	5		VH15N14R.1	VH15N14R.1	protein_coding	VH15N14R.1			DOWNSTREAM: 1091 bases
I	7780082	A	G	SNP	Hom	53.89	5		H15N14.2	nsf-1	protein_coding	H15N14.2b.2			UPSTREAM: 8040 bases
I	7780082	A	G	SNP	Hom	53.89	5		H15N14.2	nsf-1	protein_coding	H15N14.2a			UPSTREAM: 7856 bases
I	7780082	A	G	SNP	Hom	53.89	5		D2005.1	D2005.1	protein_coding	D2005.1			DOWNSTREAM: 4411 bases
I	7780082	A	G	SNP	Hom	53.89	5		H15N14.1	adr-1	protein_coding	H15N14.1g			DOWNSTREAM: 5437 bases
I	7780082	A	G	SNP	Hom	53.89	5		H15N14.3	H15N14.3	pseudogene	H15N14.3			DOWNSTREAM: 2076 bases
I	7780082	A	G	SNP	Hom	53.89	5		H15N14.4	H15N14.4	pseudogene	H15N14.4			DOWNSTREAM: 467 bases
I	7780082	A	G	SNP	Hom	53.89	5		D2005.6	D2005.6	protein_coding	D2005.6			DOWNSTREAM: 6590 bases
I	7780082	A	G	SNP	Hom	53.89	5		H15N14.1	adr-1	protein_coding	H15N14.1c.2			DOWNSTREAM: 2618 bases
I	7780082	A	G	SNP	Hom	53.89	5		H15N14.1	adr-1	protein_coding	H15N14.1f			DOWNSTREAM: 2510 bases
I	7780082	A	G	SNP	Hom	53.89	5		H15N14.1	adr-1	protein_coding	H15N14.1e			DOWNSTREAM: 2510 bases
I	7780082	A	G	SNP	Hom	53.89	5		H15N14.1	adr-1	protein_coding	H15N14.1d			DOWNSTREAM: 2510 bases
I	7780082	A	G	SNP	Hom	53.89	5		H15N14.1	adr-1	protein_coding	H15N14.1c.1			DOWNSTREAM: 2510 bases
I	7780083	G	T	SNP	Hom	38.05	5		H15N14.2	nsf-1	protein_coding	H15N14.2b.3			UPSTREAM: 9849 bases
I	7780083	G	T	SNP	Hom	38.05	5		H15N14.2	nsf-1	protein_coding	H15N14.2b.1			UPSTREAM: 9848 bases
I	7780083	G	T	SNP	Hom	38.05	5		VH15N14R.1	VH15N14R.1	protein_coding	VH15N14R.1			DOWNSTREAM: 1090 bases
I	7780083	G	T	SNP	Hom	38.05	5		H15N14.2	nsf-1	protein_coding	H15N14.2b.2			UPSTREAM: 8041 bases
I	7780083	G	T	SNP	Hom	38.05	5		H15N14.2	nsf-1	protein_coding	H15N14.2a			UPSTREAM: 7857 bases
I	7780083	G	T	SNP	Hom	38.05	5		D2005.1	D2005.1	protein_coding	D2005.1			DOWNSTREAM: 4410 bases
I	7780083	G	T	SNP	Hom	38.05	5		H15N14.1	adr-1	protein_coding	H15N14.1g			DOWNSTREAM: 5438 bases
I	7780083	G	T	SNP	Hom	38.05	5		H15N14.3	H15N14.3	pseudogene	H15N14.3			DOWNSTREAM: 2077 bases
I	7780083	G	T	SNP	Hom	38.05	5		H15N14.4	H15N14.4	pseudogene	H15N14.4			DOWNSTREAM: 468 bases
I	7780083	G	T	SNP	Hom	38.05	5		D2005.6	D2005.6	protein_coding	D2005.6			DOWNSTREAM: 6589 bases
I	7780083	G	T	SNP	Hom	38.05	5		H15N14.1	adr-1	protein_coding	H15N14.1c.2			DOWNSTREAM: 2619 bases
I	7780083	G	T	SNP	Hom	38.05	5		H15N14.1	adr-1	protein_coding	H15N14.1f			DOWNSTREAM: 2511 bases
I	7780083	G	T	SNP	Hom	38.05	5		H15N14.1	adr-1	protein_coding	H15N14.1e			DOWNSTREAM: 2511 bases
I	7780083	G	T	SNP	Hom	38.05	5		H15N14.1	adr-1	protein_coding	H15N14.1d			DOWNSTREAM: 2511 bases
I	7780083	G	T	SNP	Hom	38.05	5		H15N14.1	adr-1	protein_coding	H15N14.1c.1			DOWNSTREAM: 2511 bases
I	7780085	A	G	SNP	Hom	53.89	5		H15N14.2	nsf-1	protein_coding	H15N14.2b.3			UPSTREAM: 9851 bases
I	7780085	A	G	SNP	Hom	53.89	5		H15N14.2	nsf-1	protein_coding	H15N14.2b.1			UPSTREAM: 9850 bases
I	7780085	A	G	SNP	Hom	53.89	5		VH15N14R.1	VH15N14R.1	protein_coding	VH15N14R.1			DOWNSTREAM: 1088 bases
I	7780085	A	G	SNP	Hom	53.89	5		H15N14.2	nsf-1	protein_coding	H15N14.2b.2			UPSTREAM: 8043 bases
I	7780085	A	G	SNP	Hom	53.89	5		H15N14.2	nsf-1	protein_coding	H15N14.2a			UPSTREAM: 7859 bases
I	7780085	A	G	SNP	Hom	53.89	5		D2005.1	D2005.1	protein_coding	D2005.1			DOWNSTREAM: 4408 bases
I	7780085	A	G	SNP	Hom	53.89	5		H15N14.1	adr-1	protein_coding	H15N14.1g			DOWNSTREAM: 5440 bases
I	7780085	A	G	SNP	Hom	53.89	5		H15N14.3	H15N14.3	pseudogene	H15N14.3			DOWNSTREAM: 2079 bases
I	7780085	A	G	SNP	Hom	53.89	5		H15N14.4	H15N14.4	pseudogene	H15N14.4			DOWNSTREAM: 470 bases
I	7780085	A	G	SNP	Hom	53.89	5		D2005.6	D2005.6	protein_coding	D2005.6			DOWNSTREAM: 6587 bases
I	7780085	A	G	SNP	Hom	53.89	5		H15N14.1	adr-1	protein_coding	H15N14.1c.2			DOWNSTREAM: 2621 bases
I	7780085	A	G	SNP	Hom	53.89	5		H15N14.1	adr-1	protein_coding	H15N14.1f			DOWNSTREAM: 2513 bases
I	7780085	A	G	SNP	Hom	53.89	5		H15N14.1	adr-1	protein_coding	H15N14.1e			DOWNSTREAM: 2513 bases
I	7780085	A	G	SNP	Hom	53.89	5		H15N14.1	adr-1	protein_coding	H15N14.1d			DOWNSTREAM: 2513 bases
I	7780085	A	G	SNP	Hom	53.89	5		H15N14.1	adr-1	protein_coding	H15N14.1c.1			DOWNSTREAM: 2513 bases
I	7780095	G	C	SNP	Hom	74.82	6		H15N14.2	nsf-1	protein_coding	H15N14.2b.3			UPSTREAM: 9861 bases
I	7780095	G	C	SNP	Hom	74.82	6		H15N14.2	nsf-1	protein_coding	H15N14.2b.1			UPSTREAM: 9860 bases
I	7780095	G	C	SNP	Hom	74.82	6		VH15N14R.1	VH15N14R.1	protein_coding	VH15N14R.1			DOWNSTREAM: 1078 bases
I	7780095	G	C	SNP	Hom	74.82	6		H15N14.2	nsf-1	protein_coding	H15N14.2b.2			UPSTREAM: 8053 bases
I	7780095	G	C	SNP	Hom	74.82	6		H15N14.2	nsf-1	protein_coding	H15N14.2a			UPSTREAM: 7869 bases
I	7780095	G	C	SNP	Hom	74.82	6		D2005.1	D2005.1	protein_coding	D2005.1			DOWNSTREAM: 4398 bases
I	7780095	G	C	SNP	Hom	74.82	6		H15N14.1	adr-1	protein_coding	H15N14.1g			DOWNSTREAM: 5450 bases
I	7780095	G	C	SNP	Hom	74.82	6		H15N14.3	H15N14.3	pseudogene	H15N14.3			DOWNSTREAM: 2089 bases
I	7780095	G	C	SNP	Hom	74.82	6		H15N14.4	H15N14.4	pseudogene	H15N14.4			DOWNSTREAM: 480 bases
I	7780095	G	C	SNP	Hom	74.82	6		D2005.6	D2005.6	protein_coding	D2005.6			DOWNSTREAM: 6577 bases
I	7780095	G	C	SNP	Hom	74.82	6		H15N14.1	adr-1	protein_coding	H15N14.1c.2			DOWNSTREAM: 2631 bases
I	7780095	G	C	SNP	Hom	74.82	6		H15N14.1	adr-1	protein_coding	H15N14.1f			DOWNSTREAM: 2523 bases
I	7780095	G	C	SNP	Hom	74.82	6		H15N14.1	adr-1	protein_coding	H15N14.1e			DOWNSTREAM: 2523 bases
I	7780095	G	C	SNP	Hom	74.82	6		H15N14.1	adr-1	protein_coding	H15N14.1d			DOWNSTREAM: 2523 bases
I	7780095	G	C	SNP	Hom	74.82	6		H15N14.1	adr-1	protein_coding	H15N14.1c.1			DOWNSTREAM: 2523 bases
I	7835242	C	T	SNP	Hom	382.62	14		F30F8.3	F30F8.3	protein_coding	F30F8.3.1			UPSTREAM: 565 bases
I	7835242	C	T	SNP	Hom	382.62	14		F30F8.3	F30F8.3	protein_coding	F30F8.3.2			UPSTREAM: 567 bases
I	7835242	C	T	SNP	Hom	382.62	14		D2005.5	drh-3	protein_coding	D2005.5			DOWNSTREAM: 8867 bases
I	7835242	C	T	SNP	Hom	382.62	14		F30F8.9	F30F8.9	protein_coding	F30F8.9b.2			UPSTREAM: 1816 bases
I	7835242	C	T	SNP	Hom	382.62	14		F30F8.9	F30F8.9	protein_coding	F30F8.9a			UPSTREAM: 1817 bases
I	7835242	C	T	SNP	Hom	382.62	14		F30F8.10	F30F8.10	protein_coding	F30F8.10a			UPSTREAM: 5218 bases
I	7835242	C	T	SNP	Hom	382.62	14		F30F8.2	glna-3	protein_coding	F30F8.2			UPSTREAM: 3618 bases
I	7835242	C	T	SNP	Hom	382.62	14		F30F8.10	F30F8.10	protein_coding	F30F8.10b			UPSTREAM: 6824 bases
I	7835242	C	T	SNP	Hom	382.62	14		F30F8.1	F30F8.1	protein_coding	F30F8.1	exon_I_7835240_7835399	1	NON_SYNONYMOUS_CODING	R/K	aGa/aAa	32	0	1938
I	7835242	C	T	SNP	Hom	382.62	14		F30F8.t1	F30F8.t1	pseudogene	F30F8.t1			UPSTREAM: 7667 bases
I	7879121	*	#NAME?	INS	Hom	291.65	8		R11A5.7	R11A5.7	protein_coding	R11A5.7.2			UPSTREAM: 3572 bases
I	7879121	*	#NAME?	INS	Hom	291.65	8		R11A5.7	R11A5.7	protein_coding	R11A5.7.1			UPSTREAM: 3566 bases
I	7879121	*	#NAME?	INS	Hom	291.65	8		F55D12.8	F55D12.8	ncRNA	F55D12.8			DOWNSTREAM: 8088 bases
I	7879121	*	#NAME?	INS	Hom	291.65	8		R11A5.4	R11A5.4	protein_coding	R11A5.4c.3			DOWNSTREAM: 7243 bases
I	7879121	*	#NAME?	INS	Hom	291.65	8		R11A5.4	R11A5.4	protein_coding	R11A5.4c.4			DOWNSTREAM: 7243 bases
I	7879121	*	#NAME?	INS	Hom	291.65	8		R11A5.4	R11A5.4	protein_coding	R11A5.4c.1			DOWNSTREAM: 7243 bases
I	7879121	*	#NAME?	INS	Hom	291.65	8		R11A5.4	R11A5.4	protein_coding	R11A5.4c.2			DOWNSTREAM: 7243 bases
I	7879121	*	#NAME?	INS	Hom	291.65	8		R11A5.4	R11A5.4	protein_coding	R11A5.4d.6			DOWNSTREAM: 7243 bases
I	7879121	*	#NAME?	INS	Hom	291.65	8		R11A5.4	R11A5.4	protein_coding	R11A5.4d.3			DOWNSTREAM: 7243 bases
I	7879121	*	#NAME?	INS	Hom	291.65	8		R11A5.4	R11A5.4	protein_coding	R11A5.4d.2			DOWNSTREAM: 7243 bases
I	7879121	*	#NAME?	INS	Hom	291.65	8		R11A5.4	R11A5.4	protein_coding	R11A5.4d.5			DOWNSTREAM: 7243 bases
I	7879121	*	#NAME?	INS	Hom	291.65	8		R11A5.4	R11A5.4	protein_coding	R11A5.4d.4			DOWNSTREAM: 7243 bases
I	7879121	*	#NAME?	INS	Hom	291.65	8		R11A5.4	R11A5.4	protein_coding	R11A5.4d.1			DOWNSTREAM: 7243 bases
I	7879121	*	#NAME?	INS	Hom	291.65	8		R11A5.4	R11A5.4	protein_coding	R11A5.4b.2			DOWNSTREAM: 7051 bases
I	7879121	*	#NAME?	INS	Hom	291.65	8		R11A5.4	R11A5.4	protein_coding	R11A5.4b.1			DOWNSTREAM: 7051 bases
I	7879121	*	#NAME?	INS	Hom	291.65	8		R11A5.4	R11A5.4	protein_coding	R11A5.4a			DOWNSTREAM: 7046 bases
I	7879121	*	#NAME?	INS	Hom	291.65	8		F55D12.1	F55D12.1	protein_coding	F55D12.1			UPSTREAM: 5017 bases
I	7879493	C	A	SNP	Hom	500.56	22		R11A5.7	R11A5.7	protein_coding	R11A5.7.2			UPSTREAM: 3944 bases
I	7879493	C	A	SNP	Hom	500.56	22		R11A5.7	R11A5.7	protein_coding	R11A5.7.1			UPSTREAM: 3938 bases
I	7879493	C	A	SNP	Hom	500.56	22		F55D12.8	F55D12.8	ncRNA	F55D12.8			DOWNSTREAM: 7716 bases
I	7879493	C	A	SNP	Hom	500.56	22		F55D12.2	F55D12.2	protein_coding	F55D12.2a			UPSTREAM: 9858 bases
I	7879493	C	A	SNP	Hom	500.56	22		R11A5.4	R11A5.4	protein_coding	R11A5.4c.3			DOWNSTREAM: 7615 bases
I	7879493	C	A	SNP	Hom	500.56	22		R11A5.4	R11A5.4	protein_coding	R11A5.4c.4			DOWNSTREAM: 7615 bases
I	7879493	C	A	SNP	Hom	500.56	22		R11A5.4	R11A5.4	protein_coding	R11A5.4c.1			DOWNSTREAM: 7615 bases
I	7879493	C	A	SNP	Hom	500.56	22		R11A5.4	R11A5.4	protein_coding	R11A5.4c.2			DOWNSTREAM: 7615 bases
I	7879493	C	A	SNP	Hom	500.56	22		R11A5.4	R11A5.4	protein_coding	R11A5.4d.6			DOWNSTREAM: 7615 bases
I	7879493	C	A	SNP	Hom	500.56	22		R11A5.4	R11A5.4	protein_coding	R11A5.4d.3			DOWNSTREAM: 7615 bases
I	7879493	C	A	SNP	Hom	500.56	22		R11A5.4	R11A5.4	protein_coding	R11A5.4d.2			DOWNSTREAM: 7615 bases
I	7879493	C	A	SNP	Hom	500.56	22		R11A5.4	R11A5.4	protein_coding	R11A5.4d.5			DOWNSTREAM: 7615 bases
I	7879493	C	A	SNP	Hom	500.56	22		R11A5.4	R11A5.4	protein_coding	R11A5.4d.4			DOWNSTREAM: 7615 bases
I	7879493	C	A	SNP	Hom	500.56	22		R11A5.4	R11A5.4	protein_coding	R11A5.4d.1			DOWNSTREAM: 7615 bases
I	7879493	C	A	SNP	Hom	500.56	22		R11A5.4	R11A5.4	protein_coding	R11A5.4b.2			DOWNSTREAM: 7423 bases
I	7879493	C	A	SNP	Hom	500.56	22		R11A5.4	R11A5.4	protein_coding	R11A5.4b.1			DOWNSTREAM: 7423 bases
I	7879493	C	A	SNP	Hom	500.56	22		R11A5.4	R11A5.4	protein_coding	R11A5.4a			DOWNSTREAM: 7418 bases
I	7879493	C	A	SNP	Hom	500.56	22		F55D12.1	F55D12.1	protein_coding	F55D12.1			UPSTREAM: 4645 bases
I	7879494	G	A	SNP	Hom	559.92	22		R11A5.7	R11A5.7	protein_coding	R11A5.7.2			UPSTREAM: 3945 bases
I	7879494	G	A	SNP	Hom	559.92	22		R11A5.7	R11A5.7	protein_coding	R11A5.7.1			UPSTREAM: 3939 bases
I	7879494	G	A	SNP	Hom	559.92	22		F55D12.8	F55D12.8	ncRNA	F55D12.8			DOWNSTREAM: 7715 bases
I	7879494	G	A	SNP	Hom	559.92	22		F55D12.2	F55D12.2	protein_coding	F55D12.2a			UPSTREAM: 9857 bases
I	7879494	G	A	SNP	Hom	559.92	22		R11A5.4	R11A5.4	protein_coding	R11A5.4c.3			DOWNSTREAM: 7616 bases
I	7879494	G	A	SNP	Hom	559.92	22		R11A5.4	R11A5.4	protein_coding	R11A5.4c.4			DOWNSTREAM: 7616 bases
I	7879494	G	A	SNP	Hom	559.92	22		R11A5.4	R11A5.4	protein_coding	R11A5.4c.1			DOWNSTREAM: 7616 bases
I	7879494	G	A	SNP	Hom	559.92	22		R11A5.4	R11A5.4	protein_coding	R11A5.4c.2			DOWNSTREAM: 7616 bases
I	7879494	G	A	SNP	Hom	559.92	22		R11A5.4	R11A5.4	protein_coding	R11A5.4d.6			DOWNSTREAM: 7616 bases
I	7879494	G	A	SNP	Hom	559.92	22		R11A5.4	R11A5.4	protein_coding	R11A5.4d.3			DOWNSTREAM: 7616 bases
I	7879494	G	A	SNP	Hom	559.92	22		R11A5.4	R11A5.4	protein_coding	R11A5.4d.2			DOWNSTREAM: 7616 bases
I	7879494	G	A	SNP	Hom	559.92	22		R11A5.4	R11A5.4	protein_coding	R11A5.4d.5			DOWNSTREAM: 7616 bases
I	7879494	G	A	SNP	Hom	559.92	22		R11A5.4	R11A5.4	protein_coding	R11A5.4d.4			DOWNSTREAM: 7616 bases
I	7879494	G	A	SNP	Hom	559.92	22		R11A5.4	R11A5.4	protein_coding	R11A5.4d.1			DOWNSTREAM: 7616 bases
I	7879494	G	A	SNP	Hom	559.92	22		R11A5.4	R11A5.4	protein_coding	R11A5.4b.2			DOWNSTREAM: 7424 bases
I	7879494	G	A	SNP	Hom	559.92	22		R11A5.4	R11A5.4	protein_coding	R11A5.4b.1			DOWNSTREAM: 7424 bases
I	7879494	G	A	SNP	Hom	559.92	22		R11A5.4	R11A5.4	protein_coding	R11A5.4a			DOWNSTREAM: 7419 bases
I	7879494	G	A	SNP	Hom	559.92	22		F55D12.1	F55D12.1	protein_coding	F55D12.1			UPSTREAM: 4644 bases
I	7879496	A	G	SNP	Hom	381.76	22		R11A5.7	R11A5.7	protein_coding	R11A5.7.2			UPSTREAM: 3947 bases
I	7879496	A	G	SNP	Hom	381.76	22		R11A5.7	R11A5.7	protein_coding	R11A5.7.1			UPSTREAM: 3941 bases
I	7879496	A	G	SNP	Hom	381.76	22		F55D12.8	F55D12.8	ncRNA	F55D12.8			DOWNSTREAM: 7713 bases
I	7879496	A	G	SNP	Hom	381.76	22		F55D12.2	F55D12.2	protein_coding	F55D12.2a			UPSTREAM: 9855 bases
I	7879496	A	G	SNP	Hom	381.76	22		R11A5.4	R11A5.4	protein_coding	R11A5.4c.3			DOWNSTREAM: 7618 bases
I	7879496	A	G	SNP	Hom	381.76	22		R11A5.4	R11A5.4	protein_coding	R11A5.4c.4			DOWNSTREAM: 7618 bases
I	7879496	A	G	SNP	Hom	381.76	22		R11A5.4	R11A5.4	protein_coding	R11A5.4c.1			DOWNSTREAM: 7618 bases
I	7879496	A	G	SNP	Hom	381.76	22		R11A5.4	R11A5.4	protein_coding	R11A5.4c.2			DOWNSTREAM: 7618 bases
I	7879496	A	G	SNP	Hom	381.76	22		R11A5.4	R11A5.4	protein_coding	R11A5.4d.6			DOWNSTREAM: 7618 bases
I	7879496	A	G	SNP	Hom	381.76	22		R11A5.4	R11A5.4	protein_coding	R11A5.4d.3			DOWNSTREAM: 7618 bases
I	7879496	A	G	SNP	Hom	381.76	22		R11A5.4	R11A5.4	protein_coding	R11A5.4d.2			DOWNSTREAM: 7618 bases
I	7879496	A	G	SNP	Hom	381.76	22		R11A5.4	R11A5.4	protein_coding	R11A5.4d.5			DOWNSTREAM: 7618 bases
I	7879496	A	G	SNP	Hom	381.76	22		R11A5.4	R11A5.4	protein_coding	R11A5.4d.4			DOWNSTREAM: 7618 bases
I	7879496	A	G	SNP	Hom	381.76	22		R11A5.4	R11A5.4	protein_coding	R11A5.4d.1			DOWNSTREAM: 7618 bases
I	7879496	A	G	SNP	Hom	381.76	22		R11A5.4	R11A5.4	protein_coding	R11A5.4b.2			DOWNSTREAM: 7426 bases
I	7879496	A	G	SNP	Hom	381.76	22		R11A5.4	R11A5.4	protein_coding	R11A5.4b.1			DOWNSTREAM: 7426 bases
I	7879496	A	G	SNP	Hom	381.76	22		R11A5.4	R11A5.4	protein_coding	R11A5.4a			DOWNSTREAM: 7421 bases
I	7879496	A	G	SNP	Hom	381.76	22		F55D12.1	F55D12.1	protein_coding	F55D12.1			UPSTREAM: 4642 bases
I	7879500	*	#NAME?	DEL	Hom	748.87	21		R11A5.7	R11A5.7	protein_coding	R11A5.7.2			UPSTREAM: 3951 bases
I	7879500	*	#NAME?	DEL	Hom	748.87	21		R11A5.7	R11A5.7	protein_coding	R11A5.7.1			UPSTREAM: 3945 bases
I	7879500	*	#NAME?	DEL	Hom	748.87	21		F55D12.8	F55D12.8	ncRNA	F55D12.8			DOWNSTREAM: 7709 bases
I	7879500	*	#NAME?	DEL	Hom	748.87	21		F55D12.2	F55D12.2	protein_coding	F55D12.2a			UPSTREAM: 9851 bases
I	7879500	*	#NAME?	DEL	Hom	748.87	21		R11A5.4	R11A5.4	protein_coding	R11A5.4c.3			DOWNSTREAM: 7622 bases
I	7879500	*	#NAME?	DEL	Hom	748.87	21		R11A5.4	R11A5.4	protein_coding	R11A5.4c.4			DOWNSTREAM: 7622 bases
I	7879500	*	#NAME?	DEL	Hom	748.87	21		R11A5.4	R11A5.4	protein_coding	R11A5.4c.1			DOWNSTREAM: 7622 bases
I	7879500	*	#NAME?	DEL	Hom	748.87	21		R11A5.4	R11A5.4	protein_coding	R11A5.4c.2			DOWNSTREAM: 7622 bases
I	7879500	*	#NAME?	DEL	Hom	748.87	21		R11A5.4	R11A5.4	protein_coding	R11A5.4d.6			DOWNSTREAM: 7622 bases
I	7879500	*	#NAME?	DEL	Hom	748.87	21		R11A5.4	R11A5.4	protein_coding	R11A5.4d.3			DOWNSTREAM: 7622 bases
I	7879500	*	#NAME?	DEL	Hom	748.87	21		R11A5.4	R11A5.4	protein_coding	R11A5.4d.2			DOWNSTREAM: 7622 bases
I	7879500	*	#NAME?	DEL	Hom	748.87	21		R11A5.4	R11A5.4	protein_coding	R11A5.4d.5			DOWNSTREAM: 7622 bases
I	7879500	*	#NAME?	DEL	Hom	748.87	21		R11A5.4	R11A5.4	protein_coding	R11A5.4d.4			DOWNSTREAM: 7622 bases
I	7879500	*	#NAME?	DEL	Hom	748.87	21		R11A5.4	R11A5.4	protein_coding	R11A5.4d.1			DOWNSTREAM: 7622 bases
I	7879500	*	#NAME?	DEL	Hom	748.87	21		R11A5.4	R11A5.4	protein_coding	R11A5.4b.2			DOWNSTREAM: 7430 bases
I	7879500	*	#NAME?	DEL	Hom	748.87	21		R11A5.4	R11A5.4	protein_coding	R11A5.4b.1			DOWNSTREAM: 7430 bases
I	7879500	*	#NAME?	DEL	Hom	748.87	21		R11A5.4	R11A5.4	protein_coding	R11A5.4a			DOWNSTREAM: 7425 bases
I	7879500	*	#NAME?	DEL	Hom	748.87	21		F55D12.1	F55D12.1	protein_coding	F55D12.1			UPSTREAM: 4638 bases
I	7879505	*	#NAME?	INS	Hom	699.61	22		R11A5.7	R11A5.7	protein_coding	R11A5.7.2			UPSTREAM: 3956 bases
I	7879505	*	#NAME?	INS	Hom	699.61	22		R11A5.7	R11A5.7	protein_coding	R11A5.7.1			UPSTREAM: 3950 bases
I	7879505	*	#NAME?	INS	Hom	699.61	22		F55D12.8	F55D12.8	ncRNA	F55D12.8			DOWNSTREAM: 7704 bases
I	7879505	*	#NAME?	INS	Hom	699.61	22		F55D12.2	F55D12.2	protein_coding	F55D12.2a			UPSTREAM: 9846 bases
I	7879505	*	#NAME?	INS	Hom	699.61	22		R11A5.4	R11A5.4	protein_coding	R11A5.4c.3			DOWNSTREAM: 7627 bases
I	7879505	*	#NAME?	INS	Hom	699.61	22		R11A5.4	R11A5.4	protein_coding	R11A5.4c.4			DOWNSTREAM: 7627 bases
I	7879505	*	#NAME?	INS	Hom	699.61	22		R11A5.4	R11A5.4	protein_coding	R11A5.4c.1			DOWNSTREAM: 7627 bases
I	7879505	*	#NAME?	INS	Hom	699.61	22		R11A5.4	R11A5.4	protein_coding	R11A5.4c.2			DOWNSTREAM: 7627 bases
I	7879505	*	#NAME?	INS	Hom	699.61	22		R11A5.4	R11A5.4	protein_coding	R11A5.4d.6			DOWNSTREAM: 7627 bases
I	7879505	*	#NAME?	INS	Hom	699.61	22		R11A5.4	R11A5.4	protein_coding	R11A5.4d.3			DOWNSTREAM: 7627 bases
I	7879505	*	#NAME?	INS	Hom	699.61	22		R11A5.4	R11A5.4	protein_coding	R11A5.4d.2			DOWNSTREAM: 7627 bases
I	7879505	*	#NAME?	INS	Hom	699.61	22		R11A5.4	R11A5.4	protein_coding	R11A5.4d.5			DOWNSTREAM: 7627 bases
I	7879505	*	#NAME?	INS	Hom	699.61	22		R11A5.4	R11A5.4	protein_coding	R11A5.4d.4			DOWNSTREAM: 7627 bases
I	7879505	*	#NAME?	INS	Hom	699.61	22		R11A5.4	R11A5.4	protein_coding	R11A5.4d.1			DOWNSTREAM: 7627 bases
I	7879505	*	#NAME?	INS	Hom	699.61	22		R11A5.4	R11A5.4	protein_coding	R11A5.4b.2			DOWNSTREAM: 7435 bases
I	7879505	*	#NAME?	INS	Hom	699.61	22		R11A5.4	R11A5.4	protein_coding	R11A5.4b.1			DOWNSTREAM: 7435 bases
I	7879505	*	#NAME?	INS	Hom	699.61	22		R11A5.4	R11A5.4	protein_coding	R11A5.4a			DOWNSTREAM: 7430 bases
I	7879505	*	#NAME?	INS	Hom	699.61	22		F55D12.1	F55D12.1	protein_coding	F55D12.1			UPSTREAM: 4633 bases
I	7879505	G	C	SNP	Hom	482.07	22		R11A5.7	R11A5.7	protein_coding	R11A5.7.2			UPSTREAM: 3956 bases
I	7879505	G	C	SNP	Hom	482.07	22		R11A5.7	R11A5.7	protein_coding	R11A5.7.1			UPSTREAM: 3950 bases
I	7879505	G	C	SNP	Hom	482.07	22		F55D12.8	F55D12.8	ncRNA	F55D12.8			DOWNSTREAM: 7704 bases
I	7879505	G	C	SNP	Hom	482.07	22		F55D12.2	F55D12.2	protein_coding	F55D12.2a			UPSTREAM: 9846 bases
I	7879505	G	C	SNP	Hom	482.07	22		R11A5.4	R11A5.4	protein_coding	R11A5.4c.3			DOWNSTREAM: 7627 bases
I	7879505	G	C	SNP	Hom	482.07	22		R11A5.4	R11A5.4	protein_coding	R11A5.4c.4			DOWNSTREAM: 7627 bases
I	7879505	G	C	SNP	Hom	482.07	22		R11A5.4	R11A5.4	protein_coding	R11A5.4c.1			DOWNSTREAM: 7627 bases
I	7879505	G	C	SNP	Hom	482.07	22		R11A5.4	R11A5.4	protein_coding	R11A5.4c.2			DOWNSTREAM: 7627 bases
I	7879505	G	C	SNP	Hom	482.07	22		R11A5.4	R11A5.4	protein_coding	R11A5.4d.6			DOWNSTREAM: 7627 bases
I	7879505	G	C	SNP	Hom	482.07	22		R11A5.4	R11A5.4	protein_coding	R11A5.4d.3			DOWNSTREAM: 7627 bases
I	7879505	G	C	SNP	Hom	482.07	22		R11A5.4	R11A5.4	protein_coding	R11A5.4d.2			DOWNSTREAM: 7627 bases
I	7879505	G	C	SNP	Hom	482.07	22		R11A5.4	R11A5.4	protein_coding	R11A5.4d.5			DOWNSTREAM: 7627 bases
I	7879505	G	C	SNP	Hom	482.07	22		R11A5.4	R11A5.4	protein_coding	R11A5.4d.4			DOWNSTREAM: 7627 bases
I	7879505	G	C	SNP	Hom	482.07	22		R11A5.4	R11A5.4	protein_coding	R11A5.4d.1			DOWNSTREAM: 7627 bases
I	7879505	G	C	SNP	Hom	482.07	22		R11A5.4	R11A5.4	protein_coding	R11A5.4b.2			DOWNSTREAM: 7435 bases
I	7879505	G	C	SNP	Hom	482.07	22		R11A5.4	R11A5.4	protein_coding	R11A5.4b.1			DOWNSTREAM: 7435 bases
I	7879505	G	C	SNP	Hom	482.07	22		R11A5.4	R11A5.4	protein_coding	R11A5.4a			DOWNSTREAM: 7430 bases
I	7879505	G	C	SNP	Hom	482.07	22		F55D12.1	F55D12.1	protein_coding	F55D12.1			UPSTREAM: 4633 bases
I	7879518	G	A	SNP	Hom	591.81	21		R11A5.7	R11A5.7	protein_coding	R11A5.7.2			UPSTREAM: 3969 bases
I	7879518	G	A	SNP	Hom	591.81	21		R11A5.7	R11A5.7	protein_coding	R11A5.7.1			UPSTREAM: 3963 bases
I	7879518	G	A	SNP	Hom	591.81	21		F55D12.8	F55D12.8	ncRNA	F55D12.8			DOWNSTREAM: 7691 bases
I	7879518	G	A	SNP	Hom	591.81	21		F55D12.2	F55D12.2	protein_coding	F55D12.2a			UPSTREAM: 9833 bases
I	7879518	G	A	SNP	Hom	591.81	21		R11A5.4	R11A5.4	protein_coding	R11A5.4c.3			DOWNSTREAM: 7640 bases
I	7879518	G	A	SNP	Hom	591.81	21		R11A5.4	R11A5.4	protein_coding	R11A5.4c.4			DOWNSTREAM: 7640 bases
I	7879518	G	A	SNP	Hom	591.81	21		R11A5.4	R11A5.4	protein_coding	R11A5.4c.1			DOWNSTREAM: 7640 bases
I	7879518	G	A	SNP	Hom	591.81	21		R11A5.4	R11A5.4	protein_coding	R11A5.4c.2			DOWNSTREAM: 7640 bases
I	7879518	G	A	SNP	Hom	591.81	21		R11A5.4	R11A5.4	protein_coding	R11A5.4d.6			DOWNSTREAM: 7640 bases
I	7879518	G	A	SNP	Hom	591.81	21		R11A5.4	R11A5.4	protein_coding	R11A5.4d.3			DOWNSTREAM: 7640 bases
I	7879518	G	A	SNP	Hom	591.81	21		R11A5.4	R11A5.4	protein_coding	R11A5.4d.2			DOWNSTREAM: 7640 bases
I	7879518	G	A	SNP	Hom	591.81	21		R11A5.4	R11A5.4	protein_coding	R11A5.4d.5			DOWNSTREAM: 7640 bases
I	7879518	G	A	SNP	Hom	591.81	21		R11A5.4	R11A5.4	protein_coding	R11A5.4d.4			DOWNSTREAM: 7640 bases
I	7879518	G	A	SNP	Hom	591.81	21		R11A5.4	R11A5.4	protein_coding	R11A5.4d.1			DOWNSTREAM: 7640 bases
I	7879518	G	A	SNP	Hom	591.81	21		R11A5.4	R11A5.4	protein_coding	R11A5.4b.2			DOWNSTREAM: 7448 bases
I	7879518	G	A	SNP	Hom	591.81	21		R11A5.4	R11A5.4	protein_coding	R11A5.4b.1			DOWNSTREAM: 7448 bases
I	7879518	G	A	SNP	Hom	591.81	21		R11A5.4	R11A5.4	protein_coding	R11A5.4a			DOWNSTREAM: 7443 bases
I	7879518	G	A	SNP	Hom	591.81	21		F55D12.1	F55D12.1	protein_coding	F55D12.1			UPSTREAM: 4620 bases
I	7879523	A	T	SNP	Hom	594.91	21		R11A5.7	R11A5.7	protein_coding	R11A5.7.2			UPSTREAM: 3974 bases
I	7879523	A	T	SNP	Hom	594.91	21		R11A5.7	R11A5.7	protein_coding	R11A5.7.1			UPSTREAM: 3968 bases
I	7879523	A	T	SNP	Hom	594.91	21		F55D12.8	F55D12.8	ncRNA	F55D12.8			DOWNSTREAM: 7686 bases
I	7879523	A	T	SNP	Hom	594.91	21		F55D12.2	F55D12.2	protein_coding	F55D12.2a			UPSTREAM: 9828 bases
I	7879523	A	T	SNP	Hom	594.91	21		R11A5.4	R11A5.4	protein_coding	R11A5.4c.3			DOWNSTREAM: 7645 bases
I	7879523	A	T	SNP	Hom	594.91	21		R11A5.4	R11A5.4	protein_coding	R11A5.4c.4			DOWNSTREAM: 7645 bases
I	7879523	A	T	SNP	Hom	594.91	21		R11A5.4	R11A5.4	protein_coding	R11A5.4c.1			DOWNSTREAM: 7645 bases
I	7879523	A	T	SNP	Hom	594.91	21		R11A5.4	R11A5.4	protein_coding	R11A5.4c.2			DOWNSTREAM: 7645 bases
I	7879523	A	T	SNP	Hom	594.91	21		R11A5.4	R11A5.4	protein_coding	R11A5.4d.6			DOWNSTREAM: 7645 bases
I	7879523	A	T	SNP	Hom	594.91	21		R11A5.4	R11A5.4	protein_coding	R11A5.4d.3			DOWNSTREAM: 7645 bases
I	7879523	A	T	SNP	Hom	594.91	21		R11A5.4	R11A5.4	protein_coding	R11A5.4d.2			DOWNSTREAM: 7645 bases
I	7879523	A	T	SNP	Hom	594.91	21		R11A5.4	R11A5.4	protein_coding	R11A5.4d.5			DOWNSTREAM: 7645 bases
I	7879523	A	T	SNP	Hom	594.91	21		R11A5.4	R11A5.4	protein_coding	R11A5.4d.4			DOWNSTREAM: 7645 bases
I	7879523	A	T	SNP	Hom	594.91	21		R11A5.4	R11A5.4	protein_coding	R11A5.4d.1			DOWNSTREAM: 7645 bases
I	7879523	A	T	SNP	Hom	594.91	21		R11A5.4	R11A5.4	protein_coding	R11A5.4b.2			DOWNSTREAM: 7453 bases
I	7879523	A	T	SNP	Hom	594.91	21		R11A5.4	R11A5.4	protein_coding	R11A5.4b.1			DOWNSTREAM: 7453 bases
I	7879523	A	T	SNP	Hom	594.91	21		R11A5.4	R11A5.4	protein_coding	R11A5.4a			DOWNSTREAM: 7448 bases
I	7879523	A	T	SNP	Hom	594.91	21		F55D12.1	F55D12.1	protein_coding	F55D12.1			UPSTREAM: 4615 bases
I	7950016	*	+C	INS	Hom	519.73	15		T22C1.9	T22C1.9	protein_coding	T22C1.9			UPSTREAM: 8672 bases
I	7950016	*	+C	INS	Hom	519.73	15		T22C1.3	T22C1.3	protein_coding	T22C1.3			DOWNSTREAM: 9877 bases
I	7950016	*	+C	INS	Hom	519.73	15		T22C1.4	T22C1.4	protein_coding	T22C1.4			UPSTREAM: 9264 bases
I	7950016	*	+C	INS	Hom	519.73	15		T22C1.15	T22C1.15	ncRNA	T22C1.15			UPSTREAM: 1634 bases
I	7950016	*	+C	INS	Hom	519.73	15		T22C1.5	T22C1.5	protein_coding	T22C1.5			DOWNSTREAM: 7834 bases
I	7950016	*	+C	INS	Hom	519.73	15		T22C1.14	T22C1.14	ncRNA	T22C1.14			DOWNSTREAM: 2442 bases
I	7950016	*	+C	INS	Hom	519.73	15		T22C1.13	T22C1.13	ncRNA	T22C1.13			UPSTREAM: 4799 bases
I	7950016	*	+C	INS	Hom	519.73	15		T22C1.6	T22C1.6	protein_coding	T22C1.6			DOWNSTREAM: 4433 bases
I	7950016	*	+C	INS	Hom	519.73	15		T22C1.8	T22C1.8	protein_coding	T22C1.8			DOWNSTREAM: 5957 bases
I	7950016	*	+C	INS	Hom	519.73	15		T22C1.7	jph-1	protein_coding	T22C1.7			INTRON					2244
I	8070133	C	T	SNP	Hom	417.83	16		F18C12.1	che-3	protein_coding	F18C12.1	exon_I_8070017_8070249	30	NON_SYNONYMOUS_CODING	G/R	Gga/Aga	2568	0	12516
I	8070133	C	T	SNP	Hom	417.83	16		F18C12.5	21ur-14242	ncRNA	F18C12.5			UPSTREAM: 4904 bases
I	8070133	C	T	SNP	Hom	417.83	16		K04G2.10	K04G2.10	protein_coding	K04G2.10			DOWNSTREAM: 9579 bases
I	8070133	C	T	SNP	Hom	417.83	16		F18C12.4	F18C12.4	protein_coding	F18C12.4			UPSTREAM: 8345 bases
I	8161381	*	#NAME?	INS	Hom	695.8	17		T28B8.3	T28B8.3	protein_coding	T28B8.3b			DOWNSTREAM: 1654 bases
I	8161381	*	#NAME?	INS	Hom	695.8	17		T28B8.3	T28B8.3	protein_coding	T28B8.3a			DOWNSTREAM: 1654 bases
I	8161381	*	#NAME?	INS	Hom	695.8	17		T28B8.4	T28B8.4	pseudogene	T28B8.4			TRANSCRIPT: T28B8.4					5624
I	8161381	*	#NAME?	INS	Hom	695.8	17		T28B8.9	T28B8.9	ncRNA	T28B8.9			DOWNSTREAM: 782 bases
I	8161381	*	#NAME?	INS	Hom	695.8	17		T28B8.10	T28B8.10	ncRNA	T28B8.10			UPSTREAM: 782 bases
I	8213806	T	A	SNP	Hom	82.03	4		F08A10.1	kcnl-2	protein_coding	F08A10.1e			DOWNSTREAM: 5326 bases
I	8213806	T	A	SNP	Hom	82.03	4		F08A10.1	kcnl-2	protein_coding	F08A10.1b			DOWNSTREAM: 5326 bases
I	8213806	T	A	SNP	Hom	82.03	4		F08A10.1	kcnl-2	protein_coding	F08A10.1a			DOWNSTREAM: 5326 bases
I	8213806	T	A	SNP	Hom	82.03	4		F08A10.1	kcnl-2	protein_coding	F08A10.1c			DOWNSTREAM: 5074 bases
I	8213806	T	A	SNP	Hom	82.03	4		F08A10.1	kcnl-2	protein_coding	F08A10.1d			DOWNSTREAM: 5072 bases
I	8213806	T	A	SNP	Hom	82.03	4		T02E1.2	T02E1.2	protein_coding	T02E1.2			DOWNSTREAM: 6193 bases
I	8213806	T	A	SNP	Hom	82.03	4		T02E1.7	T02E1.7	protein_coding	T02E1.7			UPSTREAM: 3141 bases
I	8213806	T	A	SNP	Hom	82.03	4		T02E1.5	dhs-3	protein_coding	T02E1.5c.1			INTRON					507
I	8213806	T	A	SNP	Hom	82.03	4		T02E1.5	dhs-3	protein_coding	T02E1.5b			INTRON					930
I	8213806	T	A	SNP	Hom	82.03	4		T02E1.5	dhs-3	protein_coding	T02E1.5c.2			INTRON					507
I	8213806	T	A	SNP	Hom	82.03	4		T02E1.5	dhs-3	protein_coding	T02E1.5a			INTRON					924
I	8213806	T	A	SNP	Hom	82.03	4		T02E1.6	T02E1.6	protein_coding	T02E1.6			DOWNSTREAM: 1401 bases
I	8213806	T	A	SNP	Hom	82.03	4		T02E1.3	gla-3	protein_coding	T02E1.3a			UPSTREAM: 598 bases
I	8213806	T	A	SNP	Hom	82.03	4		T02E1.3	gla-3	protein_coding	T02E1.3c			UPSTREAM: 598 bases
I	8213806	T	A	SNP	Hom	82.03	4		T02E1.3	gla-3	protein_coding	T02E1.3b			UPSTREAM: 886 bases
I	8280213	*	#NAME?	INS	Hom	291.71	8		ZK265.8	cutl-8	protein_coding	ZK265.8			DOWNSTREAM: 6737 bases
I	8280213	*	#NAME?	INS	Hom	291.71	8		T01G9.2	T01G9.2	protein_coding	T01G9.2a			INTRON					1269
I	8280213	*	#NAME?	INS	Hom	291.71	8		T01G9.2	T01G9.2	protein_coding	T01G9.2b.2			INTRON					1260
I	8280213	*	#NAME?	INS	Hom	291.71	8		T01G9.2	T01G9.2	protein_coding	T01G9.2b.1			INTRON					1260
I	8280213	*	#NAME?	INS	Hom	291.71	8		T01G9.1	T01G9.1	protein_coding	T01G9.1			DOWNSTREAM: 4518 bases
I	8280213	*	#NAME?	INS	Hom	291.71	8		T01G9.6	kin-10	protein_coding	T01G9.6a.1			DOWNSTREAM: 8739 bases
I	8280213	*	#NAME?	INS	Hom	291.71	8		T01G9.6	kin-10	protein_coding	T01G9.6b.1			DOWNSTREAM: 8740 bases
I	8280213	*	#NAME?	INS	Hom	291.71	8		T01G9.6	kin-10	protein_coding	T01G9.6b.2			DOWNSTREAM: 8876 bases
I	8280213	*	#NAME?	INS	Hom	291.71	8		T01G9.6	kin-10	protein_coding	T01G9.6b.3			DOWNSTREAM: 8981 bases
I	8280213	*	#NAME?	INS	Hom	291.71	8		T01G9.6	kin-10	protein_coding	T01G9.6a.2			DOWNSTREAM: 8981 bases
I	8280213	*	#NAME?	INS	Hom	291.71	8		T01G9.3	T01G9.3	protein_coding	T01G9.3			UPSTREAM: 1768 bases
I	8347874	*	-C	DEL	Hom	855.88	22		C34B7.2	C34B7.2	protein_coding	C34B7.2			DOWNSTREAM: 6055 bases
I	8347874	*	-C	DEL	Hom	855.88	22		F16D3.1	tba-5	protein_coding	F16D3.1			UPSTREAM: 5530 bases
I	8347874	*	-C	DEL	Hom	855.88	22		C34B7.3	cyp-36A1	protein_coding	C34B7.3			UPSTREAM: 1858 bases
I	8562128	T	A	SNP	Hom	633.1	20		T01H8.5	gon-2	protein_coding	T01H8.5c			INTRON					5916
I	8562128	T	A	SNP	Hom	633.1	20		T01H8.5	gon-2	protein_coding	T01H8.5a			INTRON					6099
I	8562128	T	A	SNP	Hom	633.1	20		T01H8.5	gon-2	protein_coding	T01H8.5d			INTRON					5796
I	8562128	T	A	SNP	Hom	633.1	20		T01H8.5	gon-2	protein_coding	T01H8.5b			DOWNSTREAM: 1237 bases
I	8562128	T	A	SNP	Hom	633.1	20		T01H8.7	T01H8.7	ncRNA	T01H8.7			UPSTREAM: 6004 bases
I	8562128	T	A	SNP	Hom	633.1	20		T01H8.6	T01H8.6	ncRNA	T01H8.6			DOWNSTREAM: 6004 bases
I	8562128	T	A	SNP	Hom	633.1	20		T01H8.5	gon-2	protein_coding	T01H8.5e			UPSTREAM: 2610 bases
I	8562128	T	A	SNP	Hom	633.1	20		T01H8.2	T01H8.2	protein_coding	T01H8.2			DOWNSTREAM: 9422 bases
I	8699347	*	#NAME?	INS	Hom	591.95	16		K07A12.4	K07A12.4	protein_coding	K07A12.4b			UPSTREAM: 8424 bases
I	8699347	*	#NAME?	INS	Hom	591.95	16		K07A12.4	K07A12.4	protein_coding	K07A12.4a.1			UPSTREAM: 8422 bases
I	8699347	*	#NAME?	INS	Hom	591.95	16		K07A12.5	K07A12.5	protein_coding	K07A12.5			UPSTREAM: 4194 bases
I	8699347	*	#NAME?	INS	Hom	591.95	16		C36B1.1	cle-1	protein_coding	C36B1.1c.1			DOWNSTREAM: 6334 bases
I	8699347	*	#NAME?	INS	Hom	591.95	16		C36B1.1	cle-1	protein_coding	C36B1.1b			DOWNSTREAM: 6633 bases
I	8699347	*	#NAME?	INS	Hom	591.95	16		C36B1.1	cle-1	protein_coding	C36B1.1a			DOWNSTREAM: 6633 bases
I	8699347	*	#NAME?	INS	Hom	591.95	16		C36B1.1	cle-1	protein_coding	C36B1.1d			DOWNSTREAM: 6633 bases
I	8699347	*	#NAME?	INS	Hom	591.95	16		F39H11.5	pbs-7	protein_coding	F39H11.5.1			UPSTREAM: 2977 bases
I	8699347	*	#NAME?	INS	Hom	591.95	16		F39H11.1	F39H11.1	protein_coding	F39H11.1.2			DOWNSTREAM: 1853 bases
I	8699347	*	#NAME?	INS	Hom	591.95	16		F39H11.1	F39H11.1	protein_coding	F39H11.1.1			DOWNSTREAM: 1216 bases
I	8699347	*	#NAME?	INS	Hom	591.95	16		F39H11.3	cdk-8	protein_coding	F39H11.3			UPSTREAM: 3125 bases
I	8699347	*	#NAME?	INS	Hom	591.95	16		K07A12.7	K07A12.7	protein_coding	K07A12.7			UPSTREAM: 6862 bases
I	8699347	*	#NAME?	INS	Hom	591.95	16		K07A12.3	asg-1	protein_coding	K07A12.3.2			DOWNSTREAM: 5891 bases
I	8699347	*	#NAME?	INS	Hom	591.95	16		K07A12.3	asg-1	protein_coding	K07A12.3.1			DOWNSTREAM: 5884 bases
I	8699347	*	#NAME?	INS	Hom	591.95	16		F39H11.2	tlf-1	protein_coding	F39H11.2a			INTRON					1518
I	8699347	*	#NAME?	INS	Hom	591.95	16		F39H11.2	tlf-1	protein_coding	F39H11.2b			INTRON					1527
I	8757831	C	T	SNP	Hom	424.35	16		C36B1.12	imp-1	protein_coding	C36B1.12c.2			DOWNSTREAM: 2177 bases
I	8757831	C	T	SNP	Hom	424.35	16		C36B1.12	imp-1	protein_coding	C36B1.12c.1			DOWNSTREAM: 2177 bases
I	8757831	C	T	SNP	Hom	424.35	16		C36B1.12	imp-1	protein_coding	C36B1.12a.2			DOWNSTREAM: 2168 bases
I	8757831	C	T	SNP	Hom	424.35	16		C36B1.12	imp-1	protein_coding	C36B1.12a.1			DOWNSTREAM: 2160 bases
I	8757831	C	T	SNP	Hom	424.35	16		C36B1.12	imp-1	protein_coding	C36B1.12b			DOWNSTREAM: 2159 bases
I	8757831	C	T	SNP	Hom	424.35	16		DY3.3	hlh-16	protein_coding	DY3.3			DOWNSTREAM: 9182 bases
I	8757831	C	T	SNP	Hom	424.35	16		C36B1.11	C36B1.11	protein_coding	C36B1.11			UPSTREAM: 232 bases
I	8757831	C	T	SNP	Hom	424.35	16		DY3.8	DY3.8	protein_coding	DY3.8.1			DOWNSTREAM: 314 bases
I	8757831	C	T	SNP	Hom	424.35	16		DY3.8	DY3.8	protein_coding	DY3.8.2			DOWNSTREAM: 481 bases
I	8757831	C	T	SNP	Hom	424.35	16		DY3.1	tin-13	protein_coding	DY3.1			DOWNSTREAM: 1356 bases
I	8757831	C	T	SNP	Hom	424.35	16		C36B1.10	gska-3	protein_coding	C36B1.10			UPSTREAM: 6468 bases
I	8757831	C	T	SNP	Hom	424.35	16		DY3.2	lmn-1	protein_coding	DY3.2.1			UPSTREAM: 5151 bases
I	8757831	C	T	SNP	Hom	424.35	16		DY3.2	lmn-1	protein_coding	DY3.2.2			UPSTREAM: 5204 bases
I	8818572	*	#NAME?	INS	Hom	536.92	20		F36A2.4	twk-30	protein_coding	F36A2.4			UPSTREAM: 6931 bases
I	8818572	*	#NAME?	INS	Hom	536.92	20		F36A2.11	F36A2.11	protein_coding	F36A2.11			UPSTREAM: 3609 bases
I	8818572	*	#NAME?	INS	Hom	536.92	20		F36A2.8	phip-1	protein_coding	F36A2.8			DOWNSTREAM: 5278 bases
I	8818572	*	#NAME?	INS	Hom	536.92	20		F36A2.14	F36A2.14	protein_coding	F36A2.14			DOWNSTREAM: 5853 bases
I	8818572	*	#NAME?	INS	Hom	536.92	20		F36A2.7	F36A2.7	protein_coding	F36A2.7.3			DOWNSTREAM: 3611 bases
I	8818572	*	#NAME?	INS	Hom	536.92	20		F36A2.7	F36A2.7	protein_coding	F36A2.7.2			DOWNSTREAM: 3594 bases
I	8818572	*	#NAME?	INS	Hom	536.92	20		F36A2.7	F36A2.7	protein_coding	F36A2.7.1			DOWNSTREAM: 3382 bases
I	8818572	*	#NAME?	INS	Hom	536.92	20		F36A2.12	F36A2.12	protein_coding	F36A2.12			DOWNSTREAM: 7587 bases
I	8818572	*	#NAME?	INS	Hom	536.92	20		F36A2.6	rps-15	protein_coding	F36A2.6.2			UPSTREAM: 2385 bases
I	8818572	*	#NAME?	INS	Hom	536.92	20		F36A2.6	rps-15	protein_coding	F36A2.6.1			UPSTREAM: 2090 bases
I	8818572	*	#NAME?	INS	Hom	536.92	20		F36A2.9	F36A2.9	protein_coding	F36A2.9a			INTRON					1587
I	8818572	*	#NAME?	INS	Hom	536.92	20		F36A2.9	F36A2.9	protein_coding	F36A2.9b			INTRON					1698
I	8818572	*	#NAME?	INS	Hom	536.92	20		F36A2.13	F36A2.13	protein_coding	F36A2.13.1			DOWNSTREAM: 9465 bases
I	8818572	*	#NAME?	INS	Hom	536.92	20		F36A2.13	F36A2.13	protein_coding	F36A2.13.2			DOWNSTREAM: 9486 bases
I	8818572	*	#NAME?	INS	Hom	536.92	20		F36A2.10	F36A2.10	protein_coding	F36A2.10.1			DOWNSTREAM: 833 bases
I	8818572	*	#NAME?	INS	Hom	536.92	20		F36A2.10	F36A2.10	protein_coding	F36A2.10.2			DOWNSTREAM: 917 bases
I	8857379	G	A	SNP	Hom	340.93	11		F29D10.4	hum-1	protein_coding	F29D10.4			UPSTREAM: 6268 bases
I	8857379	G	A	SNP	Hom	340.93	11		F29D10.7	F29D10.7	ncRNA	F29D10.7			DOWNSTREAM: 4621 bases
I	8857379	G	A	SNP	Hom	340.93	11		F29D10.6	F29D10.6	ncRNA	F29D10.6			DOWNSTREAM: 4469 bases
I	8857379	G	A	SNP	Hom	340.93	11		F55H12.6	ztf-26	protein_coding	F55H12.6a			INTRON					921
I	8857379	G	A	SNP	Hom	340.93	11		F55H12.6	ztf-26	protein_coding	F55H12.6c			UPSTREAM: 2837 bases
I	8857379	G	A	SNP	Hom	340.93	11		F55H12.6	ztf-26	protein_coding	F55H12.6b			UPSTREAM: 1941 bases
I	9052116	*	#NAME?	DEL	Hom	177.24	8		C31H5.4	C31H5.4	protein_coding	C31H5.4			UPSTREAM: 9338 bases
I	9052116	*	#NAME?	DEL	Hom	177.24	8		W06D4.7	sls-2.6	snRNA	W06D4.7			DOWNSTREAM: 3026 bases
I	9052116	*	#NAME?	DEL	Hom	177.24	8		W06D4.2	W06D4.2	protein_coding	W06D4.2			UPSTREAM: 4171 bases
I	9052116	*	#NAME?	DEL	Hom	177.24	8		C31H5.6	C31H5.6	protein_coding	C31H5.6b			UPSTREAM: 5548 bases
I	9052116	*	#NAME?	DEL	Hom	177.24	8		C31H5.6	C31H5.6	protein_coding	C31H5.6a.2			UPSTREAM: 5548 bases
I	9052116	*	#NAME?	DEL	Hom	177.24	8		C31H5.6	C31H5.6	protein_coding	C31H5.6a.1			UPSTREAM: 5234 bases
I	9052116	*	#NAME?	DEL	Hom	177.24	8		W06D4.8	sls-2.7	snRNA	W06D4.8			DOWNSTREAM: 5767 bases
I	9052116	*	#NAME?	DEL	Hom	177.24	8		W06D4.3	W06D4.3	protein_coding	W06D4.3			UPSTREAM: 6766 bases
I	9052116	*	#NAME?	DEL	Hom	177.24	8		C31H5.5	C31H5.5	protein_coding	C31H5.5			UPSTREAM: 2791 bases
I	9052116	*	#NAME?	DEL	Hom	177.24	8		W06D4.1	hgo-1	protein_coding	W06D4.1			INTRON					1314
I	9052116	*	#NAME?	DEL	Hom	177.24	8		W06D4.4	prmt-2	protein_coding	W06D4.4.1			DOWNSTREAM: 8361 bases
I	9052116	*	#NAME?	DEL	Hom	177.24	8		W06D4.4	prmt-2	protein_coding	W06D4.4.2			DOWNSTREAM: 8439 bases
I	9052116	*	#NAME?	DEL	Hom	177.24	8		W06D4.t1	W06D4.t1	tRNA	W06D4.t1			UPSTREAM: 798 bases
I	9052116	*	#NAME?	DEL	Hom	177.24	8		W06D4.9	W06D4.9	ncRNA	W06D4.9			DOWNSTREAM: 795 bases
I	9235428	G	A	SNP	Hom	136.18	7		C45G3.1	aspm-1	protein_coding	C45G3.1			UPSTREAM: 9049 bases
I	9235428	G	A	SNP	Hom	136.18	7		C45G3.5	C45G3.5	protein_coding	C45G3.5			DOWNSTREAM: 3338 bases
I	9235428	G	A	SNP	Hom	136.18	7		VF36H2L.1	aph-1	protein_coding	VF36H2L.1			UPSTREAM: 1873 bases
I	9235428	G	A	SNP	Hom	136.18	7		F36H2.1	tat-5	protein_coding	F36H2.1b.1			INTRON					3108
I	9235428	G	A	SNP	Hom	136.18	7		F36H2.1	tat-5	protein_coding	F36H2.1a			INTRON					3225
I	9235428	G	A	SNP	Hom	136.18	7		F36H2.1	tat-5	protein_coding	F36H2.1c			INTRON					3216
I	9235428	G	A	SNP	Hom	136.18	7		F36H2.1	tat-5	protein_coding	F36H2.1b.2			INTRON					3108
I	9235428	G	A	SNP	Hom	136.18	7		C45G3.3	gip-2	protein_coding	C45G3.3			DOWNSTREAM: 7274 bases
I	9262897	*	#NAME?	DEL	Hom	483.47	16		F14B4.2	F14B4.2	protein_coding	F14B4.2b			DOWNSTREAM: 8539 bases
I	9262897	*	#NAME?	DEL	Hom	483.47	16		F36H2.3	F36H2.3	protein_coding	F36H2.3			UPSTREAM: 1264 bases
I	9262897	*	#NAME?	DEL	Hom	483.47	16		F14B4.2	F14B4.2	protein_coding	F14B4.2a.2			DOWNSTREAM: 8987 bases
I	9262897	*	#NAME?	DEL	Hom	483.47	16		F14B4.2	F14B4.2	protein_coding	F14B4.2a.1			DOWNSTREAM: 8987 bases
I	9262897	*	#NAME?	DEL	Hom	483.47	16		F36H2.5	F36H2.5	protein_coding	F36H2.5			UPSTREAM: 8545 bases
I	9262897	*	#NAME?	DEL	Hom	483.47	16		F14B4.1	F14B4.1	protein_coding	F14B4.1			DOWNSTREAM: 3046 bases
I	9262897	*	#NAME?	DEL	Hom	483.47	16		F14B4.t1	F14B4.t1	tRNA	F14B4.t1			UPSTREAM: 4218 bases
I	9262897	*	#NAME?	DEL	Hom	483.47	16		F14B4.4	F14B4.4	ncRNA	F14B4.4			UPSTREAM: 6014 bases
I	9262897	*	#NAME?	DEL	Hom	483.47	16		F14B4.t2	F14B4.t2	tRNA	F14B4.t2			DOWNSTREAM: 6024 bases
I	9268861	G	C	SNP	Hom	240.88	9		F14B4.2	F14B4.2	protein_coding	F14B4.2b			DOWNSTREAM: 2575 bases
I	9268861	G	C	SNP	Hom	240.88	9		F36H2.3	F36H2.3	protein_coding	F36H2.3			UPSTREAM: 7228 bases
I	9268861	G	C	SNP	Hom	240.88	9		F14B4.2	F14B4.2	protein_coding	F14B4.2a.2			DOWNSTREAM: 3023 bases
I	9268861	G	C	SNP	Hom	240.88	9		F14B4.2	F14B4.2	protein_coding	F14B4.2a.1			DOWNSTREAM: 3023 bases
I	9268861	G	C	SNP	Hom	240.88	9		F14B4.1	F14B4.1	protein_coding	F14B4.1	exon_I_9268680_9268868	6	NON_SYNONYMOUS_CODING	N/K	aaC/aaG	183	1	2169
I	9268861	G	C	SNP	Hom	240.88	9		F14B4.t1	F14B4.t1	tRNA	F14B4.t1			DOWNSTREAM: 1674 bases
I	9268861	G	C	SNP	Hom	240.88	9		F14B4.4	F14B4.4	ncRNA	F14B4.4			UPSTREAM: 50 bases
I	9268861	G	C	SNP	Hom	240.88	9		F14B4.t2	F14B4.t2	tRNA	F14B4.t2			DOWNSTREAM: 60 bases
I	9276107	*	+C	INS	Hom	409.78	13		F14B4.t1	F14B4.t1	tRNA	F14B4.t1			DOWNSTREAM: 8920 bases
I	9276107	*	+C	INS	Hom	409.78	13		F14B4.t2	F14B4.t2	tRNA	F14B4.t2			UPSTREAM: 7115 bases
I	9276107	*	+C	INS	Hom	409.78	13		F14B4.4	F14B4.4	ncRNA	F14B4.4			DOWNSTREAM: 7110 bases
I	9276107	*	+C	INS	Hom	409.78	13		F14B4.1	F14B4.1	protein_coding	F14B4.1			UPSTREAM: 5195 bases
I	9276107	*	+C	INS	Hom	409.78	13		F14B4.3	F14B4.3	protein_coding	F14B4.3			DOWNSTREAM: 4847 bases
I	9276107	*	+C	INS	Hom	409.78	13		F14B4.2	F14B4.2	protein_coding	F14B4.2b			INTRON					1488
I	9276107	*	+C	INS	Hom	409.78	13		F14B4.2	F14B4.2	protein_coding	F14B4.2a.2			UPSTREAM: 2320 bases
I	9276107	*	+C	INS	Hom	409.78	13		F14B4.2	F14B4.2	protein_coding	F14B4.2a.1			UPSTREAM: 2318 bases
I	9357395	A	G	SNP	Hom	431.42	18		M04C9.9	M04C9.9	ncRNA	M04C9.9			UPSTREAM: 9142 bases
I	9357395	A	G	SNP	Hom	431.42	18		F16A11.3	ppfr-1	protein_coding	F16A11.3c.1			DOWNSTREAM: 9151 bases
I	9357395	A	G	SNP	Hom	431.42	18		F16A11.3	ppfr-1	protein_coding	F16A11.3c.2			DOWNSTREAM: 9151 bases
I	9357395	A	G	SNP	Hom	431.42	18		M04C9.4	M04C9.4	protein_coding	M04C9.4			UPSTREAM: 324 bases
I	9357395	A	G	SNP	Hom	431.42	18		M04C9.5	dyf-5	protein_coding	M04C9.5a			UPSTREAM: 1670 bases
I	9357395	A	G	SNP	Hom	431.42	18		M04C9.5	dyf-5	protein_coding	M04C9.5b			UPSTREAM: 1750 bases
I	9357395	A	G	SNP	Hom	431.42	18		M04C9.2	M04C9.2	protein_coding	M04C9.2			UPSTREAM: 7845 bases
I	9357395	A	G	SNP	Hom	431.42	18		M04C9.1	M04C9.1	protein_coding	M04C9.1a			UPSTREAM: 4805 bases
I	9357395	A	G	SNP	Hom	431.42	18		M04C9.1	M04C9.1	protein_coding	M04C9.1b			UPSTREAM: 4703 bases
I	9357395	A	G	SNP	Hom	431.42	18		F16A11.3	ppfr-1	protein_coding	F16A11.3a			DOWNSTREAM: 6771 bases
I	9357395	A	G	SNP	Hom	431.42	18		M04C9.3	M04C9.3	protein_coding	M04C9.3b.1			UPSTREAM: 3128 bases
I	9357395	A	G	SNP	Hom	431.42	18		M04C9.3	M04C9.3	protein_coding	M04C9.3a			UPSTREAM: 2898 bases
I	9357395	A	G	SNP	Hom	431.42	18		M04C9.3	M04C9.3	protein_coding	M04C9.3b.2			UPSTREAM: 2862 bases
I	9357395	A	G	SNP	Hom	431.42	18		F16A11.3	ppfr-1	protein_coding	F16A11.3d			DOWNSTREAM: 7374 bases
I	9357395	A	G	SNP	Hom	431.42	18		F16A11.3	ppfr-1	protein_coding	F16A11.3b			DOWNSTREAM: 7374 bases
I	9357612	G	A	SNP	Hom	240.78	11		M04C9.9	M04C9.9	ncRNA	M04C9.9			UPSTREAM: 8925 bases
I	9357612	G	A	SNP	Hom	240.78	11		F16A11.3	ppfr-1	protein_coding	F16A11.3c.1			DOWNSTREAM: 8934 bases
I	9357612	G	A	SNP	Hom	240.78	11		F16A11.3	ppfr-1	protein_coding	F16A11.3c.2			DOWNSTREAM: 8934 bases
I	9357612	G	A	SNP	Hom	240.78	11		M04C9.4	M04C9.4	protein_coding	M04C9.4			UPSTREAM: 541 bases
I	9357612	G	A	SNP	Hom	240.78	11		M04C9.5	dyf-5	protein_coding	M04C9.5a			UPSTREAM: 1453 bases
I	9357612	G	A	SNP	Hom	240.78	11		M04C9.5	dyf-5	protein_coding	M04C9.5b			UPSTREAM: 1533 bases
I	9357612	G	A	SNP	Hom	240.78	11		M04C9.2	M04C9.2	protein_coding	M04C9.2			UPSTREAM: 8062 bases
I	9357612	G	A	SNP	Hom	240.78	11		M04C9.1	M04C9.1	protein_coding	M04C9.1a			UPSTREAM: 5022 bases
I	9357612	G	A	SNP	Hom	240.78	11		M04C9.1	M04C9.1	protein_coding	M04C9.1b			UPSTREAM: 4920 bases
I	9357612	G	A	SNP	Hom	240.78	11		F16A11.3	ppfr-1	protein_coding	F16A11.3a			DOWNSTREAM: 6554 bases
I	9357612	G	A	SNP	Hom	240.78	11		M04C9.3	M04C9.3	protein_coding	M04C9.3b.1			UPSTREAM: 3345 bases
I	9357612	G	A	SNP	Hom	240.78	11		M04C9.3	M04C9.3	protein_coding	M04C9.3a			UPSTREAM: 3115 bases
I	9357612	G	A	SNP	Hom	240.78	11		M04C9.3	M04C9.3	protein_coding	M04C9.3b.2			UPSTREAM: 3079 bases
I	9357612	G	A	SNP	Hom	240.78	11		F16A11.3	ppfr-1	protein_coding	F16A11.3d			DOWNSTREAM: 7157 bases
I	9357612	G	A	SNP	Hom	240.78	11		F16A11.3	ppfr-1	protein_coding	F16A11.3b			DOWNSTREAM: 7157 bases
I	9384410	*	-C	DEL	Hom	380.75	11		F16A11.3	ppfr-1	protein_coding	F16A11.3d			INTRON					4689
I	9384410	*	-C	DEL	Hom	380.75	11		F16A11.3	ppfr-1	protein_coding	F16A11.3c.1			INTRON					3141
I	9384410	*	-C	DEL	Hom	380.75	11		F16A11.3	ppfr-1	protein_coding	F16A11.3c.2			INTRON					3141
I	9384410	*	-C	DEL	Hom	380.75	11		F16A11.3	ppfr-1	protein_coding	F16A11.3a			INTRON					4473
I	9384410	*	-C	DEL	Hom	380.75	11		F16A11.3	ppfr-1	protein_coding	F16A11.3b			INTRON					4095
I	9384410	*	-C	DEL	Hom	380.75	11		F16A11.5	F16A11.5	ncRNA	F16A11.5a			DOWNSTREAM: 8594 bases
I	9384410	*	-C	DEL	Hom	380.75	11		F16A11.5	F16A11.5	ncRNA	F16A11.5b			DOWNSTREAM: 8594 bases
I	9384410	*	-C	DEL	Hom	380.75	11		F16A11.6	F16A11.6	ncRNA	F16A11.6			DOWNSTREAM: 4323 bases
I	9384410	*	-C	DEL	Hom	380.75	11		F16A11.8	F16A11.8	ncRNA	F16A11.8			DOWNSTREAM: 3919 bases
I	9384410	*	-C	DEL	Hom	380.75	11		F16A11.7	F16A11.7	ncRNA	F16A11.7			DOWNSTREAM: 1248 bases
I	9384410	*	-C	DEL	Hom	380.75	11		F16A11.9	F16A11.9	ncRNA	F16A11.9			UPSTREAM: 1248 bases
I	9384410	*	-C	DEL	Hom	380.75	11		F16A11.1	F16A11.1	protein_coding	F16A11.1a			DOWNSTREAM: 9527 bases
I	9384410	*	-C	DEL	Hom	380.75	11		F16A11.2	F16A11.2	protein_coding	F16A11.2			DOWNSTREAM: 6417 bases
I	9384411	C	G	SNP	Hom	296.3	11		F16A11.3	ppfr-1	protein_coding	F16A11.3d			INTRON					4689
I	9384411	C	G	SNP	Hom	296.3	11		F16A11.3	ppfr-1	protein_coding	F16A11.3c.1			INTRON					3141
I	9384411	C	G	SNP	Hom	296.3	11		F16A11.3	ppfr-1	protein_coding	F16A11.3c.2			INTRON					3141
I	9384411	C	G	SNP	Hom	296.3	11		F16A11.3	ppfr-1	protein_coding	F16A11.3a			INTRON					4473
I	9384411	C	G	SNP	Hom	296.3	11		F16A11.3	ppfr-1	protein_coding	F16A11.3b			INTRON					4095
I	9384411	C	G	SNP	Hom	296.3	11		F16A11.5	F16A11.5	ncRNA	F16A11.5a			DOWNSTREAM: 8595 bases
I	9384411	C	G	SNP	Hom	296.3	11		F16A11.5	F16A11.5	ncRNA	F16A11.5b			DOWNSTREAM: 8595 bases
I	9384411	C	G	SNP	Hom	296.3	11		F16A11.6	F16A11.6	ncRNA	F16A11.6			DOWNSTREAM: 4324 bases
I	9384411	C	G	SNP	Hom	296.3	11		F16A11.8	F16A11.8	ncRNA	F16A11.8			DOWNSTREAM: 3920 bases
I	9384411	C	G	SNP	Hom	296.3	11		F16A11.7	F16A11.7	ncRNA	F16A11.7			DOWNSTREAM: 1249 bases
I	9384411	C	G	SNP	Hom	296.3	11		F16A11.9	F16A11.9	ncRNA	F16A11.9			UPSTREAM: 1249 bases
I	9384411	C	G	SNP	Hom	296.3	11		F16A11.1	F16A11.1	protein_coding	F16A11.1a			DOWNSTREAM: 9526 bases
I	9384411	C	G	SNP	Hom	296.3	11		F16A11.2	F16A11.2	protein_coding	F16A11.2			DOWNSTREAM: 6416 bases
I	9468863	*	#NAME?	INS	Hom	298.86	9		F46A9.4	skr-2	protein_coding	F46A9.4			UPSTREAM: 833 bases
I	9468863	*	#NAME?	INS	Hom	298.86	9		F46A9.2	F46A9.2	protein_coding	F46A9.2			DOWNSTREAM: 8324 bases
I	9468863	*	#NAME?	INS	Hom	298.86	9		F46A9.5	skr-1	protein_coding	F46A9.5.1			UPSTREAM: 1898 bases
I	9468863	*	#NAME?	INS	Hom	298.86	9		F46A9.5	skr-1	protein_coding	F46A9.5.2			UPSTREAM: 2679 bases
I	9468863	*	#NAME?	INS	Hom	298.86	9		F46A9.5	skr-1	protein_coding	F46A9.5.3			UPSTREAM: 2680 bases
I	9468863	*	#NAME?	INS	Hom	298.86	9		F30A10.1	F30A10.1	protein_coding	F30A10.1			DOWNSTREAM: 3771 bases
I	9468863	*	#NAME?	INS	Hom	298.86	9		F46A9.3	twk-29	protein_coding	F46A9.3b			UTR_3_PRIME: 18 bases from CDS
I	9468863	*	#NAME?	INS	Hom	298.86	9		F30A10.14	F30A10.14	protein_coding	F30A10.14			UPSTREAM: 7734 bases
I	9468863	*	#NAME?	INS	Hom	298.86	9		F30A10.11	F30A10.11	protein_coding	F30A10.11			UPSTREAM: 8607 bases
I	9468863	*	#NAME?	INS	Hom	298.86	9		F30A10.13	F30A10.13	protein_coding	F30A10.13b.2			DOWNSTREAM: 9596 bases
I	9468863	*	#NAME?	INS	Hom	298.86	9		F30A10.13	F30A10.13	protein_coding	F30A10.13a			DOWNSTREAM: 9632 bases
I	9468863	*	#NAME?	INS	Hom	298.86	9		F30A10.13	F30A10.13	protein_coding	F30A10.13b.1			DOWNSTREAM: 9632 bases
I	9468863	*	#NAME?	INS	Hom	298.86	9		F46A9.3	twk-29	protein_coding	F46A9.3a			DOWNSTREAM: 18 bases
I	9494583	*	#NAME?	INS	Hom	667.81	13		F30A10.4	F30A10.4	protein_coding	F30A10.4			DOWNSTREAM: 8051 bases
I	9494583	*	#NAME?	INS	Hom	667.81	13		F30A10.3	F30A10.3	protein_coding	F30A10.3.2			UPSTREAM: 36 bases
I	9494583	*	#NAME?	INS	Hom	667.81	13		F30A10.9	F30A10.9	protein_coding	F30A10.9.1			DOWNSTREAM: 9975 bases
I	9494583	*	#NAME?	INS	Hom	667.81	13		F30A10.3	F30A10.3	protein_coding	F30A10.3.1			UPSTREAM: 2 bases
I	9494583	*	#NAME?	INS	Hom	667.81	13		F30A10.7	F30A10.7	pseudogene	F30A10.7			UPSTREAM: 3144 bases
I	9494583	*	#NAME?	INS	Hom	667.81	13		F30A10.5	stl-1	protein_coding	F30A10.5.2			UPSTREAM: 6562 bases
I	9494583	*	#NAME?	INS	Hom	667.81	13		F30A10.5	stl-1	protein_coding	F30A10.5.1			UPSTREAM: 6560 bases
I	9494583	*	#NAME?	INS	Hom	667.81	13		F30A10.8	stn-1	protein_coding	F30A10.8b			UPSTREAM: 6677 bases
I	9494583	*	#NAME?	INS	Hom	667.81	13		F30A10.8	stn-1	protein_coding	F30A10.8a			UPSTREAM: 6731 bases
I	9494583	*	#NAME?	INS	Hom	667.81	13		F30A10.6	sac-1	protein_coding	F30A10.6			DOWNSTREAM: 1968 bases
I	9574000	T	C	SNP	Hom	342.07	14		C36F7.4	rig-5	protein_coding	C36F7.4d			UPSTREAM: 5778 bases
I	9574000	T	C	SNP	Hom	342.07	14		F42H11.2	lem-3	protein_coding	F42H11.2.1			DOWNSTREAM: 4516 bases
I	9574000	T	C	SNP	Hom	342.07	14		C36F7.7	21ur-12607	ncRNA	C36F7.7			UPSTREAM: 5130 bases
I	9574000	T	C	SNP	Hom	342.07	14		C36F7.6	21ur-13747	ncRNA	C36F7.6			UPSTREAM: 5129 bases
I	9574000	T	C	SNP	Hom	342.07	14		K07A1.17	K07A1.17	protein_coding	K07A1.17			DOWNSTREAM: 7777 bases
I	9574000	T	C	SNP	Hom	342.07	14		C36F7.13	C36F7.13	ncRNA	C36F7.13			DOWNSTREAM: 1914 bases
I	9574000	T	C	SNP	Hom	342.07	14		K07A1.1	K07A1.1	protein_coding	K07A1.1			DOWNSTREAM: 8673 bases
I	9574000	T	C	SNP	Hom	342.07	14		K07A1.13	K07A1.13	protein_coding	K07A1.13			DOWNSTREAM: 9867 bases
I	9574000	T	C	SNP	Hom	342.07	14		C36F7.5	C36F7.5	protein_coding	C36F7.5			DOWNSTREAM: 751 bases
I	9574000	T	C	SNP	Hom	342.07	14		C36F7.25	C36F7.25	ncRNA	C36F7.25			UPSTREAM: 1295 bases
I	9574000	T	C	SNP	Hom	342.07	14		C36F7.4	rig-5	protein_coding	C36F7.4a.1			INTRON					843
I	9574000	T	C	SNP	Hom	342.07	14		C36F7.4	rig-5	protein_coding	C36F7.4e			INTRON					1449
I	9574000	T	C	SNP	Hom	342.07	14		C36F7.4	rig-5	protein_coding	C36F7.4b			INTRON					1209
I	9574000	T	C	SNP	Hom	342.07	14		C36F7.4	rig-5	protein_coding	C36F7.4c			INTRON					1371
I	9574000	T	C	SNP	Hom	342.07	14		C36F7.4	rig-5	protein_coding	C36F7.4a.2			INTRON					843
I	9574000	T	C	SNP	Hom	342.07	14		F42H11.1	F42H11.1	protein_coding	F42H11.1			UPSTREAM: 2349 bases
I	9632896	*	#NAME?	INS	Hom	465.52	13		T05F1.5	T05F1.5	protein_coding	T05F1.5			DOWNSTREAM: 274 bases
I	9632896	*	#NAME?	INS	Hom	465.52	13		T05F1.2	T05F1.2	protein_coding	T05F1.2			DOWNSTREAM: 7826 bases
I	9632896	*	#NAME?	INS	Hom	465.52	13		T05F1.3	rps-19	protein_coding	T05F1.3.2			UPSTREAM: 7108 bases
I	9632896	*	#NAME?	INS	Hom	465.52	13		T05F1.3	rps-19	protein_coding	T05F1.3.1			UPSTREAM: 6898 bases
I	9632896	*	#NAME?	INS	Hom	465.52	13		T05F1.7	T05F1.7	protein_coding	T05F1.7			DOWNSTREAM: 5981 bases
I	9632896	*	#NAME?	INS	Hom	465.52	13		T05F1.6	hsr-9	protein_coding	T05F1.6			DOWNSTREAM: 1733 bases
I	9632896	*	#NAME?	INS	Hom	465.52	13		T05F1.14	21ur-14451	ncRNA	T05F1.14			UPSTREAM: 8775 bases
I	9632896	*	#NAME?	INS	Hom	465.52	13		T05F1.8	T05F1.8	protein_coding	T05F1.8			UPSTREAM: 9439 bases
I	9632896	*	#NAME?	INS	Hom	465.52	13		T05F1.4	T05F1.4	protein_coding	T05F1.4.1			DOWNSTREAM: 502 bases
I	9632896	*	#NAME?	INS	Hom	465.52	13		T05F1.4	T05F1.4	protein_coding	T05F1.4.2			DOWNSTREAM: 171 bases
I	9719470	A	G	SNP	Hom	504.18	19		C04F12.9	rnh-1.3	protein_coding	C04F12.9			UPSTREAM: 8712 bases
I	9719470	A	G	SNP	Hom	504.18	19		C16C2.8	C16C2.8	ncRNA	C16C2.8			UPSTREAM: 2617 bases
I	9719470	A	G	SNP	Hom	504.18	19		C16C2.7	C16C2.7	ncRNA	C16C2.7			DOWNSTREAM: 2723 bases
I	9719470	A	G	SNP	Hom	504.18	19		C16C2.2	eat-16	protein_coding	C16C2.2a.1			UPSTREAM: 3071 bases
I	9719470	A	G	SNP	Hom	504.18	19		C04F12.10	fce-1	protein_coding	C04F12.10.2			UPSTREAM: 6760 bases
I	9719470	A	G	SNP	Hom	504.18	19		C16C2.2	eat-16	protein_coding	C16C2.2a.2			UPSTREAM: 3242 bases
I	9719470	A	G	SNP	Hom	504.18	19		C16C2.2	eat-16	protein_coding	C16C2.2b			UPSTREAM: 3242 bases
I	9719470	A	G	SNP	Hom	504.18	19		C04F12.10	fce-1	protein_coding	C04F12.10.1			UPSTREAM: 6713 bases
I	9719470	A	G	SNP	Hom	504.18	19		C16C2.4	C16C2.4	protein_coding	C16C2.4.2			UPSTREAM: 4252 bases
I	9719470	A	G	SNP	Hom	504.18	19		C16C2.4	C16C2.4	protein_coding	C16C2.4.3			UPSTREAM: 4249 bases
I	9719470	A	G	SNP	Hom	504.18	19		C16C2.4	C16C2.4	protein_coding	C16C2.4.1			UPSTREAM: 4247 bases
I	9719470	A	G	SNP	Hom	504.18	19		C16C2.3	ocrl-1	protein_coding	C16C2.3a			INTRON					2307
I	9719470	A	G	SNP	Hom	504.18	19		C16C2.3	ocrl-1	protein_coding	C16C2.3b.1			INTRON					816
I	9719470	A	G	SNP	Hom	504.18	19		C16C2.1	ceh-5	protein_coding	C16C2.1			UPSTREAM: 7725 bases
I	9719470	A	G	SNP	Hom	504.18	19		C16C2.3	ocrl-1	protein_coding	C16C2.3b.2			UPSTREAM: 1809 bases
I	9757654	C	T	SNP	Hom	232.54	9		F26E4.1	sur-6	protein_coding	F26E4.1.2			DOWNSTREAM: 687 bases
I	9757654	C	T	SNP	Hom	232.54	9		F26E4.2	F26E4.2	protein_coding	F26E4.2			DOWNSTREAM: 216 bases
I	9757654	C	T	SNP	Hom	232.54	9		K02A11.3	K02A11.3	protein_coding	K02A11.3			UPSTREAM: 9709 bases
I	9757654	C	T	SNP	Hom	232.54	9		K02A11.4	K02A11.4	protein_coding	K02A11.4			UPSTREAM: 7721 bases
I	9757654	C	T	SNP	Hom	232.54	9		K02A11.5	K02A11.5	ncRNA	K02A11.5			UPSTREAM: 6194 bases
I	9757654	C	T	SNP	Hom	232.54	9		K02A11.11	K02A11.11	ncRNA	K02A11.11			DOWNSTREAM: 6194 bases
I	9757654	C	T	SNP	Hom	232.54	9		F26E4.3	F26E4.3	protein_coding	F26E4.3.1			DOWNSTREAM: 4741 bases
I	9757654	C	T	SNP	Hom	232.54	9		F26E4.3	F26E4.3	protein_coding	F26E4.3.2			DOWNSTREAM: 4742 bases
I	9757654	C	T	SNP	Hom	232.54	9		K02A11.6	K02A11.6	ncRNA	K02A11.6			DOWNSTREAM: 5136 bases
I	9757654	C	T	SNP	Hom	232.54	9		K02A11.9	K02A11.9	ncRNA	K02A11.9			DOWNSTREAM: 4921 bases
I	9757654	C	T	SNP	Hom	232.54	9		F26E4.1	sur-6	protein_coding	F26E4.1.1			UTR_3_PRIME: 687 bases from CDS
I	9821590	C	T	SNP	Hom	65.91	20		F35C12.3	F35C12.3	protein_coding	F35C12.3a.2			INTRON					1107
I	9821590	C	T	SNP	Hom	65.91	20		F35C12.2	ncx-4	protein_coding	F35C12.2b			DOWNSTREAM: 8524 bases
I	9821590	C	T	SNP	Hom	65.91	20		F35C12.2	ncx-4	protein_coding	F35C12.2a			DOWNSTREAM: 8524 bases
I	9821590	C	T	SNP	Hom	65.91	20		F35C12.3	F35C12.3	protein_coding	F35C12.3b.2			UPSTREAM: 7406 bases
I	9821590	C	T	SNP	Hom	65.91	20		F35C12.3	F35C12.3	protein_coding	F35C12.3b.1			UPSTREAM: 6251 bases
I	9821590	C	T	SNP	Hom	65.91	20		F35C12.3	F35C12.3	protein_coding	F35C12.3a.1			UPSTREAM: 6078 bases
I	9821590	C	T	SNP	Hom	65.91	20		F35C12.3	F35C12.3	protein_coding	F35C12.3a.3			UPSTREAM: 5906 bases
I	9821590	C	T	SNP	Hom	65.91	20		Y67A6A.3	Y67A6A.3	ncRNA	Y67A6A.3			DOWNSTREAM: 5883 bases
I	9821590	C	T	SNP	Hom	65.91	20		F35C12.3	F35C12.3	protein_coding	F35C12.3c			UPSTREAM: 5702 bases
I	9821590	C	T	SNP	Hom	65.91	20		Y67A6A.1	Y67A6A.1	protein_coding	Y67A6A.1			DOWNSTREAM: 8160 bases
I	9903068	*	#NAME?	INS	Hom	684.55	21		F52F12.6	ztf-11	protein_coding	F52F12.6			DOWNSTREAM: 1226 bases
I	9903068	*	#NAME?	INS	Hom	684.55	21		F52F12.18	F52F12.18	ncRNA	F52F12.18			DOWNSTREAM: 8255 bases
I	9903068	*	#NAME?	INS	Hom	684.55	21		F52F12.13	F52F12.13	ncRNA	F52F12.13			DOWNSTREAM: 7961 bases
I	9903068	*	#NAME?	INS	Hom	684.55	21		F52F12.2	col-64	protein_coding	F52F12.2			UPSTREAM: 7481 bases
I	9903068	*	#NAME?	INS	Hom	684.55	21		F52F12.12	F52F12.12	ncRNA	F52F12.12			UPSTREAM: 4326 bases
I	9903068	*	#NAME?	INS	Hom	684.55	21		F52F12.11	F52F12.11	ncRNA	F52F12.11			UPSTREAM: 6248 bases
I	9903068	*	#NAME?	INS	Hom	684.55	21		F52F12.3	mom-4	protein_coding	F52F12.3.2			UPSTREAM: 2260 bases
I	9903068	*	#NAME?	INS	Hom	684.55	21		F52F12.3	mom-4	protein_coding	F52F12.3.1			UPSTREAM: 2258 bases
I	9903068	*	#NAME?	INS	Hom	684.55	21		F52F12.4	lsl-1	protein_coding	F52F12.4			DOWNSTREAM: 142 bases
I	9949835	*	#NAME?	DEL	Hom	282.04	9		T24D1.5	T24D1.5	protein_coding	T24D1.5.1			DOWNSTREAM: 6307 bases
I	9949835	*	#NAME?	DEL	Hom	282.04	9		T24D1.5	T24D1.5	protein_coding	T24D1.5.2			DOWNSTREAM: 6401 bases
I	9949835	*	#NAME?	DEL	Hom	282.04	9		T24D1.3	T24D1.3	protein_coding	T24D1.3			DOWNSTREAM: 8936 bases
I	9949835	*	#NAME?	DEL	Hom	282.04	9		Y106G6A.8	Y106G6A.8	ncRNA	Y106G6A.8			DOWNSTREAM: 8812 bases
I	9949835	*	#NAME?	DEL	Hom	282.04	9		Y106G6A.6	Y106G6A.6	ncRNA	Y106G6A.6			UPSTREAM: 7112 bases
I	9949835	*	#NAME?	DEL	Hom	282.04	9		Y106G6A.9	Y106G6A.9	ncRNA	Y106G6A.9			DOWNSTREAM: 7086 bases
I	9949835	*	#NAME?	DEL	Hom	282.04	9		Y106G6A.7	Y106G6A.7	ncRNA	Y106G6A.7			UPSTREAM: 6679 bases
I	9949835	*	#NAME?	DEL	Hom	282.04	9		T24D1.2	T24D1.2	protein_coding	T24D1.2.1			DOWNSTREAM: 3562 bases
I	9949835	*	#NAME?	DEL	Hom	282.04	9		T24D1.2	T24D1.2	protein_coding	T24D1.2.2			DOWNSTREAM: 3718 bases
I	9949835	*	#NAME?	DEL	Hom	282.04	9		T24D1.1	sqv-5	protein_coding	T24D1.1a.1			INTRON					1827
I	9949835	*	#NAME?	DEL	Hom	282.04	9		T24D1.1	sqv-5	protein_coding	T24D1.1b			INTRON					2205
I	9949835	*	#NAME?	DEL	Hom	282.04	9		T24D1.1	sqv-5	protein_coding	T24D1.1a.2			INTRON					1827
I	9952384	*	#NAME?	INS	Hom	165.14	5		T24D1.5	T24D1.5	protein_coding	T24D1.5.1			DOWNSTREAM: 3758 bases
I	9952384	*	#NAME?	INS	Hom	165.14	5		T24D1.5	T24D1.5	protein_coding	T24D1.5.2			DOWNSTREAM: 3852 bases
I	9952384	*	#NAME?	INS	Hom	165.14	5		T24D1.3	T24D1.3	protein_coding	T24D1.3			DOWNSTREAM: 6387 bases
I	9952384	*	#NAME?	INS	Hom	165.14	5		T24D1.4	tag-179	protein_coding	T24D1.4			DOWNSTREAM: 7943 bases
I	9952384	*	#NAME?	INS	Hom	165.14	5		Y106G6A.6	Y106G6A.6	ncRNA	Y106G6A.6			UPSTREAM: 9661 bases
I	9952384	*	#NAME?	INS	Hom	165.14	5		Y106G6A.9	Y106G6A.9	ncRNA	Y106G6A.9			DOWNSTREAM: 9635 bases
I	9952384	*	#NAME?	INS	Hom	165.14	5		Y106G6A.7	Y106G6A.7	ncRNA	Y106G6A.7			UPSTREAM: 9228 bases
I	9952384	*	#NAME?	INS	Hom	165.14	5		T24D1.2	T24D1.2	protein_coding	T24D1.2.1			DOWNSTREAM: 1013 bases
I	9952384	*	#NAME?	INS	Hom	165.14	5		T24D1.2	T24D1.2	protein_coding	T24D1.2.2			DOWNSTREAM: 1169 bases
I	9952384	*	#NAME?	INS	Hom	165.14	5		T24D1.1	sqv-5	protein_coding	T24D1.1a.1			INTRON					1827
I	9952384	*	#NAME?	INS	Hom	165.14	5		T24D1.1	sqv-5	protein_coding	T24D1.1b			INTRON					2205
I	9952384	*	#NAME?	INS	Hom	165.14	5		T24D1.1	sqv-5	protein_coding	T24D1.1a.2			INTRON					1827
I	9975159	T	A	SNP	Hom	567.67	22		T23D8.9	sys-1	protein_coding	T23D8.9a			DOWNSTREAM: 4895 bases
I	9975159	T	A	SNP	Hom	567.67	22		T23D8.9	sys-1	protein_coding	T23D8.9b			DOWNSTREAM: 7294 bases
I	9975159	T	A	SNP	Hom	567.67	22		T23D8.2	tsp-7	protein_coding	T23D8.2			UPSTREAM: 2102 bases
I	9975159	T	A	SNP	Hom	567.67	22		T23D8.4	eif-3.C	protein_coding	T23D8.4.1			DOWNSTREAM: 1257 bases
I	9975159	T	A	SNP	Hom	567.67	22		T23D8.4	eif-3.C	protein_coding	T23D8.4.2			DOWNSTREAM: 1569 bases
I	9975159	T	A	SNP	Hom	567.67	22		T23D8.1	mom-5	protein_coding	T23D8.1			DOWNSTREAM: 5756 bases
I	9975159	T	A	SNP	Hom	567.67	22		T23D8.3	T23D8.3	protein_coding	T23D8.3.1			INTRON					1233
I	9975159	T	A	SNP	Hom	567.67	22		T23D8.3	T23D8.3	protein_coding	T23D8.3.2			INTRON					1233
I	10000559	*	#NAME?	DEL	Hom	457.91	19		C03C11.6	C03C11.6	ncRNA	C03C11.6			UPSTREAM: 745 bases
I	10000559	*	#NAME?	DEL	Hom	457.91	19		C03C11.7	C03C11.7	ncRNA	C03C11.7			DOWNSTREAM: 745 bases
I	10000559	*	#NAME?	DEL	Hom	457.91	19		T23D8.7	T23D8.7	protein_coding	T23D8.7.2			DOWNSTREAM: 6978 bases
I	10000559	*	#NAME?	DEL	Hom	457.91	19		T23D8.7	T23D8.7	protein_coding	T23D8.7.1			DOWNSTREAM: 6554 bases
I	10000559	*	#NAME?	DEL	Hom	457.91	19		C03C11.3	21ur-9589	ncRNA	C03C11.3			UPSTREAM: 4954 bases
I	10000559	*	#NAME?	DEL	Hom	457.91	19		C03C11.4	21ur-11603	ncRNA	C03C11.4			UPSTREAM: 4955 bases
I	10000559	*	#NAME?	DEL	Hom	457.91	19		T23D8.8	cfi-1	protein_coding	T23D8.8			UPSTREAM: 641 bases
I	10030927	*	#NAME?	INS	Hom	312.3	12		F10G8.7	ercc-1	protein_coding	F10G8.7.1			INTRON					789
I	10030927	*	#NAME?	INS	Hom	312.3	12		F10G8.7	ercc-1	protein_coding	F10G8.7.2			INTRON					789
I	10030927	*	#NAME?	INS	Hom	312.3	12		F10G8.1	F10G8.1	pseudogene	F10G8.1			DOWNSTREAM: 9902 bases
I	10030927	*	#NAME?	INS	Hom	312.3	12		F10G8.2	F10G8.2	protein_coding	F10G8.2			UPSTREAM: 8109 bases
I	10030927	*	#NAME?	INS	Hom	312.3	12		F10G8.10	F10G8.10	ncRNA	F10G8.10			DOWNSTREAM: 2107 bases
I	10030927	*	#NAME?	INS	Hom	312.3	12		F10G8.5	ncs-2	protein_coding	F10G8.5.1			DOWNSTREAM: 2342 bases
I	10030927	*	#NAME?	INS	Hom	312.3	12		F10G8.5	ncs-2	protein_coding	F10G8.5.2			DOWNSTREAM: 3095 bases
I	10030927	*	#NAME?	INS	Hom	312.3	12		F10G8.4	eak-6	protein_coding	F10G8.4b			DOWNSTREAM: 5399 bases
I	10030927	*	#NAME?	INS	Hom	312.3	12		F10G8.4	eak-6	protein_coding	F10G8.4a			DOWNSTREAM: 5104 bases
I	10030927	*	#NAME?	INS	Hom	312.3	12		F10G8.12	F10G8.12	ncRNA	F10G8.12			DOWNSTREAM: 6705 bases
I	10030927	*	#NAME?	INS	Hom	312.3	12		F10G8.3	npp-17	protein_coding	F10G8.3.2			DOWNSTREAM: 1209 bases
I	10030927	*	#NAME?	INS	Hom	312.3	12		F10G8.11	F10G8.11	ncRNA	F10G8.11			DOWNSTREAM: 9067 bases
I	10030927	*	#NAME?	INS	Hom	312.3	12		F10G8.3	npp-17	protein_coding	F10G8.3.1			DOWNSTREAM: 878 bases
I	10113280	*	#NAME?	DEL	Hom	532.98	14		B0379.10	B0379.10	ncRNA	B0379.10			DOWNSTREAM: 9938 bases
I	10113280	*	#NAME?	DEL	Hom	532.98	14		Y106G6D.4	Y106G6D.4	protein_coding	Y106G6D.4			UPSTREAM: 1502 bases
I	10113280	*	#NAME?	DEL	Hom	532.98	14		Y106G6D.8	Y106G6D.8	protein_coding	Y106G6D.8.1			UPSTREAM: 3771 bases
I	10113280	*	#NAME?	DEL	Hom	532.98	14		Y106G6D.8	Y106G6D.8	protein_coding	Y106G6D.8.2			UPSTREAM: 3869 bases
I	10113280	*	#NAME?	DEL	Hom	532.98	14		Y106G6D.6	Y106G6D.6	protein_coding	Y106G6D.6			DOWNSTREAM: 4790 bases
I	10113280	*	#NAME?	DEL	Hom	532.98	14		Y106G6D.1	Y106G6D.1	protein_coding	Y106G6D.1			UPSTREAM: 4291 bases
I	10113280	*	#NAME?	DEL	Hom	532.98	14		Y106G6D.5	Y106G6D.5	pseudogene	Y106G6D.5a			DOWNSTREAM: 6273 bases
I	10113280	*	#NAME?	DEL	Hom	532.98	14		Y106G6D.5	Y106G6D.5	pseudogene	Y106G6D.5b			DOWNSTREAM: 6273 bases
I	10113280	*	#NAME?	DEL	Hom	532.98	14		Y106G6D.2	Y106G6D.2	protein_coding	Y106G6D.2			DOWNSTREAM: 1440 bases
I	10113280	*	#NAME?	DEL	Hom	532.98	14		Y106G6D.3	Y106G6D.3	protein_coding	Y106G6D.3	exon_I_10113046_10113336	3	FRAME_SHIFT: Y106G6D.3					1668
I	10113280	*	#NAME?	DEL	Hom	532.98	14		Y106G6D.7	Y106G6D.7	protein_coding	Y106G6D.7			UPSTREAM: 9181 bases
I	10132893	A	T	SNP	Hom	35.2	2		Y106G6D.10	Y106G6D.10	ncRNA	Y106G6D.10			UPSTREAM: 687 bases
I	10132893	A	T	SNP	Hom	35.2	2		Y106G6D.t1	Y106G6D.t1	pseudogene	Y106G6D.t1			DOWNSTREAM: 698 bases
I	10132893	A	T	SNP	Hom	35.2	2		Y106G6D.9	Y106G6D.9	ncRNA	Y106G6D.9			DOWNSTREAM: 1502 bases
I	10132893	A	T	SNP	Hom	35.2	2		Y106G6D.7	Y106G6D.7	protein_coding	Y106G6D.7			DOWNSTREAM: 2687 bases
I	10188887	T	C	SNP	Hom	162.16	10		C25A1.5	C25A1.5	protein_coding	C25A1.5.1			DOWNSTREAM: 9976 bases
I	10188887	T	C	SNP	Hom	162.16	10		C25A1.6	C25A1.6	protein_coding	C25A1.6.2			DOWNSTREAM: 9202 bases
I	10188887	T	C	SNP	Hom	162.16	10		C25A1.16	C25A1.16	protein_coding	C25A1.16			DOWNSTREAM: 9202 bases
I	10188887	T	C	SNP	Hom	162.16	10		C25A1.6	C25A1.6	protein_coding	C25A1.6.1			DOWNSTREAM: 9148 bases
I	10188887	T	C	SNP	Hom	162.16	10		C25A1.7	iars-2	protein_coding	C25A1.7b.2			DOWNSTREAM: 8414 bases
I	10188887	T	C	SNP	Hom	162.16	10		C25A1.7	iars-2	protein_coding	C25A1.7b.1			DOWNSTREAM: 8345 bases
I	10188887	T	C	SNP	Hom	162.16	10		C25A1.12	C25A1.12	protein_coding	C25A1.12			DOWNSTREAM: 2404 bases
I	10188887	T	C	SNP	Hom	162.16	10		C25A1.13	C25A1.13	protein_coding	C25A1.13			UPSTREAM: 4343 bases
I	10188887	T	C	SNP	Hom	162.16	10		C25A1.11	aha-1	protein_coding	C25A1.11b			DOWNSTREAM: 5029 bases
I	10188887	T	C	SNP	Hom	162.16	10		C25A1.7	iars-2	protein_coding	C25A1.7a			DOWNSTREAM: 4900 bases
I	10188887	T	C	SNP	Hom	162.16	10		C25A1.11	aha-1	protein_coding	C25A1.11a			DOWNSTREAM: 5262 bases
I	10188887	T	C	SNP	Hom	162.16	10		C25A1.8	clec-87	protein_coding	C25A1.8			UPSTREAM: 3429 bases
I	10188887	T	C	SNP	Hom	162.16	10		C25A1.15	C25A1.15	protein_coding	C25A1.15			UPSTREAM: 8424 bases
I	10188887	T	C	SNP	Hom	162.16	10		C25A1.9	rsa-1	protein_coding	C25A1.9b			DOWNSTREAM: 1351 bases
I	10188887	T	C	SNP	Hom	162.16	10		C25A1.9	rsa-1	protein_coding	C25A1.9a			DOWNSTREAM: 1347 bases
I	10188887	T	C	SNP	Hom	162.16	10		Y106G6E.1	Y106G6E.1	protein_coding	Y106G6E.1			DOWNSTREAM: 9389 bases
I	10188887	T	C	SNP	Hom	162.16	10		C25A1.10	dao-5	protein_coding	C25A1.10b	exon_I_10187969_10189156	5	SYNONYMOUS_CODING	K/K	aaA/aaG	338	1	2091
I	10188887	T	C	SNP	Hom	162.16	10		C25A1.10	dao-5	protein_coding	C25A1.10a	exon_I_10187969_10190122	4	SYNONYMOUS_CODING	K/K	aaA/aaG	613	1	2916
I	10219039	T	G	SNP	Hom	255.57	18		Y106G6E.6	csnk-1	protein_coding	Y106G6E.6.1			DOWNSTREAM: 8349 bases
I	10219039	T	G	SNP	Hom	255.57	18		Y106G6E.6	csnk-1	protein_coding	Y106G6E.6.2			DOWNSTREAM: 9171 bases
I	10219039	T	G	SNP	Hom	255.57	18		Y106G6E.4	Y106G6E.4	protein_coding	Y106G6E.4			DOWNSTREAM: 2586 bases
I	10219039	T	G	SNP	Hom	255.57	18		Y106G6E.5	ced-12	protein_coding	Y106G6E.5.1			DOWNSTREAM: 3831 bases
I	10219039	T	G	SNP	Hom	255.57	18		Y106G6E.3	Y106G6E.3	pseudogene	Y106G6E.3			UPSTREAM: 1406 bases
I	10225038	C	T	SNP	Hom	331.26	14		Y106G6E.3	Y106G6E.3	pseudogene	Y106G6E.3			DOWNSTREAM: 3796 bases
I	10225038	C	T	SNP	Hom	331.26	14		Y106G6E.4	Y106G6E.4	protein_coding	Y106G6E.4			UPSTREAM: 2270 bases
I	10225038	C	T	SNP	Hom	331.26	14		Y106G6E.6	csnk-1	protein_coding	Y106G6E.6.1			DOWNSTREAM: 2350 bases
I	10225038	C	T	SNP	Hom	331.26	14		Y106G6E.6	csnk-1	protein_coding	Y106G6E.6.2			DOWNSTREAM: 3172 bases
I	10225038	C	T	SNP	Hom	331.26	14		Y106G6E.5	ced-12	protein_coding	Y106G6E.5.1			INTRON					2196
I	10229802	*	#NAME?	INS	Hom	602.2	17		Y106G6E.3	Y106G6E.3	pseudogene	Y106G6E.3			DOWNSTREAM: 8560 bases
I	10229802	*	#NAME?	INS	Hom	602.2	17		Y106G6E.4	Y106G6E.4	protein_coding	Y106G6E.4			UPSTREAM: 7034 bases
I	10229802	*	#NAME?	INS	Hom	602.2	17		Y106G6E.7	Y106G6E.7	ncRNA	Y106G6E.7			DOWNSTREAM: 5419 bases
I	10229802	*	#NAME?	INS	Hom	602.2	17		Y106G6E.6	csnk-1	protein_coding	Y106G6E.6.2			INTRON					1224
I	10229802	*	#NAME?	INS	Hom	602.2	17		Y106G6E.6	csnk-1	protein_coding	Y106G6E.6.1			INTRON					1224
I	10229802	*	#NAME?	INS	Hom	602.2	17		ZC247.7	ZC247.7	ncRNA	ZC247.7			DOWNSTREAM: 7650 bases
I	10229802	*	#NAME?	INS	Hom	602.2	17		Y106G6E.5	ced-12	protein_coding	Y106G6E.5.1			UPSTREAM: 1787 bases
I	10239253	*	#NAME?	INS	Hom	378.19	10		Y106G6E.6	csnk-1	protein_coding	Y106G6E.6.2			UPSTREAM: 8049 bases
I	10239253	*	#NAME?	INS	Hom	378.19	10		Y106G6E.6	csnk-1	protein_coding	Y106G6E.6.1			UPSTREAM: 8047 bases
I	10239253	*	#NAME?	INS	Hom	378.19	10		ZC247.8	ZC247.8	ncRNA	ZC247.8			DOWNSTREAM: 5090 bases
I	10239253	*	#NAME?	INS	Hom	378.19	10		Y106G6E.7	Y106G6E.7	ncRNA	Y106G6E.7			UPSTREAM: 3856 bases
I	10239253	*	#NAME?	INS	Hom	378.19	10		ZC247.5	ZC247.5	ncRNA	ZC247.5			UPSTREAM: 7241 bases
I	10239253	*	#NAME?	INS	Hom	378.19	10		ZC247.7	ZC247.7	ncRNA	ZC247.7			UPSTREAM: 1581 bases
I	10239253	*	#NAME?	INS	Hom	378.19	10		ZC247.3	lin-11	protein_coding	ZC247.3			UPSTREAM: 9026 bases
I	10243054	*	#NAME?	DEL	Hom	715.29	19		ZC247.8	ZC247.8	ncRNA	ZC247.8			DOWNSTREAM: 1289 bases
I	10243054	*	#NAME?	DEL	Hom	715.29	19		Y106G6E.7	Y106G6E.7	ncRNA	Y106G6E.7			UPSTREAM: 7657 bases
I	10243054	*	#NAME?	DEL	Hom	715.29	19		ZC247.5	ZC247.5	ncRNA	ZC247.5			UPSTREAM: 3440 bases
I	10243054	*	#NAME?	DEL	Hom	715.29	19		ZC247.7	ZC247.7	ncRNA	ZC247.7			UPSTREAM: 5382 bases
I	10243054	*	#NAME?	DEL	Hom	715.29	19		ZC247.3	lin-11	protein_coding	ZC247.3			UPSTREAM: 5225 bases
I	10315624	*	#NAME?	INS	Hom	426.69	12		T20F10.4	T20F10.4	protein_coding	T20F10.4			UPSTREAM: 9845 bases
I	10315624	*	#NAME?	INS	Hom	426.69	12		T20F10.9	T20F10.9	ncRNA	T20F10.9			UPSTREAM: 9674 bases
I	10315624	*	#NAME?	INS	Hom	426.69	12		Y106G6G.8	Y106G6G.8	pseudogene	Y106G6G.8			UPSTREAM: 2870 bases
I	10315624	*	#NAME?	INS	Hom	426.69	12		T20F10.6	T20F10.6	pseudogene	T20F10.6			DOWNSTREAM: 6114 bases
I	10315624	*	#NAME?	INS	Hom	426.69	12		Y106G6G.6	Y106G6G.6	protein_coding	Y106G6G.6			DOWNSTREAM: 4036 bases
I	10315624	*	#NAME?	INS	Hom	426.69	12		Y106G6G.4	Y106G6G.4	protein_coding	Y106G6G.4			DOWNSTREAM: 5715 bases
I	10315624	*	#NAME?	INS	Hom	426.69	12		Y106G6G.9	Y106G6G.9	ncRNA	Y106G6G.9			DOWNSTREAM: 2191 bases
I	10315624	*	#NAME?	INS	Hom	426.69	12		Y106G6G.3	dlc-6	protein_coding	Y106G6G.3			UPSTREAM: 7921 bases
I	10315624	*	#NAME?	INS	Hom	426.69	12		Y106G6G.7	Y106G6G.7	pseudogene	Y106G6G.7			UPSTREAM: 1989 bases
I	10315624	*	#NAME?	INS	Hom	426.69	12		Y106G6G.5	Y106G6G.5	pseudogene	Y106G6G.5			TRANSCRIPT: Y106G6G.5					4048
I	10315624	*	#NAME?	INS	Hom	426.69	12		Y106G6G.2	Y106G6G.2	protein_coding	Y106G6G.2			DOWNSTREAM: 8159 bases
I	10415505	A	T	SNP	Hom	37.07	11		F25D7.5	F25D7.5	protein_coding	F25D7.5			DOWNSTREAM: 7384 bases
I	10415505	A	T	SNP	Hom	37.07	11		F25D7.3	blmp-1	protein_coding	F25D7.3b			DOWNSTREAM: 1668 bases
I	10415505	A	T	SNP	Hom	37.07	11		F25D7.3	blmp-1	protein_coding	F25D7.3a			DOWNSTREAM: 1668 bases
I	10415505	A	T	SNP	Hom	37.07	11		F25D7.8	F25D7.8	ncRNA	F25D7.8			DOWNSTREAM: 9242 bases
I	10415505	A	T	SNP	Hom	37.07	11		F25D7.6	F25D7.6	ncRNA	F25D7.6			UPSTREAM: 7929 bases
I	10415505	A	T	SNP	Hom	37.07	11		F25D7.4	F25D7.4	protein_coding	F25D7.4a			DOWNSTREAM: 2720 bases
I	10415505	A	T	SNP	Hom	37.07	11		F25D7.4	F25D7.4	protein_coding	F25D7.4b.1			DOWNSTREAM: 2974 bases
I	10415509	G	C	SNP	Hom	89.17	10		F25D7.5	F25D7.5	protein_coding	F25D7.5			DOWNSTREAM: 7380 bases
I	10415509	G	C	SNP	Hom	89.17	10		F25D7.3	blmp-1	protein_coding	F25D7.3b			DOWNSTREAM: 1672 bases
I	10415509	G	C	SNP	Hom	89.17	10		F25D7.3	blmp-1	protein_coding	F25D7.3a			DOWNSTREAM: 1672 bases
I	10415509	G	C	SNP	Hom	89.17	10		F25D7.8	F25D7.8	ncRNA	F25D7.8			DOWNSTREAM: 9246 bases
I	10415509	G	C	SNP	Hom	89.17	10		F25D7.6	F25D7.6	ncRNA	F25D7.6			UPSTREAM: 7933 bases
I	10415509	G	C	SNP	Hom	89.17	10		F25D7.4	F25D7.4	protein_coding	F25D7.4a			DOWNSTREAM: 2716 bases
I	10415509	G	C	SNP	Hom	89.17	10		F25D7.4	F25D7.4	protein_coding	F25D7.4b.1			DOWNSTREAM: 2970 bases
I	10415512	T	G	SNP	Hom	91.15	10		F25D7.5	F25D7.5	protein_coding	F25D7.5			DOWNSTREAM: 7377 bases
[truncated: 46,475 more rows]

## Sheet: All
# SnpEff version 2.1a (build 2012-04-20), by Pablo Cingolani
# Command line: SnpEff eff -c /galaxy-repl/main/tool_data/snpeff/snpEff.config -i vcf -o txt -upDownStreamLen 10000 -no None -stats /galaxy-repl/main/files/011/934/dataset_11934015.dat WS220.64 /galaxy-repl/main/files/011/934/dataset_11934008.dat
# Chromo	Position	Reference	Change	Change_type	Homozygous	Quality	Coverage	Warnings	Gene_ID	Gene_name	Bio_type	Trancript_ID	Exon_ID	Exon_Rank	Effect	old_AA/new_AA	Old_codon/New_codon	Codon_Num(CDS)	Codon_Degeneracy	CDS_size	Codons_around	AAs_around	Custom_interval_ID
I	221155	*	+C	INS	Hom	395.21	12		Y48G1BL.7	Y48G1BL.7	protein_coding	Y48G1BL.7			DOWNSTREAM: 9422 bases
I	221155	*	+C	INS	Hom	395.21	12		Y48G1BL.3	Y48G1BL.3	pseudogene	Y48G1BL.3			UPSTREAM: 5664 bases
I	221155	*	+C	INS	Hom	395.21	12		Y48G1BL.4	Y48G1BL.4	protein_coding	Y48G1BL.4			UPSTREAM: 3724 bases
I	221155	*	+C	INS	Hom	395.21	12		Y48G1BL.1	Y48G1BL.1	protein_coding	Y48G1BL.1			DOWNSTREAM: 2056 bases
I	221155	*	+C	INS	Hom	395.21	12		Y48G1BL.5	Y48G1BL.5	protein_coding	Y48G1BL.5			UPSTREAM: 595 bases
I	221155	*	+C	INS	Hom	395.21	12		Y48G1BL.6	Y48G1BL.6	protein_coding	Y48G1BL.6	exon_I_221064_221447	2	FRAME_SHIFT: Y48G1BL.6					462
I	274629	T	G	SNP	Hom	41.95	3		C53D5.8	21ur-15400	ncRNA	C53D5.8			UPSTREAM: 2006 bases
I	274629	T	G	SNP	Hom	41.95	3		C53D5.7	21ur-13405	ncRNA	C53D5.7			UPSTREAM: 2002 bases
I	274629	T	G	SNP	Hom	41.95	3		C53D5.2	C53D5.2	protein_coding	C53D5.2			UPSTREAM: 8871 bases
I	274629	T	G	SNP	Hom	41.95	3		C53D5.3	C53D5.3	protein_coding	C53D5.3			UPSTREAM: 5491 bases
I	318203	*	+C	INS	Hom	400.79	10		Y48G1A.5	xpo-2	protein_coding	Y48G1A.5			DOWNSTREAM: 340 bases
I	318203	*	+C	INS	Hom	400.79	10		C53D5.5	C53D5.5	protein_coding	C53D5.5.2			UPSTREAM: 7400 bases
I	318203	*	+C	INS	Hom	400.79	10		C53D5.5	C53D5.5	protein_coding	C53D5.5.1			UPSTREAM: 7315 bases
I	318203	*	+C	INS	Hom	400.79	10		Y48G1A.4	Y48G1A.4	protein_coding	Y48G1A.4			UPSTREAM: 5658 bases
I	318203	*	+C	INS	Hom	400.79	10		C53D5.6	imb-3	protein_coding	C53D5.6.2			UPSTREAM: 3213 bases
I	318203	*	+C	INS	Hom	400.79	10		C53D5.6	imb-3	protein_coding	C53D5.6.1			UPSTREAM: 3211 bases
I	318215	*	#NAME?	INS	Hom	356.87	9		Y48G1A.5	xpo-2	protein_coding	Y48G1A.5			DOWNSTREAM: 328 bases
I	318215	*	#NAME?	INS	Hom	356.87	9		C53D5.5	C53D5.5	protein_coding	C53D5.5.2			UPSTREAM: 7412 bases
I	318215	*	#NAME?	INS	Hom	356.87	9		C53D5.5	C53D5.5	protein_coding	C53D5.5.1			UPSTREAM: 7327 bases
I	318215	*	#NAME?	INS	Hom	356.87	9		Y48G1A.4	Y48G1A.4	protein_coding	Y48G1A.4			UPSTREAM: 5646 bases
I	318215	*	#NAME?	INS	Hom	356.87	9		C53D5.6	imb-3	protein_coding	C53D5.6.2			UPSTREAM: 3225 bases
I	318215	*	#NAME?	INS	Hom	356.87	9		C53D5.6	imb-3	protein_coding	C53D5.6.1			UPSTREAM: 3223 bases
I	337951	*	#NAME?	DEL	Hom	521.47	15		Y48G1A.4	Y48G1A.4	protein_coding	Y48G1A.4			DOWNSTREAM: 6960 bases
I	337951	*	#NAME?	DEL	Hom	521.47	15		Y48G1A.6	mbtr-1	protein_coding	Y48G1A.6b			DOWNSTREAM: 5167 bases
I	337951	*	#NAME?	DEL	Hom	521.47	15		Y48G1A.6	mbtr-1	protein_coding	Y48G1A.6a			DOWNSTREAM: 5593 bases
I	337951	*	#NAME?	DEL	Hom	521.47	15		Y48G1A.3	Y48G1A.3	protein_coding	Y48G1A.3			DOWNSTREAM: 106 bases
I	337951	*	#NAME?	DEL	Hom	521.47	15		Y48G1A.2	Y48G1A.2	protein_coding	Y48G1A.2.2			UPSTREAM: 9514 bases
I	337951	*	#NAME?	DEL	Hom	521.47	15		Y48G1A.2	Y48G1A.2	protein_coding	Y48G1A.2.1			UPSTREAM: 9521 bases
I	341300	*	#NAME?	DEL	Hom	1061.41	30		Y48G1A.6	mbtr-1	protein_coding	Y48G1A.6b			DOWNSTREAM: 1818 bases
I	341300	*	#NAME?	DEL	Hom	1061.41	30		Y48G1A.6	mbtr-1	protein_coding	Y48G1A.6a			DOWNSTREAM: 2244 bases
I	341300	*	#NAME?	DEL	Hom	1061.41	30		Y48G1A.3	Y48G1A.3	protein_coding	Y48G1A.3			DOWNSTREAM: 3455 bases
I	341300	*	#NAME?	DEL	Hom	1061.41	30		Y48G1A.1	Y48G1A.1	protein_coding	Y48G1A.1			UPSTREAM: 7238 bases
I	341300	*	#NAME?	DEL	Hom	1061.41	30		Y48G1A.2	Y48G1A.2	protein_coding	Y48G1A.2.2			UPSTREAM: 6165 bases
I	341300	*	#NAME?	DEL	Hom	1061.41	30		Y48G1A.2	Y48G1A.2	protein_coding	Y48G1A.2.1			UPSTREAM: 6172 bases
I	361325	C	A	SNP	Hom	389.87	14		R119.7	rnp-8	protein_coding	R119.7			UPSTREAM: 3197 bases
I	361325	C	A	SNP	Hom	389.87	14		Y48G1A.1	Y48G1A.1	protein_coding	Y48G1A.1			DOWNSTREAM: 4090 bases
I	361325	C	A	SNP	Hom	389.87	14		R119.1	R119.1	protein_coding	R119.1	exon_I_361252_361587	4	NON_SYNONYMOUS_CODING	K/N	aaG/aaT	329	1	2193
I	361325	C	A	SNP	Hom	389.87	14		R119.2	R119.2	protein_coding	R119.2			DOWNSTREAM: 7048 bases
I	369897	T	C	SNP	Hom	220.92	12		R119.3	R119.3	protein_coding	R119.3.1			DOWNSTREAM: 3453 bases
I	369897	T	C	SNP	Hom	220.92	12		R119.3	R119.3	protein_coding	R119.3.2			DOWNSTREAM: 3677 bases
I	369897	T	C	SNP	Hom	220.92	12		R119.1	R119.1	protein_coding	R119.1			UPSTREAM: 5993 bases
I	369897	T	C	SNP	Hom	220.92	12		R119.4	pqn-59	protein_coding	R119.4.1			DOWNSTREAM: 7581 bases
I	369897	T	C	SNP	Hom	220.92	12		R119.2	R119.2	protein_coding	R119.2			INTRON					1089
I	369897	T	C	SNP	Hom	220.92	12		R119.7	rnp-8	protein_coding	R119.7			DOWNSTREAM: 1386 bases
I	369897	T	C	SNP	Hom	220.92	12		R119.4	pqn-59	protein_coding	R119.4.2			DOWNSTREAM: 9350 bases
I	435783	A	C	SNP	Hom	415.17	17		C07F11.1	tol-1	protein_coding	C07F11.1			UPSTREAM: 8219 bases
I	526076	*	#NAME?	INS	Hom	328.15	15		Y65B4BR.5	Y65B4BR.5	protein_coding	Y65B4BR.5a.1			UPSTREAM: 9716 bases
I	526076	*	#NAME?	INS	Hom	328.15	15		Y65B4BR.5	Y65B4BR.5	protein_coding	Y65B4BR.5b			UPSTREAM: 9718 bases
I	526076	*	#NAME?	INS	Hom	328.15	15		Y65B4BR.5	Y65B4BR.5	protein_coding	Y65B4BR.5a.2			UPSTREAM: 9718 bases
I	526076	*	#NAME?	INS	Hom	328.15	15		Y65B4BL.1	Y65B4BL.1	protein_coding	Y65B4BL.1			UPSTREAM: 4493 bases
I	526076	*	#NAME?	INS	Hom	328.15	15		Y65B4BL.6	Y65B4BL.6	protein_coding	Y65B4BL.6a			UPSTREAM: 4519 bases
I	526076	*	#NAME?	INS	Hom	328.15	15		Y65B4BR.8	Y65B4BR.8	protein_coding	Y65B4BR.8			UPSTREAM: 8380 bases
I	526076	*	#NAME?	INS	Hom	328.15	15		Y65B4BL.5	acs-13	protein_coding	Y65B4BL.5			UPSTREAM: 9617 bases
I	526076	*	#NAME?	INS	Hom	328.15	15		Y65B4BL.11	Y65B4BL.11	ncRNA	Y65B4BL.11			UPSTREAM: 4142 bases
I	526076	*	#NAME?	INS	Hom	328.15	15		Y65B4BL.12	Y65B4BL.12	ncRNA	Y65B4BL.12			DOWNSTREAM: 4322 bases
I	526076	*	#NAME?	INS	Hom	328.15	15		Y65B4BL.6	Y65B4BL.6	protein_coding	Y65B4BL.6b			UPSTREAM: 5539 bases
I	526076	*	#NAME?	INS	Hom	328.15	15		Y65B4BL.8	Y65B4BL.8	ncRNA	Y65B4BL.8			TRANSCRIPT: Y65B4BL.8					92
I	664681	A	G	SNP	Hom	93.48	4		Y18H1A.14	Y18H1A.14	protein_coding	Y18H1A.14			DOWNSTREAM: 2937 bases
I	664681	A	G	SNP	Hom	93.48	4		Y65B4A.1	Y65B4A.1	protein_coding	Y65B4A.1			DOWNSTREAM: 5972 bases
I	664681	A	G	SNP	Hom	93.48	4		Y65B4A.8	Y65B4A.8	protein_coding	Y65B4A.8.2			UPSTREAM: 1129 bases
I	664681	A	G	SNP	Hom	93.48	4		Y65B4A.8	Y65B4A.8	protein_coding	Y65B4A.8.1			UPSTREAM: 1084 bases
I	664681	A	G	SNP	Hom	93.48	4		Y65B4A.9	Y65B4A.9	protein_coding	Y65B4A.9	exon_I_664551_665042	5	NON_SYNONYMOUS_CODING	L/P	cTg/cCg	329	0	1266
I	714648	G	C	SNP	Hom	173.33	6		Y18H1A.3	Y18H1A.3	protein_coding	Y18H1A.3			INTRON					3777
I	714648	G	C	SNP	Hom	173.33	6		Y18H1A.6	pif-1	protein_coding	Y18H1A.6			UPSTREAM: 5366 bases
I	714648	G	C	SNP	Hom	173.33	6		Y18H1A.7	Y18H1A.7	protein_coding	Y18H1A.7			DOWNSTREAM: 3294 bases
I	714649	C	G	SNP	Hom	161.51	6		Y18H1A.3	Y18H1A.3	protein_coding	Y18H1A.3			INTRON					3777
I	714649	C	G	SNP	Hom	161.51	6		Y18H1A.6	pif-1	protein_coding	Y18H1A.6			UPSTREAM: 5365 bases
I	714649	C	G	SNP	Hom	161.51	6		Y18H1A.7	Y18H1A.7	protein_coding	Y18H1A.7			DOWNSTREAM: 3293 bases
I	717066	A	T	SNP	Hom	104.47	4		Y18H1A.3	Y18H1A.3	protein_coding	Y18H1A.3			UPSTREAM: 1213 bases
I	717066	A	T	SNP	Hom	104.47	4		Y18H1A.6	pif-1	protein_coding	Y18H1A.6			UPSTREAM: 2948 bases
I	717066	A	T	SNP	Hom	104.47	4		Y18H1A.7	Y18H1A.7	protein_coding	Y18H1A.7			DOWNSTREAM: 876 bases
I	781558	T	C	SNP	Hom	132.94	6		T06A4.4	T06A4.4	ncRNA	T06A4.4			UPSTREAM: 6971 bases
I	781558	T	C	SNP	Hom	132.94	6		T06A4.5	T06A4.5	ncRNA	T06A4.5			DOWNSTREAM: 6970 bases
I	781558	T	C	SNP	Hom	132.94	6		T06A4.6	T06A4.6	ncRNA	T06A4.6			UPSTREAM: 2314 bases
I	781558	T	C	SNP	Hom	132.94	6		T06A4.1	T06A4.1	protein_coding	T06A4.1a			DOWNSTREAM: 5201 bases
I	781558	T	C	SNP	Hom	132.94	6		T06A4.1	T06A4.1	protein_coding	T06A4.1b			DOWNSTREAM: 5187 bases
I	781558	T	C	SNP	Hom	132.94	6		T06A4.7	T06A4.7	ncRNA	T06A4.7			UPSTREAM: 6542 bases
I	781674	G	A	SNP	Hom	130.09	4		T06A4.4	T06A4.4	ncRNA	T06A4.4			UPSTREAM: 7087 bases
I	781674	G	A	SNP	Hom	130.09	4		T06A4.5	T06A4.5	ncRNA	T06A4.5			DOWNSTREAM: 7086 bases
I	781674	G	A	SNP	Hom	130.09	4		T06A4.6	T06A4.6	ncRNA	T06A4.6			UPSTREAM: 2430 bases
I	781674	G	A	SNP	Hom	130.09	4		T06A4.1	T06A4.1	protein_coding	T06A4.1a			DOWNSTREAM: 5317 bases
I	781674	G	A	SNP	Hom	130.09	4		T06A4.1	T06A4.1	protein_coding	T06A4.1b			DOWNSTREAM: 5303 bases
I	781674	G	A	SNP	Hom	130.09	4		T06A4.7	T06A4.7	ncRNA	T06A4.7			UPSTREAM: 6426 bases
I	934670	C	T	SNP	Hom	50.05	2		Y95B8A.12	Y95B8A.12	protein_coding	Y95B8A.12e			UPSTREAM: 8105 bases
I	934670	C	T	SNP	Hom	50.05	2		Y95B8A.12	Y95B8A.12	protein_coding	Y95B8A.12d			UPSTREAM: 8105 bases
I	934670	C	T	SNP	Hom	50.05	2		Y95B8A.12	Y95B8A.12	protein_coding	Y95B8A.12f			UPSTREAM: 7790 bases
I	934670	C	T	SNP	Hom	50.05	2		Y95B8A.12	Y95B8A.12	protein_coding	Y95B8A.12c			UPSTREAM: 7790 bases
I	934670	C	T	SNP	Hom	50.05	2		Y95B8A.1	nas-30	protein_coding	Y95B8A.1			UPSTREAM: 7745 bases
I	934670	C	T	SNP	Hom	50.05	2		Y95B8A.15	Y95B8A.15	ncRNA	Y95B8A.15			UPSTREAM: 7880 bases
I	934670	C	T	SNP	Hom	50.05	2		Y95B8A.14	Y95B8A.14	ncRNA	Y95B8A.14			DOWNSTREAM: 7880 bases
I	934670	C	T	SNP	Hom	50.05	2		Y95B8A.2	Y95B8A.2	protein_coding	Y95B8A.2.2			UPSTREAM: 3879 bases
I	934670	C	T	SNP	Hom	50.05	2		Y95B8A.2	Y95B8A.2	protein_coding	Y95B8A.2.1			UPSTREAM: 3816 bases
I	968803	G	C	SNP	Hom	125.01	6		F54A5.3	shc-1	protein_coding	F54A5.3a			DOWNSTREAM: 303 bases
I	968803	G	C	SNP	Hom	125.01	6		F54A5.3	shc-1	protein_coding	F54A5.3c			DOWNSTREAM: 2906 bases
I	968803	G	C	SNP	Hom	125.01	6		F54A5.3	shc-1	protein_coding	F54A5.3d			DOWNSTREAM: 2914 bases
I	968803	G	C	SNP	Hom	125.01	6		F54A5.3	shc-1	protein_coding	F54A5.3b			DOWNSTREAM: 3099 bases
I	968803	G	C	SNP	Hom	125.01	6		F54A5.2	cutl-20	protein_coding	F54A5.2			INTRON					1083
I	1028161	C	T	SNP	Hom	40.15	9		Y34D9A.8	Y34D9A.8	protein_coding	Y34D9A.8b			INTRON					537
I	1028161	C	T	SNP	Hom	40.15	9		Y34D9A.1	Y34D9A.1	protein_coding	Y34D9A.1.1			INTRON					1242
I	1028161	C	T	SNP	Hom	40.15	9		Y34D9A.1	Y34D9A.1	protein_coding	Y34D9A.1.2			INTRON					1242
I	1028161	C	T	SNP	Hom	40.15	9		Y34D9A.4	spd-1	protein_coding	Y34D9A.4.1			DOWNSTREAM: 2471 bases
I	1028161	C	T	SNP	Hom	40.15	9		Y34D9A.4	spd-1	protein_coding	Y34D9A.4.2			DOWNSTREAM: 2475 bases
I	1028161	C	T	SNP	Hom	40.15	9		Y34D9A.3	Y34D9A.3	protein_coding	Y34D9A.3			UPSTREAM: 6314 bases
I	1028161	C	T	SNP	Hom	40.15	9		Y34D9A.11	spp-23	protein_coding	Y34D9A.11			DOWNSTREAM: 8939 bases
I	1028167	C	T	SNP	Hom	40.15	9		Y34D9A.8	Y34D9A.8	protein_coding	Y34D9A.8b			INTRON					537
I	1028167	C	T	SNP	Hom	40.15	9		Y34D9A.1	Y34D9A.1	protein_coding	Y34D9A.1.1			INTRON					1242
I	1028167	C	T	SNP	Hom	40.15	9		Y34D9A.1	Y34D9A.1	protein_coding	Y34D9A.1.2			INTRON					1242
I	1028167	C	T	SNP	Hom	40.15	9		Y34D9A.4	spd-1	protein_coding	Y34D9A.4.1			DOWNSTREAM: 2465 bases
I	1028167	C	T	SNP	Hom	40.15	9		Y34D9A.4	spd-1	protein_coding	Y34D9A.4.2			DOWNSTREAM: 2469 bases
I	1028167	C	T	SNP	Hom	40.15	9		Y34D9A.3	Y34D9A.3	protein_coding	Y34D9A.3			UPSTREAM: 6308 bases
I	1028167	C	T	SNP	Hom	40.15	9		Y34D9A.11	spp-23	protein_coding	Y34D9A.11			DOWNSTREAM: 8945 bases
I	1144310	*	#NAME?	INS	Hom	300.08	8		Y48G8AL.9	Y48G8AL.9	protein_coding	Y48G8AL.9			UPSTREAM: 3286 bases
I	1144310	*	#NAME?	INS	Hom	300.08	8		Y48G8AL.10	Y48G8AL.10	protein_coding	Y48G8AL.10			INTRON					2931
I	1144342	*	#NAME?	DEL	Hom	334.64	8		Y48G8AL.9	Y48G8AL.9	protein_coding	Y48G8AL.9			UPSTREAM: 3318 bases
I	1144342	*	#NAME?	DEL	Hom	334.64	8		Y48G8AL.10	Y48G8AL.10	protein_coding	Y48G8AL.10			INTRON					2931
I	1144364	C	G	SNP	Hom	194.12	12		Y48G8AL.9	Y48G8AL.9	protein_coding	Y48G8AL.9			UPSTREAM: 3340 bases
I	1144364	C	G	SNP	Hom	194.12	12		Y48G8AL.10	Y48G8AL.10	protein_coding	Y48G8AL.10			INTRON					2931
I	1144392	*	#NAME?	DEL	Hom	276.34	8		Y48G8AL.9	Y48G8AL.9	protein_coding	Y48G8AL.9			UPSTREAM: 3368 bases
I	1144392	*	#NAME?	DEL	Hom	276.34	8		Y48G8AL.10	Y48G8AL.10	protein_coding	Y48G8AL.10			INTRON					2931
I	1144407	C	A	SNP	Hom	152.69	12		Y48G8AL.9	Y48G8AL.9	protein_coding	Y48G8AL.9			UPSTREAM: 3383 bases
I	1144407	C	A	SNP	Hom	152.69	12		Y48G8AL.10	Y48G8AL.10	protein_coding	Y48G8AL.10			INTRON					2931
I	1144409	A	G	SNP	Hom	153.31	12		Y48G8AL.9	Y48G8AL.9	protein_coding	Y48G8AL.9			UPSTREAM: 3385 bases
I	1144409	A	G	SNP	Hom	153.31	12		Y48G8AL.10	Y48G8AL.10	protein_coding	Y48G8AL.10			INTRON					2931
I	1144430	A	C	SNP	Hom	135.8	12		Y48G8AL.9	Y48G8AL.9	protein_coding	Y48G8AL.9			UPSTREAM: 3406 bases
I	1144430	A	C	SNP	Hom	135.8	12		Y48G8AL.10	Y48G8AL.10	protein_coding	Y48G8AL.10			INTRON					2931
I	1144435	C	A	SNP	Hom	175.07	11		Y48G8AL.9	Y48G8AL.9	protein_coding	Y48G8AL.9			UPSTREAM: 3411 bases
I	1144435	C	A	SNP	Hom	175.07	11		Y48G8AL.10	Y48G8AL.10	protein_coding	Y48G8AL.10			INTRON					2931
I	1144437	G	T	SNP	Hom	177.92	11		Y48G8AL.9	Y48G8AL.9	protein_coding	Y48G8AL.9			UPSTREAM: 3413 bases
I	1144437	G	T	SNP	Hom	177.92	11		Y48G8AL.10	Y48G8AL.10	protein_coding	Y48G8AL.10			INTRON					2931
I	1151609	A	G	SNP	Hom	103.95	9		Y48G8AL.7	Y48G8AL.7	protein_coding	Y48G8AL.7			UPSTREAM: 5963 bases
I	1151609	A	G	SNP	Hom	103.95	9		Y48G8AL.10	Y48G8AL.10	protein_coding	Y48G8AL.10			INTRON					2931
I	1151609	A	G	SNP	Hom	103.95	9		Y48G8AL.14	aps-3	protein_coding	Y48G8AL.14			DOWNSTREAM: 3737 bases
I	1151609	A	G	SNP	Hom	103.95	9		Y48G8AL.18	Y48G8AL.18	ncRNA	Y48G8AL.18			DOWNSTREAM: 4482 bases
I	1151609	A	G	SNP	Hom	103.95	9		Y48G8AL.17	Y48G8AL.17	ncRNA	Y48G8AL.17			UPSTREAM: 4557 bases
I	1151609	A	G	SNP	Hom	103.95	9		Y48G8AL.8	rpl-17	protein_coding	Y48G8AL.8b			UPSTREAM: 4971 bases
I	1151609	A	G	SNP	Hom	103.95	9		Y48G8AL.8	rpl-17	protein_coding	Y48G8AL.8a.1			UPSTREAM: 4971 bases
I	1151609	A	G	SNP	Hom	103.95	9		Y48G8AL.8	rpl-17	protein_coding	Y48G8AL.8a.2			UPSTREAM: 4973 bases
I	1152403	*	#NAME?	DEL	Hom	172.05	8		Y48G8AL.7	Y48G8AL.7	protein_coding	Y48G8AL.7			UPSTREAM: 5169 bases
I	1152403	*	#NAME?	DEL	Hom	172.05	8		Y48G8AL.10	Y48G8AL.10	protein_coding	Y48G8AL.10			INTRON					2931
I	1152403	*	#NAME?	DEL	Hom	172.05	8		Y48G8AL.14	aps-3	protein_coding	Y48G8AL.14			DOWNSTREAM: 2943 bases
I	1152403	*	#NAME?	DEL	Hom	172.05	8		Y48G8AL.18	Y48G8AL.18	ncRNA	Y48G8AL.18			DOWNSTREAM: 3688 bases
I	1152403	*	#NAME?	DEL	Hom	172.05	8		Y48G8AL.17	Y48G8AL.17	ncRNA	Y48G8AL.17			UPSTREAM: 3763 bases
I	1152403	*	#NAME?	DEL	Hom	172.05	8		Y48G8AL.8	rpl-17	protein_coding	Y48G8AL.8b			UPSTREAM: 4177 bases
I	1152403	*	#NAME?	DEL	Hom	172.05	8		Y48G8AL.8	rpl-17	protein_coding	Y48G8AL.8a.1			UPSTREAM: 4177 bases
I	1152403	*	#NAME?	DEL	Hom	172.05	8		Y48G8AL.8	rpl-17	protein_coding	Y48G8AL.8a.2			UPSTREAM: 4179 bases
I	1251256	C	T	SNP	Hom	32.09	2		Y48G8AL.1	Y48G8AL.1	protein_coding	Y48G8AL.1.2			INTRON					3060
I	1251256	C	T	SNP	Hom	32.09	2		Y48G8AL.1	Y48G8AL.1	protein_coding	Y48G8AL.1.1			INTRON					3060
I	1251256	C	T	SNP	Hom	32.09	2		Y48G8AL.15	Y48G8AL.15	protein_coding	Y48G8AL.15			UPSTREAM: 3516 bases
I	1251256	C	T	SNP	Hom	32.09	2		Y48G8AR.1	grh-1	protein_coding	Y48G8AR.1			DOWNSTREAM: 8235 bases
I	1251256	C	T	SNP	Hom	32.09	2		Y48G8AL.19	Y48G8AL.19	ncRNA	Y48G8AL.19			TRANSCRIPT: Y48G8AL.19					71
I	1335730	A	C	SNP	Hom	314.84	15		K12C11.6	K12C11.6	protein_coding	K12C11.6			UPSTREAM: 1292 bases
I	1335730	A	C	SNP	Hom	314.84	15		K12C11.4	dapk-1	protein_coding	K12C11.4			DOWNSTREAM: 7283 bases
I	1335730	A	C	SNP	Hom	314.84	15		K12C11.7	K12C11.7	protein_coding	K12C11.7			UPSTREAM: 3057 bases
I	1335730	A	C	SNP	Hom	314.84	15		K12C11.2	smo-1	protein_coding	K12C11.2			UPSTREAM: 4950 bases
I	1335730	A	C	SNP	Hom	314.84	15		K12C11.1	K12C11.1	protein_coding	K12C11.1.1			DOWNSTREAM: 5013 bases
I	1335730	A	C	SNP	Hom	314.84	15		K12C11.5	K12C11.5	protein_coding	K12C11.5			DOWNSTREAM: 1650 bases
I	1335730	A	C	SNP	Hom	314.84	15		K12C11.3	K12C11.3	protein_coding	K12C11.3a			INTRON					402
I	1335730	A	C	SNP	Hom	314.84	15		K12C11.3	K12C11.3	protein_coding	K12C11.3b			INTRON					213
I	1376721	*	#NAME?	DEL	Hom	186.2	5		Y92H12BL.5	Y92H12BL.5	protein_coding	Y92H12BL.5			DOWNSTREAM: 836 bases
I	1376721	*	#NAME?	DEL	Hom	186.2	5		Y92H12BM.1	Y92H12BM.1	protein_coding	Y92H12BM.1			DOWNSTREAM: 9538 bases
I	1376721	*	#NAME?	DEL	Hom	186.2	5		Y92H12BL.4	Y92H12BL.4	protein_coding	Y92H12BL.4			DOWNSTREAM: 223 bases
I	1376721	*	#NAME?	DEL	Hom	186.2	5		Y92H12BL.2	Y92H12BL.2	protein_coding	Y92H12BL.2			UPSTREAM: 2110 bases
I	1382296	*	#NAME?	DEL	Hom	158.2	7		Y92H12BL.5	Y92H12BL.5	protein_coding	Y92H12BL.5			DOWNSTREAM: 6411 bases
I	1382296	*	#NAME?	DEL	Hom	158.2	7		Y92H12BM.1	Y92H12BM.1	protein_coding	Y92H12BM.1			DOWNSTREAM: 3963 bases
I	1382296	*	#NAME?	DEL	Hom	158.2	7		Y92H12BL.4	Y92H12BL.4	protein_coding	Y92H12BL.4	exon_I_1382275_1382307	4	FRAME_SHIFT: Y92H12BL.4					1194
I	1382296	*	#NAME?	DEL	Hom	158.2	7		Y92H12BL.2	Y92H12BL.2	protein_coding	Y92H12BL.2			DOWNSTREAM: 3190 bases
I	1388544	C	T	SNP	Hom	40.84	3		Y92H12BL.2	Y92H12BL.2	protein_coding	Y92H12BL.2			DOWNSTREAM: 9438 bases
I	1388544	C	T	SNP	Hom	40.84	3		Y92H12BR.7	Y92H12BR.7	protein_coding	Y92H12BR.7			UPSTREAM: 6027 bases
I	1388544	C	T	SNP	Hom	40.84	3		Y92H12BL.4	Y92H12BL.4	protein_coding	Y92H12BL.4			UPSTREAM: 3485 bases
I	1388544	C	T	SNP	Hom	40.84	3		Y92H12BM.1	Y92H12BM.1	protein_coding	Y92H12BM.1			INTRON					687
I	1388545	A	C	SNP	Hom	40.84	3		Y92H12BL.2	Y92H12BL.2	protein_coding	Y92H12BL.2			DOWNSTREAM: 9439 bases
I	1388545	A	C	SNP	Hom	40.84	3		Y92H12BR.7	Y92H12BR.7	protein_coding	Y92H12BR.7			UPSTREAM: 6026 bases
I	1388545	A	C	SNP	Hom	40.84	3		Y92H12BL.4	Y92H12BL.4	protein_coding	Y92H12BL.4			UPSTREAM: 3486 bases
I	1388545	A	C	SNP	Hom	40.84	3		Y92H12BM.1	Y92H12BM.1	protein_coding	Y92H12BM.1			INTRON					687
I	1388547	C	A	SNP	Hom	40.84	3		Y92H12BL.2	Y92H12BL.2	protein_coding	Y92H12BL.2			DOWNSTREAM: 9441 bases
I	1388547	C	A	SNP	Hom	40.84	3		Y92H12BR.7	Y92H12BR.7	protein_coding	Y92H12BR.7			UPSTREAM: 6024 bases
I	1388547	C	A	SNP	Hom	40.84	3		Y92H12BL.4	Y92H12BL.4	protein_coding	Y92H12BL.4			UPSTREAM: 3488 bases
I	1388547	C	A	SNP	Hom	40.84	3		Y92H12BM.1	Y92H12BM.1	protein_coding	Y92H12BM.1			INTRON					687
I	1388548	C	T	SNP	Hom	40.84	3		Y92H12BL.2	Y92H12BL.2	protein_coding	Y92H12BL.2			DOWNSTREAM: 9442 bases
I	1388548	C	T	SNP	Hom	40.84	3		Y92H12BR.7	Y92H12BR.7	protein_coding	Y92H12BR.7			UPSTREAM: 6023 bases
I	1388548	C	T	SNP	Hom	40.84	3		Y92H12BL.4	Y92H12BL.4	protein_coding	Y92H12BL.4			UPSTREAM: 3489 bases
I	1388548	C	T	SNP	Hom	40.84	3		Y92H12BM.1	Y92H12BM.1	protein_coding	Y92H12BM.1			INTRON					687
I	1388553	C	T	SNP	Hom	40.16	3		Y92H12BL.2	Y92H12BL.2	protein_coding	Y92H12BL.2			DOWNSTREAM: 9447 bases
I	1388553	C	T	SNP	Hom	40.16	3		Y92H12BR.7	Y92H12BR.7	protein_coding	Y92H12BR.7			UPSTREAM: 6018 bases
I	1388553	C	T	SNP	Hom	40.16	3		Y92H12BL.4	Y92H12BL.4	protein_coding	Y92H12BL.4			UPSTREAM: 3494 bases
I	1388553	C	T	SNP	Hom	40.16	3		Y92H12BM.1	Y92H12BM.1	protein_coding	Y92H12BM.1			INTRON					687
I	1388554	C	T	SNP	Hom	40.84	3		Y92H12BL.2	Y92H12BL.2	protein_coding	Y92H12BL.2			DOWNSTREAM: 9448 bases
I	1388554	C	T	SNP	Hom	40.84	3		Y92H12BR.7	Y92H12BR.7	protein_coding	Y92H12BR.7			UPSTREAM: 6017 bases
I	1388554	C	T	SNP	Hom	40.84	3		Y92H12BL.4	Y92H12BL.4	protein_coding	Y92H12BL.4			UPSTREAM: 3495 bases
I	1388554	C	T	SNP	Hom	40.84	3		Y92H12BM.1	Y92H12BM.1	protein_coding	Y92H12BM.1			INTRON					687
I	1388587	T	C	SNP	Hom	40.84	3		Y92H12BL.2	Y92H12BL.2	protein_coding	Y92H12BL.2			DOWNSTREAM: 9481 bases
I	1388587	T	C	SNP	Hom	40.84	3		Y92H12BR.7	Y92H12BR.7	protein_coding	Y92H12BR.7			UPSTREAM: 5984 bases
I	1388587	T	C	SNP	Hom	40.84	3		Y92H12BL.4	Y92H12BL.4	protein_coding	Y92H12BL.4			UPSTREAM: 3528 bases
I	1388587	T	C	SNP	Hom	40.84	3		Y92H12BM.1	Y92H12BM.1	protein_coding	Y92H12BM.1			INTRON					687
I	1388626	C	T	SNP	Hom	40.75	3		Y92H12BL.2	Y92H12BL.2	protein_coding	Y92H12BL.2			DOWNSTREAM: 9520 bases
I	1388626	C	T	SNP	Hom	40.75	3		Y92H12BR.7	Y92H12BR.7	protein_coding	Y92H12BR.7			UPSTREAM: 5945 bases
I	1388626	C	T	SNP	Hom	40.75	3		Y92H12BL.4	Y92H12BL.4	protein_coding	Y92H12BL.4			UPSTREAM: 3567 bases
I	1388626	C	T	SNP	Hom	40.75	3		Y92H12BM.1	Y92H12BM.1	protein_coding	Y92H12BM.1			INTRON					687
I	1419588	*	#NAME?	DEL	Hom	214.82	9		Y92H12BR.6	set-29	protein_coding	Y92H12BR.6			DOWNSTREAM: 6515 bases
I	1419588	*	#NAME?	DEL	Hom	214.82	9		Y92H12BR.2	Y92H12BR.2	protein_coding	Y92H12BR.2			UPSTREAM: 3777 bases
I	1419588	*	#NAME?	DEL	Hom	214.82	9		Y92H12BR.3	Y92H12BR.3	protein_coding	Y92H12BR.3b			INTRON					816
I	1419588	*	#NAME?	DEL	Hom	214.82	9		Y92H12BR.3	Y92H12BR.3	protein_coding	Y92H12BR.3a			INTRON					1914
I	1435708	*	#NAME?	DEL	Hom	271.33	15		F37F2.2	F37F2.2	protein_coding	F37F2.2.1			DOWNSTREAM: 5960 bases
I	1435708	*	#NAME?	DEL	Hom	271.33	15		Y92H12BR.4	Y92H12BR.4	protein_coding	Y92H12BR.4			UPSTREAM: 1855 bases
I	1435708	*	#NAME?	DEL	Hom	271.33	15		Y92H12BR.8	Y92H12BR.8	protein_coding	Y92H12BR.8			UPSTREAM: 573 bases
I	1440268	C	T	SNP	Hom	76.92	3		F37F2.2	F37F2.2	protein_coding	F37F2.2.1			DOWNSTREAM: 1400 bases
I	1440268	C	T	SNP	Hom	76.92	3		Y92H12BR.4	Y92H12BR.4	protein_coding	Y92H12BR.4			UPSTREAM: 6415 bases
I	1440268	C	T	SNP	Hom	76.92	3		Y92H12BR.8	Y92H12BR.8	protein_coding	Y92H12BR.8			INTRON					897
I	1440268	C	T	SNP	Hom	76.92	3		F47G6.4	spe-15	protein_coding	F47G6.4			UPSTREAM: 6400 bases
I	1440268	C	T	SNP	Hom	76.92	3		F47G6.6	F47G6.6	ncRNA	F47G6.6			DOWNSTREAM: 6869 bases
I	1440268	C	T	SNP	Hom	76.92	3		F47G6.t1	F47G6.t1	tRNA	F47G6.t1			UPSTREAM: 6872 bases
I	1441967	*	#NAME?	INS	Hom	227.17	9		Y92H12BR.4	Y92H12BR.4	protein_coding	Y92H12BR.4			UPSTREAM: 8114 bases
I	1441967	*	#NAME?	INS	Hom	227.17	9		F47G6.4	spe-15	protein_coding	F47G6.4			UPSTREAM: 4701 bases
I	1441967	*	#NAME?	INS	Hom	227.17	9		F47G6.6	F47G6.6	ncRNA	F47G6.6			DOWNSTREAM: 5170 bases
I	1441967	*	#NAME?	INS	Hom	227.17	9		F47G6.t1	F47G6.t1	tRNA	F47G6.t1			UPSTREAM: 5173 bases
I	1441967	*	#NAME?	INS	Hom	227.17	9		F37F2.3	gst-25	protein_coding	F37F2.3			DOWNSTREAM: 9157 bases
I	1441967	*	#NAME?	INS	Hom	227.17	9		Y92H12BR.8	Y92H12BR.8	protein_coding	Y92H12BR.8			DOWNSTREAM: 651 bases
I	1441967	*	#NAME?	INS	Hom	227.17	9		F37F2.2	F37F2.2	protein_coding	F37F2.2.1			INTRON					483
I	1523367	*	#NAME?	INS	Hom	336.28	12		Y92H12A.4	Y92H12A.4	protein_coding	Y92H12A.4			INTRON					2349
I	1523367	*	#NAME?	INS	Hom	336.28	12		Y92H12A.3	Y92H12A.3	protein_coding	Y92H12A.3			UPSTREAM: 6524 bases
I	1523367	*	#NAME?	INS	Hom	336.28	12		Y92H12A.5	Y92H12A.5	protein_coding	Y92H12A.5			UPSTREAM: 8956 bases
I	1580678	*	#NAME?	DEL	Hom	384.81	5		Y92H12A.1	src-1	protein_coding	Y92H12A.1			DOWNSTREAM: 473 bases
I	1580678	*	#NAME?	DEL	Hom	384.81	5		Y92H12A.t1	Y92H12A.t1	tRNA	Y92H12A.t1			DOWNSTREAM: 4884 bases
I	1580678	*	#NAME?	DEL	Hom	384.81	5		Y92H12A.8	Y92H12A.8	ncRNA	Y92H12A.8			UPSTREAM: 4873 bases
I	1580678	*	#NAME?	DEL	Hom	384.81	5		Y73E7A.3	Y73E7A.3	protein_coding	Y73E7A.3a			UPSTREAM: 5491 bases
I	1580678	*	#NAME?	DEL	Hom	384.81	5		Y73E7A.3	Y73E7A.3	protein_coding	Y73E7A.3b.1			UPSTREAM: 5491 bases
I	1580678	*	#NAME?	DEL	Hom	384.81	5		Y73E7A.3	Y73E7A.3	protein_coding	Y73E7A.3b.2			UPSTREAM: 5491 bases
I	1711159	A	C	SNP	Hom	186.01	10		Y71G12B.14	lsm-6	protein_coding	Y71G12B.14			DOWNSTREAM: 9349 bases
I	1711159	A	C	SNP	Hom	186.01	10		Y71G12B.13	Y71G12B.13	protein_coding	Y71G12B.13			DOWNSTREAM: 3267 bases
I	1711159	A	C	SNP	Hom	186.01	10		Y71G12B.12	atg-5	protein_coding	Y71G12B.12b			DOWNSTREAM: 125 bases
I	1711159	A	C	SNP	Hom	186.01	10		Y71G12B.12	atg-5	protein_coding	Y71G12B.12a.1			INTRON					828
I	1711159	A	C	SNP	Hom	186.01	10		Y71G12B.12	atg-5	protein_coding	Y71G12B.12a.2			INTRON					828
I	1748224	*	#NAME?	INS	Hom	504.87	17		Y71G12B.36	Y71G12B.36	ncRNA	Y71G12B.36			UPSTREAM: 9498 bases
I	1748224	*	#NAME?	INS	Hom	504.87	17		Y71G12B.9	lin-65	protein_coding	Y71G12B.9b			UPSTREAM: 7107 bases
I	1748224	*	#NAME?	INS	Hom	504.87	17		Y71G12B.9	lin-65	protein_coding	Y71G12B.9a			UPSTREAM: 7107 bases
I	1748224	*	#NAME?	INS	Hom	504.87	17		Y71G12B.24	mppa-1	protein_coding	Y71G12B.24			INTRON					1434
I	1748224	*	#NAME?	INS	Hom	504.87	17		Y71G12B.11	Y71G12B.11	protein_coding	Y71G12B.11a			DOWNSTREAM: 7304 bases
I	1748224	*	#NAME?	INS	Hom	504.87	17		Y71G12B.10	Y71G12B.10	protein_coding	Y71G12B.10			UPSTREAM: 3259 bases
I	1798747	*	#NAME?	INS	Hom	163.3	8		Y71G12B.5	Y71G12B.5	protein_coding	Y71G12B.5			UPSTREAM: 972 bases
I	1798747	*	#NAME?	INS	Hom	163.3	8		Y71G12B.8	Y71G12B.8	protein_coding	Y71G12B.8			DOWNSTREAM: 8542 bases
I	1798747	*	#NAME?	INS	Hom	163.3	8		Y71G12B.7	Y71G12B.7	protein_coding	Y71G12B.7			DOWNSTREAM: 5847 bases
I	1798747	*	#NAME?	INS	Hom	163.3	8		Y71G12B.6	Y71G12B.6	protein_coding	Y71G12B.6.2			DOWNSTREAM: 2404 bases
I	1798747	*	#NAME?	INS	Hom	163.3	8		Y71G12B.6	Y71G12B.6	protein_coding	Y71G12B.6.1			DOWNSTREAM: 2320 bases
I	1798747	*	#NAME?	INS	Hom	163.3	8		Y71G12B.4	pghm-1	protein_coding	Y71G12B.4			UPSTREAM: 9346 bases
I	1798747	*	#NAME?	INS	Hom	163.3	8		Y71G12B.27	Y71G12B.27	protein_coding	Y71G12B.27			UPSTREAM: 50 bases
I	1818702	A	T	SNP	Hom	219.24	9		Y71G12B.4	pghm-1	protein_coding	Y71G12B.4			DOWNSTREAM: 6918 bases
I	1818702	A	T	SNP	Hom	219.24	9		Y71G12B.1	Y71G12B.1	protein_coding	Y71G12B.1b.1			UPSTREAM: 4745 bases
I	1818702	A	T	SNP	Hom	219.24	9		Y71G12B.1	Y71G12B.1	protein_coding	Y71G12B.1b.2			UPSTREAM: 4747 bases
I	1818702	A	T	SNP	Hom	219.24	9		Y71G12B.1	Y71G12B.1	protein_coding	Y71G12B.1a			UPSTREAM: 4747 bases
I	1818702	A	T	SNP	Hom	219.24	9		Y71G12B.3	Y71G12B.3	protein_coding	Y71G12B.3			DOWNSTREAM: 5116 bases
I	1818702	A	T	SNP	Hom	219.24	9		Y71G12B.32	Y71G12B.32	protein_coding	Y71G12B.32			UPSTREAM: 2639 bases
I	1818702	A	T	SNP	Hom	219.24	9		Y71G12B.2	Y71G12B.2	protein_coding	Y71G12B.2			DOWNSTREAM: 191 bases
I	1818702	A	T	SNP	Hom	219.24	9		Y71G12B.30	Y71G12B.30	protein_coding	Y71G12B.30			INTRON					1002
I	1818802	A	G	SNP	Hom	223.35	9		Y71G12B.4	pghm-1	protein_coding	Y71G12B.4			DOWNSTREAM: 7018 bases
I	1818802	A	G	SNP	Hom	223.35	9		Y71G12B.1	Y71G12B.1	protein_coding	Y71G12B.1b.1			UPSTREAM: 4645 bases
I	1818802	A	G	SNP	Hom	223.35	9		Y71G12B.1	Y71G12B.1	protein_coding	Y71G12B.1b.2			UPSTREAM: 4647 bases
I	1818802	A	G	SNP	Hom	223.35	9		Y71G12B.1	Y71G12B.1	protein_coding	Y71G12B.1a			UPSTREAM: 4647 bases
I	1818802	A	G	SNP	Hom	223.35	9		Y71G12B.3	Y71G12B.3	protein_coding	Y71G12B.3			DOWNSTREAM: 5216 bases
I	1818802	A	G	SNP	Hom	223.35	9		Y71G12B.32	Y71G12B.32	protein_coding	Y71G12B.32			UPSTREAM: 2739 bases
I	1818802	A	G	SNP	Hom	223.35	9		Y71G12B.2	Y71G12B.2	protein_coding	Y71G12B.2			DOWNSTREAM: 291 bases
I	1818802	A	G	SNP	Hom	223.35	9		Y71G12B.30	Y71G12B.30	protein_coding	Y71G12B.30			INTRON					1002
I	1912651	*	#NAME?	DEL	Hom	235.9	9		Y71G12A.2	Y71G12A.2	protein_coding	Y71G12A.2a			DOWNSTREAM: 2136 bases
I	1912651	*	#NAME?	DEL	Hom	235.9	9		Y71G12A.2	Y71G12A.2	protein_coding	Y71G12A.2b			DOWNSTREAM: 2136 bases
I	1912651	*	#NAME?	DEL	Hom	235.9	9		Y51F10.6	Y51F10.6	protein_coding	Y51F10.6			UPSTREAM: 4396 bases
I	1912651	*	#NAME?	DEL	Hom	235.9	9		Y51F10.7	Y51F10.7	protein_coding	Y51F10.7			INTRON					570
I	2160531	*	#NAME?	INS	Hom	895.23	26		W03F11.6	afd-1	protein_coding	W03F11.6a			INTRON					4977
I	2160531	*	#NAME?	INS	Hom	895.23	26		W03F11.6	afd-1	protein_coding	W03F11.6c			INTRON					4260
I	2160531	*	#NAME?	INS	Hom	895.23	26		W03F11.6	afd-1	protein_coding	W03F11.6d			INTRON					3555
I	2202205	*	#NAME?	INS	Hom	238.41	10		W03F11.6	afd-1	protein_coding	W03F11.6a			INTRON					4977
I	2202205	*	#NAME?	INS	Hom	238.41	10		W03F11.6	afd-1	protein_coding	W03F11.6b			INTRON					2037
I	2202205	*	#NAME?	INS	Hom	238.41	10		W03F11.6	afd-1	protein_coding	W03F11.6c			INTRON					4260
I	2202205	*	#NAME?	INS	Hom	238.41	10		W03F11.6	afd-1	protein_coding	W03F11.6d			UTR_3_PRIME: 23 bases from CDS
I	2221048	A	C	SNP	Hom	198.66	11		W03F11.5	W03F11.5	protein_coding	W03F11.5			DOWNSTREAM: 1562 bases
I	2221048	A	C	SNP	Hom	198.66	11		W03F11.2	gcy-17	protein_coding	W03F11.2			DOWNSTREAM: 2261 bases
I	2221048	A	C	SNP	Hom	198.66	11		W03F11.1	W03F11.1	protein_coding	W03F11.1			INTRON					708
I	2274424	G	A	SNP	Hom	373.01	14		Y39G10AL.6	Y39G10AL.6	ncRNA	Y39G10AL.6			UPSTREAM: 4980 bases
I	2274424	G	A	SNP	Hom	373.01	14		Y39G10AL.4	Y39G10AL.4	ncRNA	Y39G10AL.4			DOWNSTREAM: 4980 bases
I	2274424	G	A	SNP	Hom	373.01	14		Y39G10AL.1	Y39G10AL.1	protein_coding	Y39G10AL.1			UPSTREAM: 5412 bases
I	2274424	G	A	SNP	Hom	373.01	14		Y39G10AL.3	cdk-7	protein_coding	Y39G10AL.3.1			DOWNSTREAM: 6493 bases
I	2274424	G	A	SNP	Hom	373.01	14		Y39G10AL.3	cdk-7	protein_coding	Y39G10AL.3.2			DOWNSTREAM: 6692 bases
I	2274424	G	A	SNP	Hom	373.01	14		Y39G10AL.t1	Y39G10AL.t1	tRNA	Y39G10AL.t1			UPSTREAM: 1984 bases
I	2274424	G	A	SNP	Hom	373.01	14		Y39G10AL.5	Y39G10AL.5	ncRNA	Y39G10AL.5			DOWNSTREAM: 1983 bases
I	2274424	G	A	SNP	Hom	373.01	14		F12B6.1	abt-2	protein_coding	F12B6.1			UPSTREAM: 1556 bases
I	2379644	C	T	SNP	Hom	359.1	13		Y39G10AR.27	Y39G10AR.27	ncRNA	Y39G10AR.27			UPSTREAM: 8784 bases
I	2379644	C	T	SNP	Hom	359.1	13		Y39G10AR.18	Y39G10AR.18	protein_coding	Y39G10AR.18a.2			DOWNSTREAM: 3310 bases
I	2379644	C	T	SNP	Hom	359.1	13		Y39G10AR.18	Y39G10AR.18	protein_coding	Y39G10AR.18a.1			DOWNSTREAM: 3323 bases
I	2379644	C	T	SNP	Hom	359.1	13		Y39G10AR.3	nekl-1	protein_coding	Y39G10AR.3			DOWNSTREAM: 6678 bases
I	2379644	C	T	SNP	Hom	359.1	13		Y39G10AR.18	Y39G10AR.18	protein_coding	Y39G10AR.18b			DOWNSTREAM: 4949 bases
I	2379644	C	T	SNP	Hom	359.1	13		Y39G10AR.17	sydn-1	protein_coding	Y39G10AR.17	exon_I_2379561_2379707	2	NON_SYNONYMOUS_CODING	M/I	atG/atA	301	0	1737
I	2468006	G	A	SNP	Hom	268.08	11		Y74C10AR.3	abtm-1	protein_coding	Y74C10AR.3			DOWNSTREAM: 4066 bases
I	2468006	G	A	SNP	Hom	268.08	11		T16H5.1	inx-19	protein_coding	T16H5.1b.2			UPSTREAM: 4543 bases
I	2468006	G	A	SNP	Hom	268.08	11		T16H5.1	inx-19	protein_coding	T16H5.1a			UPSTREAM: 4543 bases
I	2468006	G	A	SNP	Hom	268.08	11		T16H5.1	inx-19	protein_coding	T16H5.1b.1			UPSTREAM: 3367 bases
I	2468006	G	A	SNP	Hom	268.08	11		Y74C10AL.2	Y74C10AL.2	protein_coding	Y74C10AL.2.1			DOWNSTREAM: 783 bases
I	2468006	G	A	SNP	Hom	268.08	11		Y74C10AL.2	Y74C10AL.2	protein_coding	Y74C10AL.2.2			DOWNSTREAM: 845 bases
I	2476095	*	#NAME?	INS	Hom	388.93	12		Y74C10AR.3	abtm-1	protein_coding	Y74C10AR.3			INTRON					2115
I	2476095	*	#NAME?	INS	Hom	388.93	12		Y74C10AR.1	eif-3.I	protein_coding	Y74C10AR.1			UPSTREAM: 9775 bases
I	2476095	*	#NAME?	INS	Hom	388.93	12		Y74C10AL.2	Y74C10AL.2	protein_coding	Y74C10AL.2.2			UPSTREAM: 4158 bases
I	2476095	*	#NAME?	INS	Hom	388.93	12		Y74C10AL.2	Y74C10AL.2	protein_coding	Y74C10AL.2.1			UPSTREAM: 3726 bases
I	2476095	*	#NAME?	INS	Hom	388.93	12		Y74C10AR.2	Y74C10AR.2	protein_coding	Y74C10AR.2			UPSTREAM: 6591 bases
I	2493087	*	#NAME?	DEL	Hom	314.48	14		Y74C10AR.3	abtm-1	protein_coding	Y74C10AR.3			UPSTREAM: 7703 bases
I	2493087	*	#NAME?	DEL	Hom	314.48	14		Y23H5B.5	Y23H5B.5	protein_coding	Y23H5B.5			UPSTREAM: 5049 bases
I	2493087	*	#NAME?	DEL	Hom	314.48	14		Y74C10AR.1	eif-3.I	protein_coding	Y74C10AR.1			DOWNSTREAM: 3312 bases
I	2493087	*	#NAME?	DEL	Hom	314.48	14		Y23H5B.6	Y23H5B.6	protein_coding	Y23H5B.6			INTRON					2199
I	2493087	*	#NAME?	DEL	Hom	314.48	14		Y74C10AR.2	Y74C10AR.2	protein_coding	Y74C10AR.2			DOWNSTREAM: 9357 bases
I	2568368	C	T	SNP	Hom	303.85	11		C55C2.5	aat-5	protein_coding	C55C2.5a			DOWNSTREAM: 3410 bases
I	2568368	C	T	SNP	Hom	303.85	11		C55C2.5	aat-5	protein_coding	C55C2.5c.1			DOWNSTREAM: 3416 bases
I	2568368	C	T	SNP	Hom	303.85	11		C55C2.3	C55C2.3	protein_coding	C55C2.3			DOWNSTREAM: 6546 bases
I	2568368	C	T	SNP	Hom	303.85	11		C55C2.5	aat-5	protein_coding	C55C2.5b			DOWNSTREAM: 3487 bases
I	2568368	C	T	SNP	Hom	303.85	11		C55C2.2	ssp-19	protein_coding	C55C2.2			DOWNSTREAM: 5317 bases
I	2568368	C	T	SNP	Hom	303.85	11		C55C2.5	aat-5	protein_coding	C55C2.5c.2			DOWNSTREAM: 5618 bases
I	2568368	C	T	SNP	Hom	303.85	11		C55C2.1	scrt-1	protein_coding	C55C2.1			UPSTREAM: 394 bases
I	2568368	C	T	SNP	Hom	303.85	11		C55C2.4	C55C2.4	protein_coding	C55C2.4			DOWNSTREAM: 8256 bases
I	2568369	G	A	SNP	Hom	303.83	11		C55C2.5	aat-5	protein_coding	C55C2.5a			DOWNSTREAM: 3409 bases
I	2568369	G	A	SNP	Hom	303.83	11		C55C2.5	aat-5	protein_coding	C55C2.5c.1			DOWNSTREAM: 3415 bases
I	2568369	G	A	SNP	Hom	303.83	11		C55C2.3	C55C2.3	protein_coding	C55C2.3			DOWNSTREAM: 6547 bases
I	2568369	G	A	SNP	Hom	303.83	11		C55C2.5	aat-5	protein_coding	C55C2.5b			DOWNSTREAM: 3486 bases
I	2568369	G	A	SNP	Hom	303.83	11		C55C2.2	ssp-19	protein_coding	C55C2.2			DOWNSTREAM: 5318 bases
I	2568369	G	A	SNP	Hom	303.83	11		C55C2.5	aat-5	protein_coding	C55C2.5c.2			DOWNSTREAM: 5617 bases
I	2568369	G	A	SNP	Hom	303.83	11		C55C2.1	scrt-1	protein_coding	C55C2.1			UPSTREAM: 393 bases
I	2568369	G	A	SNP	Hom	303.83	11		C55C2.4	C55C2.4	protein_coding	C55C2.4			DOWNSTREAM: 8257 bases
I	2579330	A	T	SNP	Hom	389.83	14		C55C2.1	scrt-1	protein_coding	C55C2.1			DOWNSTREAM: 8582 bases
I	2579330	A	T	SNP	Hom	389.83	14		K07A3.1	fbp-1	protein_coding	K07A3.1.1			DOWNSTREAM: 1607 bases
I	2579330	A	T	SNP	Hom	389.83	14		K07A3.1	fbp-1	protein_coding	K07A3.1.3			DOWNSTREAM: 1687 bases
I	2579330	A	T	SNP	Hom	389.83	14		K07A3.1	fbp-1	protein_coding	K07A3.1.2			DOWNSTREAM: 1875 bases
I	2579330	A	T	SNP	Hom	389.83	14		C55C2.5	aat-5	protein_coding	C55C2.5c.1			UPSTREAM: 3306 bases
I	2579330	A	T	SNP	Hom	389.83	14		K07A3.2	ptr-12	protein_coding	K07A3.2a			DOWNSTREAM: 8213 bases
I	2579330	A	T	SNP	Hom	389.83	14		K07A3.2	ptr-12	protein_coding	K07A3.2b			DOWNSTREAM: 8368 bases
I	2579330	A	T	SNP	Hom	389.83	14		C55C2.5	aat-5	protein_coding	C55C2.5b			UPSTREAM: 3308 bases
I	2579330	A	T	SNP	Hom	389.83	14		C55C2.5	aat-5	protein_coding	C55C2.5c.2			UPSTREAM: 3308 bases
I	2579330	A	T	SNP	Hom	389.83	14		C55C2.5	aat-5	protein_coding	C55C2.5a			UPSTREAM: 3308 bases
I	2777374	C	G	SNP	Hom	268.02	11		Y71F9B.14	Y71F9B.14	protein_coding	Y71F9B.14			DOWNSTREAM: 3478 bases
I	2777374	C	G	SNP	Hom	268.02	11		Y71F9B.15	Y71F9B.15	protein_coding	Y71F9B.15			DOWNSTREAM: 4077 bases
I	2777374	C	G	SNP	Hom	268.02	11		W03D8.9	W03D8.9	protein_coding	W03D8.9.1			DOWNSTREAM: 7245 bases
I	2777374	C	G	SNP	Hom	268.02	11		W03D8.9	W03D8.9	protein_coding	W03D8.9.2			DOWNSTREAM: 7257 bases
I	2777374	C	G	SNP	Hom	268.02	11		Y71F9B.1	Y71F9B.1	protein_coding	Y71F9B.1			DOWNSTREAM: 1950 bases
I	2777374	C	G	SNP	Hom	268.02	11		W03D8.10	W03D8.10	protein_coding	W03D8.10			UPSTREAM: 8763 bases
I	2777374	C	G	SNP	Hom	268.02	11		Y71F9B.10	sop-3	protein_coding	Y71F9B.10a.2			UPSTREAM: 1275 bases
I	2777374	C	G	SNP	Hom	268.02	11		Y71F9B.10	sop-3	protein_coding	Y71F9B.10b			UPSTREAM: 1275 bases
I	2777374	C	G	SNP	Hom	268.02	11		Y71F9B.10	sop-3	protein_coding	Y71F9B.10a.1			UPSTREAM: 1269 bases
I	2777374	C	G	SNP	Hom	268.02	11		Y71F9B.13	Y71F9B.13	protein_coding	Y71F9B.13a	exon_I_2777150_2777451	2	SYNONYMOUS_CODING	A/A	gcG/gcC	70	3	663
I	2777374	C	G	SNP	Hom	268.02	11		Y71F9B.13	Y71F9B.13	protein_coding	Y71F9B.13b	exon_I_2777150_2777451	2	SYNONYMOUS_CODING	A/A	gcG/gcC	42	3	579
I	2777374	C	G	SNP	Hom	268.02	11		Y71F9B.13	Y71F9B.13	protein_coding	Y71F9B.13c	exon_I_2777150_2777451	2	UTR_5_PRIME: 166 bases from TSS
I	2857190	G	A	SNP	Hom	399.65	15		W10C8.6	W10C8.6	protein_coding	W10C8.6			DOWNSTREAM: 1327 bases
I	2857190	G	A	SNP	Hom	399.65	15		W10C8.1	ccb-2	protein_coding	W10C8.1			DOWNSTREAM: 7396 bases
I	2857190	G	A	SNP	Hom	399.65	15		Y71F9AL.11	Y71F9AL.11	protein_coding	Y71F9AL.11			UPSTREAM: 5215 bases
I	2857190	G	A	SNP	Hom	399.65	15		W10C8.4	W10C8.4	protein_coding	W10C8.4b			UPSTREAM: 4439 bases
I	2857190	G	A	SNP	Hom	399.65	15		W10C8.4	W10C8.4	protein_coding	W10C8.4a			UPSTREAM: 3333 bases
I	2857190	G	A	SNP	Hom	399.65	15		Y71F9AL.21	Y71F9AL.21	ncRNA	Y71F9AL.21			DOWNSTREAM: 6823 bases
I	2857190	G	A	SNP	Hom	399.65	15		W10C8.10	W10C8.10	ncRNA	W10C8.10			DOWNSTREAM: 1746 bases
I	2857190	G	A	SNP	Hom	399.65	15		W10C8.5	W10C8.5	protein_coding	W10C8.5.3			UPSTREAM: 1473 bases
I	2857190	G	A	SNP	Hom	399.65	15		W10C8.5	W10C8.5	protein_coding	W10C8.5.2			UPSTREAM: 1456 bases
I	2857190	G	A	SNP	Hom	399.65	15		W10C8.5	W10C8.5	protein_coding	W10C8.5.1			UPSTREAM: 1454 bases
I	2857190	G	A	SNP	Hom	399.65	15		Y71F9AL.10	Y71F9AL.10	protein_coding	Y71F9AL.10.1			UPSTREAM: 9241 bases
I	2857190	G	A	SNP	Hom	399.65	15		Y71F9AL.10	Y71F9AL.10	protein_coding	Y71F9AL.10.2			UPSTREAM: 9320 bases
I	2889895	A	G	SNP	Hom	296.24	12		Y71F9AL.14	dnc-5	protein_coding	Y71F9AL.14.2			UPSTREAM: 6453 bases
I	2889895	A	G	SNP	Hom	296.24	12		Y71F9AL.14	dnc-5	protein_coding	Y71F9AL.14.1			UPSTREAM: 6439 bases
I	2889895	A	G	SNP	Hom	296.24	12		Y71F9AL.16	arx-1	protein_coding	Y71F9AL.16			INTRON					1278
I	2889895	A	G	SNP	Hom	296.24	12		Y71F9AL.17	Y71F9AL.17	protein_coding	Y71F9AL.17			DOWNSTREAM: 5435 bases
I	2889895	A	G	SNP	Hom	296.24	12		Y71F9AL.7	Y71F9AL.7	protein_coding	Y71F9AL.7			DOWNSTREAM: 459 bases
I	2889895	A	G	SNP	Hom	296.24	12		Y71F9AL.6	Y71F9AL.6	protein_coding	Y71F9AL.6			UPSTREAM: 553 bases
I	2889895	A	G	SNP	Hom	296.24	12		Y71F9AL.8	Y71F9AL.8	protein_coding	Y71F9AL.8			DOWNSTREAM: 8957 bases
I	2893761	A	G	SNP	Hom	38.05	2		Y71F9AL.5	gst-43	protein_coding	Y71F9AL.5			UPSTREAM: 7576 bases
I	2893761	A	G	SNP	Hom	38.05	2		Y71F9AL.4	Y71F9AL.4	protein_coding	Y71F9AL.4			UPSTREAM: 9837 bases
I	2893761	A	G	SNP	Hom	38.05	2		Y71F9AL.16	arx-1	protein_coding	Y71F9AL.16			UPSTREAM: 41 bases
I	2893761	A	G	SNP	Hom	38.05	2		Y71F9AL.17	Y71F9AL.17	protein_coding	Y71F9AL.17			DOWNSTREAM: 1569 bases
I	2893761	A	G	SNP	Hom	38.05	2		Y71F9AL.7	Y71F9AL.7	protein_coding	Y71F9AL.7			DOWNSTREAM: 4325 bases
I	2893761	A	G	SNP	Hom	38.05	2		Y71F9AL.6	Y71F9AL.6	protein_coding	Y71F9AL.6			DOWNSTREAM: 2498 bases
I	2893762	A	T	SNP	Hom	38.05	2		Y71F9AL.5	gst-43	protein_coding	Y71F9AL.5			UPSTREAM: 7575 bases
I	2893762	A	T	SNP	Hom	38.05	2		Y71F9AL.4	Y71F9AL.4	protein_coding	Y71F9AL.4			UPSTREAM: 9836 bases
I	2893762	A	T	SNP	Hom	38.05	2		Y71F9AL.16	arx-1	protein_coding	Y71F9AL.16			UPSTREAM: 42 bases
I	2893762	A	T	SNP	Hom	38.05	2		Y71F9AL.17	Y71F9AL.17	protein_coding	Y71F9AL.17			DOWNSTREAM: 1568 bases
I	2893762	A	T	SNP	Hom	38.05	2		Y71F9AL.7	Y71F9AL.7	protein_coding	Y71F9AL.7			DOWNSTREAM: 4326 bases
I	2893762	A	T	SNP	Hom	38.05	2		Y71F9AL.6	Y71F9AL.6	protein_coding	Y71F9AL.6			DOWNSTREAM: 2499 bases
I	2893763	A	T	SNP	Hom	38.05	2		Y71F9AL.5	gst-43	protein_coding	Y71F9AL.5			UPSTREAM: 7574 bases
I	2893763	A	T	SNP	Hom	38.05	2		Y71F9AL.4	Y71F9AL.4	protein_coding	Y71F9AL.4			UPSTREAM: 9835 bases
I	2893763	A	T	SNP	Hom	38.05	2		Y71F9AL.16	arx-1	protein_coding	Y71F9AL.16			UPSTREAM: 43 bases
I	2893763	A	T	SNP	Hom	38.05	2		Y71F9AL.17	Y71F9AL.17	protein_coding	Y71F9AL.17			DOWNSTREAM: 1567 bases
I	2893763	A	T	SNP	Hom	38.05	2		Y71F9AL.7	Y71F9AL.7	protein_coding	Y71F9AL.7			DOWNSTREAM: 4327 bases
I	2893763	A	T	SNP	Hom	38.05	2		Y71F9AL.6	Y71F9AL.6	protein_coding	Y71F9AL.6			DOWNSTREAM: 2500 bases
I	2893764	A	T	SNP	Hom	38.05	2		Y71F9AL.5	gst-43	protein_coding	Y71F9AL.5			UPSTREAM: 7573 bases
I	2893764	A	T	SNP	Hom	38.05	2		Y71F9AL.4	Y71F9AL.4	protein_coding	Y71F9AL.4			UPSTREAM: 9834 bases
I	2893764	A	T	SNP	Hom	38.05	2		Y71F9AL.16	arx-1	protein_coding	Y71F9AL.16			UPSTREAM: 44 bases
I	2893764	A	T	SNP	Hom	38.05	2		Y71F9AL.17	Y71F9AL.17	protein_coding	Y71F9AL.17			DOWNSTREAM: 1566 bases
I	2893764	A	T	SNP	Hom	38.05	2		Y71F9AL.7	Y71F9AL.7	protein_coding	Y71F9AL.7			DOWNSTREAM: 4328 bases
I	2893764	A	T	SNP	Hom	38.05	2		Y71F9AL.6	Y71F9AL.6	protein_coding	Y71F9AL.6			DOWNSTREAM: 2501 bases
I	2893766	A	T	SNP	Hom	38.05	2		Y71F9AL.5	gst-43	protein_coding	Y71F9AL.5			UPSTREAM: 7571 bases
I	2893766	A	T	SNP	Hom	38.05	2		Y71F9AL.4	Y71F9AL.4	protein_coding	Y71F9AL.4			UPSTREAM: 9832 bases
I	2893766	A	T	SNP	Hom	38.05	2		Y71F9AL.16	arx-1	protein_coding	Y71F9AL.16			UPSTREAM: 46 bases
I	2893766	A	T	SNP	Hom	38.05	2		Y71F9AL.17	Y71F9AL.17	protein_coding	Y71F9AL.17			DOWNSTREAM: 1564 bases
I	2893766	A	T	SNP	Hom	38.05	2		Y71F9AL.7	Y71F9AL.7	protein_coding	Y71F9AL.7			DOWNSTREAM: 4330 bases
I	2893766	A	T	SNP	Hom	38.05	2		Y71F9AL.6	Y71F9AL.6	protein_coding	Y71F9AL.6			DOWNSTREAM: 2503 bases
I	2893767	C	G	SNP	Hom	35.2	2		Y71F9AL.5	gst-43	protein_coding	Y71F9AL.5			UPSTREAM: 7570 bases
I	2893767	C	G	SNP	Hom	35.2	2		Y71F9AL.4	Y71F9AL.4	protein_coding	Y71F9AL.4			UPSTREAM: 9831 bases
I	2893767	C	G	SNP	Hom	35.2	2		Y71F9AL.16	arx-1	protein_coding	Y71F9AL.16			UPSTREAM: 47 bases
I	2893767	C	G	SNP	Hom	35.2	2		Y71F9AL.17	Y71F9AL.17	protein_coding	Y71F9AL.17			DOWNSTREAM: 1563 bases
I	2893767	C	G	SNP	Hom	35.2	2		Y71F9AL.7	Y71F9AL.7	protein_coding	Y71F9AL.7			DOWNSTREAM: 4331 bases
I	2893767	C	G	SNP	Hom	35.2	2		Y71F9AL.6	Y71F9AL.6	protein_coding	Y71F9AL.6			DOWNSTREAM: 2504 bases
I	2893770	A	T	SNP	Hom	35.2	2		Y71F9AL.5	gst-43	protein_coding	Y71F9AL.5			UPSTREAM: 7567 bases
I	2893770	A	T	SNP	Hom	35.2	2		Y71F9AL.4	Y71F9AL.4	protein_coding	Y71F9AL.4			UPSTREAM: 9828 bases
I	2893770	A	T	SNP	Hom	35.2	2		Y71F9AL.16	arx-1	protein_coding	Y71F9AL.16			UPSTREAM: 50 bases
I	2893770	A	T	SNP	Hom	35.2	2		Y71F9AL.17	Y71F9AL.17	protein_coding	Y71F9AL.17			DOWNSTREAM: 1560 bases
I	2893770	A	T	SNP	Hom	35.2	2		Y71F9AL.7	Y71F9AL.7	protein_coding	Y71F9AL.7			DOWNSTREAM: 4334 bases
I	2893770	A	T	SNP	Hom	35.2	2		Y71F9AL.6	Y71F9AL.6	protein_coding	Y71F9AL.6			DOWNSTREAM: 2507 bases
I	2916446	A	G	SNP	Hom	173.31	7		Y71F9AL.18	pme-1	protein_coding	Y71F9AL.18.2			INTRON					2838
I	2916446	A	G	SNP	Hom	173.31	7		Y71F9AL.18	pme-1	protein_coding	Y71F9AL.18.1			INTRON					2838
I	2916446	A	G	SNP	Hom	173.31	7		Y71F9AL.4	Y71F9AL.4	protein_coding	Y71F9AL.4			DOWNSTREAM: 8693 bases
I	2916446	A	G	SNP	Hom	173.31	7		Y71F9AL.1	Y71F9AL.1	protein_coding	Y71F9AL.1			UPSTREAM: 8488 bases
I	2916446	A	G	SNP	Hom	173.31	7		Y71F9AL.2	Y71F9AL.2	protein_coding	Y71F9AL.2			INTRON					1536
I	2976938	G	A	SNP	Hom	258.57	10		Y71F9AR.7	Y71F9AR.7	ncRNA	Y71F9AR.7			DOWNSTREAM: 9196 bases
I	2976938	G	A	SNP	Hom	258.57	10		Y71F9AR.9	Y71F9AR.9	ncRNA	Y71F9AR.9			UPSTREAM: 9196 bases
I	2976938	G	A	SNP	Hom	258.57	10		Y71F9AR.4	Y71F9AR.4	protein_coding	Y71F9AR.4			DOWNSTREAM: 4715 bases
I	2976938	G	A	SNP	Hom	258.57	10		Y71F9AR.8	Y71F9AR.8	ncRNA	Y71F9AR.8			UPSTREAM: 3345 bases
I	2976938	G	A	SNP	Hom	258.57	10		Y71F9AR.6	Y71F9AR.6	ncRNA	Y71F9AR.6			UPSTREAM: 1966 bases
I	2976938	G	A	SNP	Hom	258.57	10		Y71F9AR.5	Y71F9AR.5	ncRNA	Y71F9AR.5			DOWNSTREAM: 1966 bases
I	2976938	G	A	SNP	Hom	258.57	10		Y71F9AR.3	Y71F9AR.3	protein_coding	Y71F9AR.3			DOWNSTREAM: 9171 bases
I	2976938	G	A	SNP	Hom	258.57	10		Y71F9AR.2	Y71F9AR.2	protein_coding	Y71F9AR.2			DOWNSTREAM: 6327 bases
I	2985281	*	#NAME?	INS	Hom	192.51	8		Y71F9AR.4	Y71F9AR.4	protein_coding	Y71F9AR.4			UPSTREAM: 2207 bases
I	2985281	*	#NAME?	INS	Hom	192.51	8		Y71F9AR.2	Y71F9AR.2	protein_coding	Y71F9AR.2			UPSTREAM: 112 bases
I	2985281	*	#NAME?	INS	Hom	192.51	8		Y71F9AR.3	Y71F9AR.3	protein_coding	Y71F9AR.3			DOWNSTREAM: 828 bases
I	2989389	G	T	SNP	Hom	202.58	7		Y71F9AR.3	Y71F9AR.3	protein_coding	Y71F9AR.3			INTRON					2241
I	2989389	G	T	SNP	Hom	202.58	7		Y54E10BL.4	dnj-28	protein_coding	Y54E10BL.4			UPSTREAM: 7019 bases
I	2989389	G	T	SNP	Hom	202.58	7		Y71F9AR.4	Y71F9AR.4	protein_coding	Y71F9AR.4			UPSTREAM: 6315 bases
I	2989389	G	T	SNP	Hom	202.58	7		Y71F9AR.2	Y71F9AR.2	protein_coding	Y71F9AR.2			UPSTREAM: 4220 bases
I	3002903	*	#NAME?	DEL	Hom	272.92	11		Y54E10BL.3	Y54E10BL.3	protein_coding	Y54E10BL.3			UPSTREAM: 626 bases
I	3002903	*	#NAME?	DEL	Hom	272.92	11		Y54E10BL.1	Y54E10BL.1	protein_coding	Y54E10BL.1			UPSTREAM: 9210 bases
I	3002903	*	#NAME?	DEL	Hom	272.92	11		Y54E10BL.5	nduf-5	protein_coding	Y54E10BL.5			UPSTREAM: 52 bases
I	3002903	*	#NAME?	DEL	Hom	272.92	11		Y54E10BL.6	mek-2	protein_coding	Y54E10BL.6			DOWNSTREAM: 2526 bases
I	3002903	*	#NAME?	DEL	Hom	272.92	11		Y71F9AR.3	Y71F9AR.3	protein_coding	Y71F9AR.3			UPSTREAM: 6988 bases
I	3002903	*	#NAME?	DEL	Hom	272.92	11		Y54E10BL.8	Y54E10BL.8	ncRNA	Y54E10BL.8			UPSTREAM: 7592 bases
I	3002903	*	#NAME?	DEL	Hom	272.92	11		Y54E10BL.2	col-48	protein_coding	Y54E10BL.2			UPSTREAM: 7789 bases
I	3002903	*	#NAME?	DEL	Hom	272.92	11		Y54E10BL.4	dnj-28	protein_coding	Y54E10BL.4			DOWNSTREAM: 1523 bases
I	3131463	*	#NAME?	DEL	Hom	576.36	21		K09H9.3	col-49	protein_coding	K09H9.3			UPSTREAM: 5727 bases
I	3131463	*	#NAME?	DEL	Hom	576.36	21		K09H9.8	K09H9.8	protein_coding	K09H9.8			DOWNSTREAM: 7078 bases
I	3131463	*	#NAME?	DEL	Hom	576.36	21		C45E1.4	C45E1.4	protein_coding	C45E1.4			UPSTREAM: 6316 bases
I	3146646	C	T	SNP	Hom	389.32	15		K09H9.3	col-49	protein_coding	K09H9.3			DOWNSTREAM: 8198 bases
I	3146646	C	T	SNP	Hom	389.32	15		K09H9.7	K09H9.7	protein_coding	K09H9.7			DOWNSTREAM: 3765 bases
I	3146646	C	T	SNP	Hom	389.32	15		K09H9.8	K09H9.8	protein_coding	K09H9.8			UPSTREAM: 6043 bases
I	3146646	C	T	SNP	Hom	389.32	15		K09H9.1	K09H9.1	protein_coding	K09H9.1			UPSTREAM: 6191 bases
I	3146646	C	T	SNP	Hom	389.32	15		K09H9.5	K09H9.5	protein_coding	K09H9.5			UPSTREAM: 3469 bases
I	3146646	C	T	SNP	Hom	389.32	15		K09H9.2	K09H9.2	protein_coding	K09H9.2.1			UPSTREAM: 1352 bases
I	3146646	C	T	SNP	Hom	389.32	15		K09H9.2	K09H9.2	protein_coding	K09H9.2.2			UPSTREAM: 1370 bases
I	3146646	C	T	SNP	Hom	389.32	15		K09H9.6	lpd-6	protein_coding	K09H9.6.1			INTRON					1722
I	3146646	C	T	SNP	Hom	389.32	15		K09H9.6	lpd-6	protein_coding	K09H9.6.2			INTRON					1722
I	3172359	A	G	SNP	Hom	81.48	5		Y54E10A.11	Y54E10A.11	protein_coding	Y54E10A.11			DOWNSTREAM: 4063 bases
I	3172359	A	G	SNP	Hom	81.48	5		Y54E10A.6	Y54E10A.6	protein_coding	Y54E10A.6			DOWNSTREAM: 4802 bases
I	3172359	A	G	SNP	Hom	81.48	5		Y54E10A.5	dnc-6	protein_coding	Y54E10A.5.2			DOWNSTREAM: 1234 bases
I	3172359	A	G	SNP	Hom	81.48	5		Y54E10A.5	dnc-6	protein_coding	Y54E10A.5.1			DOWNSTREAM: 1127 bases
I	3172359	A	G	SNP	Hom	81.48	5		Y54E10A.9	vbh-1	protein_coding	Y54E10A.9a.1			UPSTREAM: 9986 bases
I	3172359	A	G	SNP	Hom	81.48	5		Y54E10A.9	vbh-1	protein_coding	Y54E10A.9a.2			UPSTREAM: 9986 bases
I	3172359	A	G	SNP	Hom	81.48	5		Y54E10A.9	vbh-1	protein_coding	Y54E10A.9b			UPSTREAM: 9981 bases
I	3172359	A	G	SNP	Hom	81.48	5		Y54E10A.10	Y54E10A.10	protein_coding	Y54E10A.10.1			DOWNSTREAM: 886 bases
I	3172359	A	G	SNP	Hom	81.48	5		Y54E10A.10	Y54E10A.10	protein_coding	Y54E10A.10.2			DOWNSTREAM: 1002 bases
I	3172359	A	G	SNP	Hom	81.48	5		Y54E10A.7	Y54E10A.7	protein_coding	Y54E10A.7.2			DOWNSTREAM: 8814 bases
I	3172359	A	G	SNP	Hom	81.48	5		Y54E10A.7	Y54E10A.7	protein_coding	Y54E10A.7.1			DOWNSTREAM: 8708 bases
I	3224993	G	A	SNP	Hom	470.3	20		Y54E10A.3	Y54E10A.3	protein_coding	Y54E10A.3			UPSTREAM: 4438 bases
I	3224993	G	A	SNP	Hom	470.3	20		Y54E10A.14	rom-5	protein_coding	Y54E10A.14			UPSTREAM: 2041 bases
I	3224993	G	A	SNP	Hom	470.3	20		Y54E10A.15	cdt-1	protein_coding	Y54E10A.15	exon_I_3224915_3225767	3	NON_SYNONYMOUS_CODING	P/L	cCt/cTt	602	0	2055
I	3224993	G	A	SNP	Hom	470.3	20		Y54E10A.2	cogc-1	protein_coding	Y54E10A.2			UPSTREAM: 8400 bases
I	3224993	G	A	SNP	Hom	470.3	20		Y54E10A.4	fog-1	protein_coding	Y54E10A.4a.1			DOWNSTREAM: 7626 bases
I	3224993	G	A	SNP	Hom	470.3	20		Y54E10A.4	fog-1	protein_coding	Y54E10A.4a.2			DOWNSTREAM: 7626 bases
I	3224993	G	A	SNP	Hom	470.3	20		Y54E10A.4	fog-1	protein_coding	Y54E10A.4b			DOWNSTREAM: 7626 bases
I	3258595	*	#NAME?	DEL	Hom	311.32	11		Y54E10A.27	Y54E10A.27	ncRNA	Y54E10A.27			DOWNSTREAM: 9966 bases
I	3258595	*	#NAME?	DEL	Hom	311.32	11		Y54E10A.22	Y54E10A.22	ncRNA	Y54E10A.22			DOWNSTREAM: 407 bases
I	3258595	*	#NAME?	DEL	Hom	311.32	11		Y54E10A.20	Y54E10A.20	ncRNA	Y54E10A.20			UPSTREAM: 407 bases
I	3258595	*	#NAME?	DEL	Hom	311.32	11		Y44E3B.2	tyr-5	protein_coding	Y44E3B.2			UPSTREAM: 1278 bases
I	3258595	*	#NAME?	DEL	Hom	311.32	11		Y54E10A.21	Y54E10A.21	ncRNA	Y54E10A.21			UPSTREAM: 1716 bases
I	3258595	*	#NAME?	DEL	Hom	311.32	11		Y54E10A.23	Y54E10A.23	ncRNA	Y54E10A.23			DOWNSTREAM: 1973 bases
I	3258595	*	#NAME?	DEL	Hom	311.32	11		Y44E3B.1	zip-4	protein_coding	Y44E3B.1b.1			DOWNSTREAM: 5663 bases
I	3258595	*	#NAME?	DEL	Hom	311.32	11		Y44E3B.1	zip-4	protein_coding	Y44E3B.1b.2			DOWNSTREAM: 5663 bases
I	3258595	*	#NAME?	DEL	Hom	311.32	11		Y44E3B.1	zip-4	protein_coding	Y44E3B.1c			DOWNSTREAM: 5666 bases
I	3258595	*	#NAME?	DEL	Hom	311.32	11		Y44E3B.1	zip-4	protein_coding	Y44E3B.1a			DOWNSTREAM: 5812 bases
I	3258595	*	#NAME?	DEL	Hom	311.32	11		Y54E10A.2	cogc-1	protein_coding	Y54E10A.2			DOWNSTREAM: 3028 bases
I	3258595	*	#NAME?	DEL	Hom	311.32	11		Y54E10A.19	Y54E10A.19	ncRNA	Y54E10A.19			UPSTREAM: 1829 bases
I	3258595	*	#NAME?	DEL	Hom	311.32	11		Y54E10A.28	Y54E10A.28	ncRNA	Y54E10A.28			DOWNSTREAM: 1829 bases
I	3258595	*	#NAME?	DEL	Hom	311.32	11		W01B11.3	nol-5	protein_coding	W01B11.3.1			UPSTREAM: 8499 bases
I	3258595	*	#NAME?	DEL	Hom	311.32	11		W01B11.3	nol-5	protein_coding	W01B11.3.2			UPSTREAM: 8499 bases
I	3258595	*	#NAME?	DEL	Hom	311.32	11		W01B11.3	nol-5	protein_coding	W01B11.3.3			UPSTREAM: 8501 bases
I	3259388	*	#NAME?	DEL	Hom	176.72	5		Y54E10A.22	Y54E10A.22	ncRNA	Y54E10A.22			UPSTREAM: 297 bases
I	3259388	*	#NAME?	DEL	Hom	176.72	5		Y54E10A.20	Y54E10A.20	ncRNA	Y54E10A.20			DOWNSTREAM: 297 bases
I	3259388	*	#NAME?	DEL	Hom	176.72	5		Y44E3B.2	tyr-5	protein_coding	Y44E3B.2			UPSTREAM: 485 bases
I	3259388	*	#NAME?	DEL	Hom	176.72	5		Y54E10A.21	Y54E10A.21	ncRNA	Y54E10A.21			UPSTREAM: 923 bases
I	3259388	*	#NAME?	DEL	Hom	176.72	5		Y54E10A.23	Y54E10A.23	ncRNA	Y54E10A.23			DOWNSTREAM: 1180 bases
I	3259388	*	#NAME?	DEL	Hom	176.72	5		Y44E3B.1	zip-4	protein_coding	Y44E3B.1b.1			DOWNSTREAM: 4870 bases
I	3259388	*	#NAME?	DEL	Hom	176.72	5		Y44E3B.1	zip-4	protein_coding	Y44E3B.1b.2			DOWNSTREAM: 4870 bases
I	3259388	*	#NAME?	DEL	Hom	176.72	5		Y44E3B.1	zip-4	protein_coding	Y44E3B.1c			DOWNSTREAM: 4873 bases
I	3259388	*	#NAME?	DEL	Hom	176.72	5		Y44E3B.1	zip-4	protein_coding	Y44E3B.1a			DOWNSTREAM: 5019 bases
I	3259388	*	#NAME?	DEL	Hom	176.72	5		Y54E10A.2	cogc-1	protein_coding	Y54E10A.2			DOWNSTREAM: 3821 bases
I	3259388	*	#NAME?	DEL	Hom	176.72	5		Y54E10A.19	Y54E10A.19	ncRNA	Y54E10A.19			UPSTREAM: 2622 bases
I	3259388	*	#NAME?	DEL	Hom	176.72	5		Y54E10A.28	Y54E10A.28	ncRNA	Y54E10A.28			DOWNSTREAM: 2622 bases
I	3259388	*	#NAME?	DEL	Hom	176.72	5		W01B11.3	nol-5	protein_coding	W01B11.3.1			UPSTREAM: 7706 bases
I	3259388	*	#NAME?	DEL	Hom	176.72	5		W01B11.3	nol-5	protein_coding	W01B11.3.2			UPSTREAM: 7706 bases
I	3259388	*	#NAME?	DEL	Hom	176.72	5		W01B11.3	nol-5	protein_coding	W01B11.3.3			UPSTREAM: 7708 bases
I	3407595	G	A	SNP	Hom	573.27	22		W05F2.4	W05F2.4	protein_coding	W05F2.4a.2			UPSTREAM: 4729 bases
I	3407595	G	A	SNP	Hom	573.27	22		W05F2.4	W05F2.4	protein_coding	W05F2.4a.1			UPSTREAM: 4727 bases
I	3407595	G	A	SNP	Hom	573.27	22		K03E5.6	K03E5.6	ncRNA	K03E5.6			DOWNSTREAM: 1714 bases
I	3407595	G	A	SNP	Hom	573.27	22		K03E5.3	cdk-2	protein_coding	K03E5.3			UPSTREAM: 440 bases
I	3407595	G	A	SNP	Hom	573.27	22		K03E5.7	K03E5.7	ncRNA	K03E5.7			DOWNSTREAM: 5268 bases
I	3453704	G	A	SNP	Hom	551.15	21		Y47G6A.28	tag-63	protein_coding	Y47G6A.28			DOWNSTREAM: 4525 bases
I	3453704	G	A	SNP	Hom	551.15	21		Y47G6A.11	msh-6	protein_coding	Y47G6A.11			INTRON					3561
I	3453704	G	A	SNP	Hom	551.15	21		Y47G6A.14	Y47G6A.14	protein_coding	Y47G6A.14			DOWNSTREAM: 8566 bases
I	3485156	*	-C	DEL	Hom	206.43	7		Y47G6A.15	Y47G6A.15	protein_coding	Y47G6A.15			UPSTREAM: 8843 bases
I	3485156	*	-C	DEL	Hom	206.43	7		Y47G6A.17	Y47G6A.17	protein_coding	Y47G6A.17			DOWNSTREAM: 2650 bases
I	3485156	*	-C	DEL	Hom	206.43	7		Y47G6A.10	spg-7	protein_coding	Y47G6A.10			DOWNSTREAM: 7183 bases
I	3485156	*	-C	DEL	Hom	206.43	7		Y47G6A.9	Y47G6A.9	protein_coding	Y47G6A.9			DOWNSTREAM: 3715 bases
I	3485156	*	-C	DEL	Hom	206.43	7		Y47G6A.8	crn-1	protein_coding	Y47G6A.8			DOWNSTREAM: 654 bases
I	3487598	*	#NAME?	DEL	Hom	710.93	19		Y47G6A.17	Y47G6A.17	protein_coding	Y47G6A.17			DOWNSTREAM: 208 bases
I	3487598	*	#NAME?	DEL	Hom	710.93	19		Y47G6A.10	spg-7	protein_coding	Y47G6A.10			DOWNSTREAM: 9625 bases
I	3487598	*	#NAME?	DEL	Hom	710.93	19		Y47G6A.9	Y47G6A.9	protein_coding	Y47G6A.9			DOWNSTREAM: 6157 bases
I	3487598	*	#NAME?	DEL	Hom	710.93	19		Y47G6A.8	crn-1	protein_coding	Y47G6A.8			DOWNSTREAM: 3096 bases
I	3557013	A	C	SNP	Hom	48.08	7		Y47G6A.22	Y47G6A.22	protein_coding	Y47G6A.22.1			DOWNSTREAM: 2907 bases
I	3557013	A	C	SNP	Hom	48.08	7		Y47G6A.22	Y47G6A.22	protein_coding	Y47G6A.22.2			DOWNSTREAM: 2984 bases
I	3557013	A	C	SNP	Hom	48.08	7		Y47G6A.21	Y47G6A.21	protein_coding	Y47G6A.21.2			INTRON					768
I	3557013	A	C	SNP	Hom	48.08	7		Y47G6A.21	Y47G6A.21	protein_coding	Y47G6A.21.1			INTRON					768
I	3557013	A	C	SNP	Hom	48.08	7		Y47G6A.4	Y47G6A.4	protein_coding	Y47G6A.4			DOWNSTREAM: 4998 bases
I	3557013	A	C	SNP	Hom	48.08	7		Y47G6A.34	Y47G6A.34	ncRNA	Y47G6A.34			DOWNSTREAM: 3403 bases
I	3557013	A	C	SNP	Hom	48.08	7		Y47G6A.33	Y47G6A.33	protein_coding	Y47G6A.33			UPSTREAM: 7054 bases
I	3557013	A	C	SNP	Hom	48.08	7		Y47G6A.23	lpd-3	protein_coding	Y47G6A.23			DOWNSTREAM: 8030 bases
I	3557013	A	C	SNP	Hom	48.08	7		Y47G6A.27	Y47G6A.27	protein_coding	Y47G6A.27			INTRON					1266
I	3557120	G	A	SNP	Hom	89.9	9		Y47G6A.22	Y47G6A.22	protein_coding	Y47G6A.22.1			DOWNSTREAM: 2800 bases
I	3557120	G	A	SNP	Hom	89.9	9		Y47G6A.22	Y47G6A.22	protein_coding	Y47G6A.22.2			DOWNSTREAM: 2877 bases
I	3557120	G	A	SNP	Hom	89.9	9		Y47G6A.21	Y47G6A.21	protein_coding	Y47G6A.21.2			INTRON					768
I	3557120	G	A	SNP	Hom	89.9	9		Y47G6A.21	Y47G6A.21	protein_coding	Y47G6A.21.1			INTRON					768
I	3557120	G	A	SNP	Hom	89.9	9		Y47G6A.4	Y47G6A.4	protein_coding	Y47G6A.4			DOWNSTREAM: 5105 bases
I	3557120	G	A	SNP	Hom	89.9	9		Y47G6A.34	Y47G6A.34	ncRNA	Y47G6A.34			DOWNSTREAM: 3510 bases
I	3557120	G	A	SNP	Hom	89.9	9		Y47G6A.33	Y47G6A.33	protein_coding	Y47G6A.33			UPSTREAM: 6947 bases
I	3557120	G	A	SNP	Hom	89.9	9		Y47G6A.23	lpd-3	protein_coding	Y47G6A.23			DOWNSTREAM: 7923 bases
I	3557120	G	A	SNP	Hom	89.9	9		Y47G6A.27	Y47G6A.27	protein_coding	Y47G6A.27	exon_I_3557044_3557176	5	NON_SYNONYMOUS_CODING	E/K	Gag/Aag	348	0	1266
I	3690737	*	#NAME?	INS	Hom	310.34	14		D1037.1	D1037.1	protein_coding	D1037.1			DOWNSTREAM: 580 bases
I	3690737	*	#NAME?	INS	Hom	310.34	14		D1037.3	ftn-2	protein_coding	D1037.3			UPSTREAM: 9790 bases
I	3690737	*	#NAME?	INS	Hom	310.34	14		D1037.4	rab-8	protein_coding	D1037.4			UPSTREAM: 6616 bases
I	3690737	*	#NAME?	INS	Hom	310.34	14		H26D21.2	msh-2	protein_coding	H26D21.2.1			DOWNSTREAM: 3565 bases
I	3690737	*	#NAME?	INS	Hom	310.34	14		H26D21.2	msh-2	protein_coding	H26D21.2.2			DOWNSTREAM: 3637 bases
I	3690737	*	#NAME?	INS	Hom	310.34	14		H26D21.3	21ur-13866	ncRNA	H26D21.3			DOWNSTREAM: 6862 bases
I	3690737	*	#NAME?	INS	Hom	310.34	14		H26D21.1	hus-1	protein_coding	H26D21.1			UPSTREAM: 7361 bases
I	3690737	*	#NAME?	INS	Hom	310.34	14		D1037.5	D1037.5	protein_coding	D1037.5			INTRON					1674
I	3929762	*	#NAME?	INS	Hom	209.28	7		T21E3.1	egg-4	protein_coding	T21E3.1			UPSTREAM: 2451 bases
I	3929762	*	#NAME?	INS	Hom	209.28	7		T20F5.6	T20F5.6	protein_coding	T20F5.6.1			UPSTREAM: 4596 bases
I	3929762	*	#NAME?	INS	Hom	209.28	7		T20F5.6	T20F5.6	protein_coding	T20F5.6.2			UPSTREAM: 4588 bases
I	3929762	*	#NAME?	INS	Hom	209.28	7		T21E3.3	lrp-2	protein_coding	T21E3.3			DOWNSTREAM: 5510 bases
I	3929762	*	#NAME?	INS	Hom	209.28	7		T20F5.7	T20F5.7	protein_coding	T20F5.7			UPSTREAM: 1872 bases
I	3929762	*	#NAME?	INS	Hom	209.28	7		T20F5.5	T20F5.5	protein_coding	T20F5.5			UPSTREAM: 9587 bases
I	3929762	*	#NAME?	INS	Hom	209.28	7		T21E3.2	T21E3.2	protein_coding	T21E3.2			UPSTREAM: 1071 bases
I	3935001	*	#NAME?	INS	Hom	444.38	11		T20F5.6	T20F5.6	protein_coding	T20F5.6.1			UPSTREAM: 9835 bases
I	3935001	*	#NAME?	INS	Hom	444.38	11		T20F5.6	T20F5.6	protein_coding	T20F5.6.2			UPSTREAM: 9827 bases
I	3935001	*	#NAME?	INS	Hom	444.38	11		T21E3.3	lrp-2	protein_coding	T21E3.3			DOWNSTREAM: 271 bases
I	3935001	*	#NAME?	INS	Hom	444.38	11		T20F5.7	T20F5.7	protein_coding	T20F5.7			UPSTREAM: 7111 bases
I	3935001	*	#NAME?	INS	Hom	444.38	11		T21E3.2	T21E3.2	protein_coding	T21E3.2			DOWNSTREAM: 3446 bases
I	3935001	*	#NAME?	INS	Hom	444.38	11		T21E3.1	egg-4	protein_coding	T21E3.1			DOWNSTREAM: 184 bases
I	3935099	T	C	SNP	Hom	285.98	13		T20F5.6	T20F5.6	protein_coding	T20F5.6.1			UPSTREAM: 9933 bases
I	3935099	T	C	SNP	Hom	285.98	13		T20F5.6	T20F5.6	protein_coding	T20F5.6.2			UPSTREAM: 9925 bases
I	3935099	T	C	SNP	Hom	285.98	13		T21E3.3	lrp-2	protein_coding	T21E3.3			DOWNSTREAM: 173 bases
I	3935099	T	C	SNP	Hom	285.98	13		T20F5.7	T20F5.7	protein_coding	T20F5.7			UPSTREAM: 7209 bases
I	3935099	T	C	SNP	Hom	285.98	13		T21E3.2	T21E3.2	protein_coding	T21E3.2			DOWNSTREAM: 3544 bases
I	3935099	T	C	SNP	Hom	285.98	13		T21E3.1	egg-4	protein_coding	T21E3.1			DOWNSTREAM: 282 bases
I	3935122	A	C	SNP	Hom	332.13	13		T20F5.6	T20F5.6	protein_coding	T20F5.6.1			UPSTREAM: 9956 bases
I	3935122	A	C	SNP	Hom	332.13	13		T20F5.6	T20F5.6	protein_coding	T20F5.6.2			UPSTREAM: 9948 bases
I	3935122	A	C	SNP	Hom	332.13	13		T21E3.3	lrp-2	protein_coding	T21E3.3			DOWNSTREAM: 150 bases
I	3935122	A	C	SNP	Hom	332.13	13		T20F5.7	T20F5.7	protein_coding	T20F5.7			UPSTREAM: 7232 bases
I	3935122	A	C	SNP	Hom	332.13	13		T21E3.2	T21E3.2	protein_coding	T21E3.2			DOWNSTREAM: 3567 bases
I	3935122	A	C	SNP	Hom	332.13	13		T21E3.1	egg-4	protein_coding	T21E3.1			DOWNSTREAM: 305 bases
I	3935149	G	C	SNP	Hom	253.25	10		T20F5.6	T20F5.6	protein_coding	T20F5.6.1			UPSTREAM: 9983 bases
I	3935149	G	C	SNP	Hom	253.25	10		T20F5.6	T20F5.6	protein_coding	T20F5.6.2			UPSTREAM: 9975 bases
I	3935149	G	C	SNP	Hom	253.25	10		T21E3.3	lrp-2	protein_coding	T21E3.3			DOWNSTREAM: 123 bases
I	3935149	G	C	SNP	Hom	253.25	10		T20F5.7	T20F5.7	protein_coding	T20F5.7			UPSTREAM: 7259 bases
I	3935149	G	C	SNP	Hom	253.25	10		T21E3.2	T21E3.2	protein_coding	T21E3.2			DOWNSTREAM: 3594 bases
I	3935149	G	C	SNP	Hom	253.25	10		T21E3.1	egg-4	protein_coding	T21E3.1			DOWNSTREAM: 332 bases
I	3956848	G	A	SNP	Hom	232.77	10		F47B3.4	F47B3.4	protein_coding	F47B3.4			UPSTREAM: 4129 bases
I	3956848	G	A	SNP	Hom	232.77	10		T21E3.3	lrp-2	protein_coding	T21E3.3			UPSTREAM: 2903 bases
I	3956848	G	A	SNP	Hom	232.77	10		F47B3.3	F47B3.3	protein_coding	F47B3.3			UPSTREAM: 7525 bases
I	3956848	G	A	SNP	Hom	232.77	10		F47B3.6	F47B3.6	protein_coding	F47B3.6			DOWNSTREAM: 8893 bases
I	3956848	G	A	SNP	Hom	232.77	10		F47B3.5	F47B3.5	protein_coding	F47B3.5			DOWNSTREAM: 6270 bases
I	4007392	*	#NAME?	INS	Hom	292.76	8		F55C7.7	unc-73	protein_coding	F55C7.7d.2			INTRON					1659
I	4007392	*	#NAME?	INS	Hom	292.76	8		F55C7.7	unc-73	protein_coding	F55C7.7d.1			INTRON					1659
I	4007392	*	#NAME?	INS	Hom	292.76	8		F55C7.7	unc-73	protein_coding	F55C7.7a			INTRON					7467
I	4007392	*	#NAME?	INS	Hom	292.76	8		F55C7.7	unc-73	protein_coding	F55C7.7h			INTRON					2772
I	4007392	*	#NAME?	INS	Hom	292.76	8		F55C7.7	unc-73	protein_coding	F55C7.7g			INTRON					1917
I	4007392	*	#NAME?	INS	Hom	292.76	8		F55C7.7	unc-73	protein_coding	F55C7.7i			INTRON					6423
I	4007392	*	#NAME?	INS	Hom	292.76	8		F55C7.7	unc-73	protein_coding	F55C7.7c			INTRON					2787
I	4007392	*	#NAME?	INS	Hom	292.76	8		F55C7.7	unc-73	protein_coding	F55C7.7f			INTRON					1941
I	4007392	*	#NAME?	INS	Hom	292.76	8		F55C7.7	unc-73	protein_coding	F55C7.7e			INTRON					1902
I	4007392	*	#NAME?	INS	Hom	292.76	8		F55C7.7	unc-73	protein_coding	F55C7.7b			DOWNSTREAM: 8373 bases
I	4007392	*	#NAME?	INS	Hom	292.76	8		F55C7.2	F55C7.2	protein_coding	F55C7.2			DOWNSTREAM: 1370 bases
I	4042098	*	#NAME?	DEL	Hom	166.99	7		C09D1.1	unc-89	protein_coding	C09D1.1f			INTRON					22326
I	4042098	*	#NAME?	DEL	Hom	166.99	7		C09D1.1	unc-89	protein_coding	C09D1.1g			INTRON					21369
I	4042098	*	#NAME?	DEL	Hom	166.99	7		C09D1.1	unc-89	protein_coding	C09D1.1e			INTRON					17979
I	4042098	*	#NAME?	DEL	Hom	166.99	7		C09D1.1	unc-89	protein_coding	C09D1.1b			INTRON					24246
I	4042098	*	#NAME?	DEL	Hom	166.99	7		C09D1.1	unc-89	protein_coding	C09D1.1a			INTRON					19899
I	4042098	*	#NAME?	DEL	Hom	166.99	7		C09D1.5	C09D1.5	ncRNA	C09D1.5			UPSTREAM: 1457 bases
I	4042098	*	#NAME?	DEL	Hom	166.99	7		C09D1.4	C09D1.4	ncRNA	C09D1.4			DOWNSTREAM: 1457 bases
I	4185827	*	+C	INS	Hom	181.68	5		R12E2.17	R12E2.17	snoRNA	R12E2.17			DOWNSTREAM: 9761 bases
I	4185827	*	+C	INS	Hom	181.68	5		C18E3.7	ppw-1	protein_coding	C18E3.7c.1			UPSTREAM: 722 bases
I	4185827	*	+C	INS	Hom	181.68	5		C18E3.7	ppw-1	protein_coding	C18E3.7d.3			UPSTREAM: 724 bases
I	4185827	*	+C	INS	Hom	181.68	5		C18E3.7	ppw-1	protein_coding	C18E3.7b			UPSTREAM: 724 bases
I	4185827	*	+C	INS	Hom	181.68	5		C18E3.7	ppw-1	protein_coding	C18E3.7d.2			UPSTREAM: 724 bases
I	4185827	*	+C	INS	Hom	181.68	5		C18E3.7	ppw-1	protein_coding	C18E3.7c.2			UPSTREAM: 724 bases
I	4185827	*	+C	INS	Hom	181.68	5		C18E3.7	ppw-1	protein_coding	C18E3.7d.1			UPSTREAM: 1226 bases
I	4185827	*	+C	INS	Hom	181.68	5		R12E2.3	rpn-8	protein_coding	R12E2.3.2			DOWNSTREAM: 8695 bases
I	4185827	*	+C	INS	Hom	181.68	5		R12E2.3	rpn-8	protein_coding	R12E2.3.1			DOWNSTREAM: 8553 bases
I	4185827	*	+C	INS	Hom	181.68	5		R12E2.13	R12E2.13	protein_coding	R12E2.13.2			UPSTREAM: 7378 bases
I	4185827	*	+C	INS	Hom	181.68	5		R12E2.13	R12E2.13	protein_coding	R12E2.13.1			UPSTREAM: 7376 bases
I	4185827	*	+C	INS	Hom	181.68	5		C18E3.6	cas-2	protein_coding	C18E3.6.1			UPSTREAM: 4317 bases
I	4185827	*	+C	INS	Hom	181.68	5		R12E2.2	R12E2.2	protein_coding	R12E2.2.2			DOWNSTREAM: 4087 bases
I	4185827	*	+C	INS	Hom	181.68	5		R12E2.2	R12E2.2	protein_coding	R12E2.2.1			DOWNSTREAM: 3667 bases
I	4185827	*	+C	INS	Hom	181.68	5		C18E3.5	C18E3.5	protein_coding	C18E3.5.1			UPSTREAM: 7414 bases
I	4185827	*	+C	INS	Hom	181.68	5		C18E3.5	C18E3.5	protein_coding	C18E3.5.2			UPSTREAM: 7416 bases
I	4185827	*	+C	INS	Hom	181.68	5		R12E2.1	R12E2.1	protein_coding	R12E2.1.1			DOWNSTREAM: 833 bases
I	4185827	*	+C	INS	Hom	181.68	5		C18E3.7	ppw-1	protein_coding	C18E3.7a			INTRON					2742
I	4220894	*	#NAME?	INS	Hom	354.71	10		C18E3.2	C18E3.2	protein_coding	C18E3.2.3			DOWNSTREAM: 8380 bases
I	4220894	*	#NAME?	INS	Hom	354.71	10		C18E3.2	C18E3.2	protein_coding	C18E3.2.2			DOWNSTREAM: 8316 bases
I	4220894	*	#NAME?	INS	Hom	354.71	10		C18E3.2	C18E3.2	protein_coding	C18E3.2.1			DOWNSTREAM: 8225 bases
I	4220894	*	#NAME?	INS	Hom	354.71	10		C18E3.10	C18E3.10	ncRNA	C18E3.10			UPSTREAM: 8107 bases
I	4220894	*	#NAME?	INS	Hom	354.71	10		C18E3.1	C18E3.1	protein_coding	C18E3.1			DOWNSTREAM: 6631 bases
I	4220894	*	#NAME?	INS	Hom	354.71	10		C18E3.9	C18E3.9	protein_coding	C18E3.9b			UPSTREAM: 5225 bases
I	4220894	*	#NAME?	INS	Hom	354.71	10		C18E3.9	C18E3.9	protein_coding	C18E3.9a			UPSTREAM: 5140 bases
I	4220894	*	#NAME?	INS	Hom	354.71	10		C43E11.6	nab-1	protein_coding	C43E11.6a.1			UPSTREAM: 8995 bases
I	4220894	*	#NAME?	INS	Hom	354.71	10		C43E11.6	nab-1	protein_coding	C43E11.6b			UPSTREAM: 9022 bases
I	4220894	*	#NAME?	INS	Hom	354.71	10		C43E11.6	nab-1	protein_coding	C43E11.6c			UPSTREAM: 9022 bases
I	4220894	*	#NAME?	INS	Hom	354.71	10		C43E11.6	nab-1	protein_coding	C43E11.6e.2			UPSTREAM: 8684 bases
I	4220894	*	#NAME?	INS	Hom	354.71	10		C43E11.6	nab-1	protein_coding	C43E11.6a.2			UPSTREAM: 8684 bases
I	4220894	*	#NAME?	INS	Hom	354.71	10		C43E11.6	nab-1	protein_coding	C43E11.6d.1			UPSTREAM: 8684 bases
I	4220894	*	#NAME?	INS	Hom	354.71	10		C43E11.6	nab-1	protein_coding	C43E11.6d.2			UPSTREAM: 8684 bases
I	4253964	A	T	SNP	Hom	415.35	18		C43E11.8	exoc-7	protein_coding	C43E11.8			UPSTREAM: 6383 bases
I	4253964	A	T	SNP	Hom	415.35	18		C43E11.4	tufm-2	protein_coding	C43E11.4			DOWNSTREAM: 4580 bases
I	4253964	A	T	SNP	Hom	415.35	18		C43E11.11	cogc-5	protein_coding	C43E11.11.2			DOWNSTREAM: 891 bases
I	4253964	A	T	SNP	Hom	415.35	18		C43E11.11	cogc-5	protein_coding	C43E11.11.1			DOWNSTREAM: 794 bases
I	4253964	A	T	SNP	Hom	415.35	18		C43E11.12	C43E11.12	protein_coding	C43E11.12b			DOWNSTREAM: 119 bases
I	4253964	A	T	SNP	Hom	415.35	18		C43E11.12	C43E11.12	protein_coding	C43E11.12a.2			DOWNSTREAM: 46 bases
I	4253964	A	T	SNP	Hom	415.35	18		C43E11.3	met-1	protein_coding	C43E11.3a			UPSTREAM: 417 bases
I	4253964	A	T	SNP	Hom	415.35	18		C43E11.3	met-1	protein_coding	C43E11.3b			UPSTREAM: 1439 bases
I	4253964	A	T	SNP	Hom	415.35	18		C43E11.12	C43E11.12	protein_coding	C43E11.12a.1			INTRON					555
I	4260707	*	#NAME?	INS	Hom	255.76	16		C43E11.11	cogc-5	protein_coding	C43E11.11.2			DOWNSTREAM: 7634 bases
I	4260707	*	#NAME?	INS	Hom	255.76	16		C43E11.11	cogc-5	protein_coding	C43E11.11.1			DOWNSTREAM: 7537 bases
I	4260707	*	#NAME?	INS	Hom	255.76	16		C43E11.12	C43E11.12	protein_coding	C43E11.12b			DOWNSTREAM: 6862 bases
I	4260707	*	#NAME?	INS	Hom	255.76	16		C43E11.12	C43E11.12	protein_coding	C43E11.12a.2			DOWNSTREAM: 6789 bases
I	4260707	*	#NAME?	INS	Hom	255.76	16		C43E11.12	C43E11.12	protein_coding	C43E11.12a.1			DOWNSTREAM: 6567 bases
I	4260707	*	#NAME?	INS	Hom	255.76	16		C43E11.3	met-1	protein_coding	C43E11.3a			INTRON					4815
I	4260707	*	#NAME?	INS	Hom	255.76	16		C43E11.3	met-1	protein_coding	C43E11.3b			INTRON					4773
I	4260707	*	#NAME?	INS	Hom	255.76	16		C43E11.2	mus-81	protein_coding	C43E11.2a.1			UPSTREAM: 4401 bases
I	4260707	*	#NAME?	INS	Hom	255.76	16		C43E11.2	mus-81	protein_coding	C43E11.2b			UPSTREAM: 5862 bases
I	4260707	*	#NAME?	INS	Hom	255.76	16		C43E11.9	C43E11.9	protein_coding	C43E11.9.1			DOWNSTREAM: 6222 bases
I	4260707	*	#NAME?	INS	Hom	255.76	16		C43E11.1	acin-1	protein_coding	C43E11.1			UPSTREAM: 9940 bases
I	4260707	*	#NAME?	INS	Hom	255.76	16		C43E11.9	C43E11.9	protein_coding	C43E11.9.2			DOWNSTREAM: 6565 bases
I	4260707	*	#NAME?	INS	Hom	255.76	16		C43E11.10	cdc-6	protein_coding	C43E11.10			DOWNSTREAM: 7363 bases
I	4263369	C	G	SNP	Hom	389.37	16		C43E11.12	C43E11.12	protein_coding	C43E11.12b			DOWNSTREAM: 9524 bases
I	4263369	C	G	SNP	Hom	389.37	16		C43E11.12	C43E11.12	protein_coding	C43E11.12a.2			DOWNSTREAM: 9451 bases
I	4263369	C	G	SNP	Hom	389.37	16		C43E11.12	C43E11.12	protein_coding	C43E11.12a.1			DOWNSTREAM: 9229 bases
I	4263369	C	G	SNP	Hom	389.37	16		C43E11.3	met-1	protein_coding	C43E11.3a	exon_I_4262987_4263782	13	NON_SYNONYMOUS_CODING	Q/E	Caa/Gaa	1442	0	4815
I	4263369	C	G	SNP	Hom	389.37	16		C43E11.3	met-1	protein_coding	C43E11.3b	exon_I_4262987_4263782	12	NON_SYNONYMOUS_CODING	Q/E	Caa/Gaa	1428	0	4773
I	4263369	C	G	SNP	Hom	389.37	16		C43E11.2	mus-81	protein_coding	C43E11.2a.1			UPSTREAM: 1739 bases
I	4263369	C	G	SNP	Hom	389.37	16		C43E11.2	mus-81	protein_coding	C43E11.2b			UPSTREAM: 3200 bases
I	4263369	C	G	SNP	Hom	389.37	16		C43E11.9	C43E11.9	protein_coding	C43E11.9.1			DOWNSTREAM: 3560 bases
I	4263369	C	G	SNP	Hom	389.37	16		C43E11.1	acin-1	protein_coding	C43E11.1			UPSTREAM: 7278 bases
I	4263369	C	G	SNP	Hom	389.37	16		C43E11.9	C43E11.9	protein_coding	C43E11.9.2			DOWNSTREAM: 3903 bases
I	4263369	C	G	SNP	Hom	389.37	16		C43E11.10	cdc-6	protein_coding	C43E11.10			DOWNSTREAM: 4701 bases
I	4345311	G	C	SNP	Hom	61.09	3		ZK973.6	anc-1	protein_coding	ZK973.6	exon_I_4342730_4345591	21	NON_SYNONYMOUS_CODING	S/T	aGt/aCt	4394	0	25638
I	4345311	G	C	SNP	Hom	61.09	3		ZK973.18	ZK973.18	ncRNA	ZK973.18			DOWNSTREAM: 1361 bases
I	4345311	G	C	SNP	Hom	61.09	3		ZK973.17	ZK973.17	ncRNA	ZK973.17			DOWNSTREAM: 1661 bases
I	4345311	G	C	SNP	Hom	61.09	3		ZK973.22	ZK973.22	ncRNA	ZK973.22			DOWNSTREAM: 4248 bases
I	4345311	G	C	SNP	Hom	61.09	3		ZK973.20	ZK973.20	ncRNA	ZK973.20			DOWNSTREAM: 4548 bases
I	4345311	G	C	SNP	Hom	61.09	3		ZK973.21	ZK973.21	ncRNA	ZK973.21			DOWNSTREAM: 7135 bases
I	4345311	G	C	SNP	Hom	61.09	3		ZK973.25	ZK973.25	ncRNA	ZK973.25			DOWNSTREAM: 7435 bases
I	4345311	G	C	SNP	Hom	61.09	3		ZK973.16	ZK973.16	ncRNA	ZK973.16			UPSTREAM: 1530 bases
I	4345311	G	C	SNP	Hom	61.09	3		ZK973.13	ZK973.13	ncRNA	ZK973.13			UPSTREAM: 1230 bases
I	4371250	G	A	SNP	Hom	191.41	9		ZK973.10	lpd-5	protein_coding	ZK973.10.1			DOWNSTREAM: 1005 bases
I	4371250	G	A	SNP	Hom	191.41	9		ZK973.10	lpd-5	protein_coding	ZK973.10.2			DOWNSTREAM: 1050 bases
I	4371250	G	A	SNP	Hom	191.41	9		ZK973.5	acr-6	protein_coding	ZK973.5			DOWNSTREAM: 8701 bases
I	4371250	G	A	SNP	Hom	191.41	9		ZK973.2	ZK973.2	protein_coding	ZK973.2.2			UPSTREAM: 2407 bases
I	4371250	G	A	SNP	Hom	191.41	9		ZK973.2	ZK973.2	protein_coding	ZK973.2.1			UPSTREAM: 2414 bases
I	4371250	G	A	SNP	Hom	191.41	9		ZK973.4	ZK973.4	protein_coding	ZK973.4			DOWNSTREAM: 7175 bases
I	4371250	G	A	SNP	Hom	191.41	9		ZK973.8	ZK973.8	protein_coding	ZK973.8			UPSTREAM: 4254 bases
I	4371250	G	A	SNP	Hom	191.41	9		ZK973.11	ZK973.11	protein_coding	ZK973.11			DOWNSTREAM: 8071 bases
I	4371250	G	A	SNP	Hom	191.41	9		ZK973.3	pdp-1	protein_coding	ZK973.3.2			DOWNSTREAM: 976 bases
I	4371250	G	A	SNP	Hom	191.41	9		ZK973.3	pdp-1	protein_coding	ZK973.3.1			DOWNSTREAM: 745 bases
I	4371250	G	A	SNP	Hom	191.41	9		ZK973.9	ZK973.9	protein_coding	ZK973.9	exon_I_4370900_4371413	2	NON_SYNONYMOUS_CODING	S/F	tCt/tTt	87	0	702
I	4476775	*	#NAME?	DEL	Hom	1321.84	12		T01A4.4	21ur-14920	ncRNA	T01A4.4			DOWNSTREAM: 2865 bases
I	4476775	*	#NAME?	DEL	Hom	1321.84	12		T01A4.1	gcy-28	protein_coding	T01A4.1d			UPSTREAM: 4464 bases
I	4476775	*	#NAME?	DEL	Hom	1321.84	12		C41D11.1	eri-6	protein_coding	C41D11.1e			DOWNSTREAM: 9853 bases
I	4476775	*	#NAME?	DEL	Hom	1321.84	12		C41D11.1	eri-6	protein_coding	C41D11.1d			DOWNSTREAM: 7316 bases
I	4476775	*	#NAME?	DEL	Hom	1321.84	12		C41D11.1	eri-6	protein_coding	C41D11.1a			DOWNSTREAM: 7311 bases
I	4490736	*	#NAME?	INS	Hom	775.62	16		T01A4.1	gcy-28	protein_coding	T01A4.1d			INTRON					3717
I	4490736	*	#NAME?	INS	Hom	775.62	16		T01A4.1	gcy-28	protein_coding	T01A4.1c			UPSTREAM: 966 bases
I	4490736	*	#NAME?	INS	Hom	775.62	16		T01A4.5	T01A4.5	ncRNA	T01A4.5			DOWNSTREAM: 4163 bases
I	4490736	*	#NAME?	INS	Hom	775.62	16		T01A4.1	gcy-28	protein_coding	T01A4.1a			UPSTREAM: 4657 bases
I	4490736	*	#NAME?	INS	Hom	775.62	16		T01A4.6	T01A4.6	ncRNA	T01A4.6			DOWNSTREAM: 5938 bases
I	4496544	G	A	SNP	Hom	259.79	11		T01A4.1	gcy-28	protein_coding	T01A4.1a			INTRON					3654
I	4496544	G	A	SNP	Hom	259.79	11		T01A4.1	gcy-28	protein_coding	T01A4.1c			INTRON					3831
I	4496544	G	A	SNP	Hom	259.79	11		T01A4.1	gcy-28	protein_coding	T01A4.1d			INTRON					3717
I	4496544	G	A	SNP	Hom	259.79	11		T01A4.1	gcy-28	protein_coding	T01A4.1b			UPSTREAM: 6066 bases
I	4496544	G	A	SNP	Hom	259.79	11		T01A4.5	T01A4.5	ncRNA	T01A4.5			UPSTREAM: 1485 bases
I	4496544	G	A	SNP	Hom	259.79	11		T01A4.6	T01A4.6	ncRNA	T01A4.6			DOWNSTREAM: 130 bases
I	4537129	*	#NAME?	DEL	Hom	139.73	5		Y119C1B.9	Y119C1B.9	protein_coding	Y119C1B.9			DOWNSTREAM: 319 bases
I	4537129	*	#NAME?	DEL	Hom	139.73	5		Y119C1B.8	bet-1	protein_coding	Y119C1B.8a			UPSTREAM: 2330 bases
I	4537129	*	#NAME?	DEL	Hom	139.73	5		Y119C1B.8	bet-1	protein_coding	Y119C1B.8b.1			UPSTREAM: 2328 bases
I	4540431	T	C	SNP	Hom	82.03	4		Y119C1B.8	bet-1	protein_coding	Y119C1B.8a			UPSTREAM: 5632 bases
I	4540431	T	C	SNP	Hom	82.03	4		Y119C1B.8	bet-1	protein_coding	Y119C1B.8b.1			UPSTREAM: 5630 bases
I	4540431	T	C	SNP	Hom	82.03	4		Y119C1B.9	Y119C1B.9	protein_coding	Y119C1B.9			UPSTREAM: 705 bases
I	4540439	C	T	SNP	Hom	79.96	4		Y119C1B.8	bet-1	protein_coding	Y119C1B.8a			UPSTREAM: 5640 bases
I	4540439	C	T	SNP	Hom	79.96	4		Y119C1B.8	bet-1	protein_coding	Y119C1B.8b.1			UPSTREAM: 5638 bases
I	4540439	C	T	SNP	Hom	79.96	4		Y119C1B.9	Y119C1B.9	protein_coding	Y119C1B.9			UPSTREAM: 713 bases
I	4540441	T	C	SNP	Hom	38.05	2		Y119C1B.8	bet-1	protein_coding	Y119C1B.8a			UPSTREAM: 5642 bases
I	4540441	T	C	SNP	Hom	38.05	2		Y119C1B.8	bet-1	protein_coding	Y119C1B.8b.1			UPSTREAM: 5640 bases
I	4540441	T	C	SNP	Hom	38.05	2		Y119C1B.9	Y119C1B.9	protein_coding	Y119C1B.9			UPSTREAM: 715 bases
I	4540451	G	A	SNP	Hom	38.05	2		Y119C1B.8	bet-1	protein_coding	Y119C1B.8a			UPSTREAM: 5652 bases
I	4540451	G	A	SNP	Hom	38.05	2		Y119C1B.8	bet-1	protein_coding	Y119C1B.8b.1			UPSTREAM: 5650 bases
I	4540451	G	A	SNP	Hom	38.05	2		Y119C1B.9	Y119C1B.9	protein_coding	Y119C1B.9			UPSTREAM: 725 bases
I	4540458	G	A	SNP	Hom	38.05	2		Y119C1B.8	bet-1	protein_coding	Y119C1B.8a			UPSTREAM: 5659 bases
I	4540458	G	A	SNP	Hom	38.05	2		Y119C1B.8	bet-1	protein_coding	Y119C1B.8b.1			UPSTREAM: 5657 bases
I	4540458	G	A	SNP	Hom	38.05	2		Y119C1B.9	Y119C1B.9	protein_coding	Y119C1B.9			UPSTREAM: 732 bases
I	4540494	C	A	SNP	Hom	38.05	2		Y119C1B.3	Y119C1B.3	protein_coding	Y119C1B.3			UPSTREAM: 9985 bases
I	4540494	C	A	SNP	Hom	38.05	2		Y119C1B.8	bet-1	protein_coding	Y119C1B.8a			UPSTREAM: 5695 bases
I	4540494	C	A	SNP	Hom	38.05	2		Y119C1B.8	bet-1	protein_coding	Y119C1B.8b.1			UPSTREAM: 5693 bases
I	4540494	C	A	SNP	Hom	38.05	2		Y119C1B.9	Y119C1B.9	protein_coding	Y119C1B.9			UPSTREAM: 768 bases
I	4547687	A	C	SNP	Hom	109.23	5		Y119C1B.3	Y119C1B.3	protein_coding	Y119C1B.3			UPSTREAM: 2792 bases
I	4547687	A	C	SNP	Hom	109.23	5		Y119C1B.11	Y119C1B.11	protein_coding	Y119C1B.11			DOWNSTREAM: 5165 bases
I	4547687	A	C	SNP	Hom	109.23	5		Y119C1B.1	Y119C1B.1	protein_coding	Y119C1B.1			UPSTREAM: 6464 bases
I	4547687	A	C	SNP	Hom	109.23	5		Y119C1B.10	Y119C1B.10	protein_coding	Y119C1B.10a			DOWNSTREAM: 7664 bases
I	4547687	A	C	SNP	Hom	109.23	5		Y119C1B.10	Y119C1B.10	protein_coding	Y119C1B.10b			DOWNSTREAM: 7716 bases
I	4547687	A	C	SNP	Hom	109.23	5		D1007.15	D1007.15	protein_coding	D1007.15			UPSTREAM: 9978 bases
I	4547687	A	C	SNP	Hom	109.23	5		Y119C1B.9	Y119C1B.9	protein_coding	Y119C1B.9			UPSTREAM: 7961 bases
I	4547689	C	A	SNP	Hom	105.11	5		Y119C1B.3	Y119C1B.3	protein_coding	Y119C1B.3			UPSTREAM: 2790 bases
I	4547689	C	A	SNP	Hom	105.11	5		Y119C1B.11	Y119C1B.11	protein_coding	Y119C1B.11			DOWNSTREAM: 5163 bases
I	4547689	C	A	SNP	Hom	105.11	5		Y119C1B.1	Y119C1B.1	protein_coding	Y119C1B.1			UPSTREAM: 6462 bases
I	4547689	C	A	SNP	Hom	105.11	5		Y119C1B.10	Y119C1B.10	protein_coding	Y119C1B.10a			DOWNSTREAM: 7662 bases
I	4547689	C	A	SNP	Hom	105.11	5		Y119C1B.10	Y119C1B.10	protein_coding	Y119C1B.10b			DOWNSTREAM: 7714 bases
I	4547689	C	A	SNP	Hom	105.11	5		D1007.15	D1007.15	protein_coding	D1007.15			UPSTREAM: 9976 bases
I	4547689	C	A	SNP	Hom	105.11	5		Y119C1B.9	Y119C1B.9	protein_coding	Y119C1B.9			UPSTREAM: 7963 bases
I	4547690	G	C	SNP	Hom	109.22	5		Y119C1B.3	Y119C1B.3	protein_coding	Y119C1B.3			UPSTREAM: 2789 bases
I	4547690	G	C	SNP	Hom	109.22	5		Y119C1B.11	Y119C1B.11	protein_coding	Y119C1B.11			DOWNSTREAM: 5162 bases
I	4547690	G	C	SNP	Hom	109.22	5		Y119C1B.1	Y119C1B.1	protein_coding	Y119C1B.1			UPSTREAM: 6461 bases
I	4547690	G	C	SNP	Hom	109.22	5		Y119C1B.10	Y119C1B.10	protein_coding	Y119C1B.10a			DOWNSTREAM: 7661 bases
I	4547690	G	C	SNP	Hom	109.22	5		Y119C1B.10	Y119C1B.10	protein_coding	Y119C1B.10b			DOWNSTREAM: 7713 bases
I	4547690	G	C	SNP	Hom	109.22	5		D1007.15	D1007.15	protein_coding	D1007.15			UPSTREAM: 9975 bases
I	4547690	G	C	SNP	Hom	109.22	5		Y119C1B.9	Y119C1B.9	protein_coding	Y119C1B.9			UPSTREAM: 7964 bases
I	4547691	A	T	SNP	Hom	109.22	5		Y119C1B.3	Y119C1B.3	protein_coding	Y119C1B.3			UPSTREAM: 2788 bases
I	4547691	A	T	SNP	Hom	109.22	5		Y119C1B.11	Y119C1B.11	protein_coding	Y119C1B.11			DOWNSTREAM: 5161 bases
I	4547691	A	T	SNP	Hom	109.22	5		Y119C1B.1	Y119C1B.1	protein_coding	Y119C1B.1			UPSTREAM: 6460 bases
I	4547691	A	T	SNP	Hom	109.22	5		Y119C1B.10	Y119C1B.10	protein_coding	Y119C1B.10a			DOWNSTREAM: 7660 bases
I	4547691	A	T	SNP	Hom	109.22	5		Y119C1B.10	Y119C1B.10	protein_coding	Y119C1B.10b			DOWNSTREAM: 7712 bases
I	4547691	A	T	SNP	Hom	109.22	5		D1007.15	D1007.15	protein_coding	D1007.15			UPSTREAM: 9974 bases
I	4547691	A	T	SNP	Hom	109.22	5		Y119C1B.9	Y119C1B.9	protein_coding	Y119C1B.9			UPSTREAM: 7965 bases
I	4547692	T	A	SNP	Hom	109.22	5		Y119C1B.3	Y119C1B.3	protein_coding	Y119C1B.3			UPSTREAM: 2787 bases
I	4547692	T	A	SNP	Hom	109.22	5		Y119C1B.11	Y119C1B.11	protein_coding	Y119C1B.11			DOWNSTREAM: 5160 bases
I	4547692	T	A	SNP	Hom	109.22	5		Y119C1B.1	Y119C1B.1	protein_coding	Y119C1B.1			UPSTREAM: 6459 bases
I	4547692	T	A	SNP	Hom	109.22	5		Y119C1B.10	Y119C1B.10	protein_coding	Y119C1B.10a			DOWNSTREAM: 7659 bases
I	4547692	T	A	SNP	Hom	109.22	5		Y119C1B.10	Y119C1B.10	protein_coding	Y119C1B.10b			DOWNSTREAM: 7711 bases
I	4547692	T	A	SNP	Hom	109.22	5		D1007.15	D1007.15	protein_coding	D1007.15			UPSTREAM: 9973 bases
I	4547692	T	A	SNP	Hom	109.22	5		Y119C1B.9	Y119C1B.9	protein_coding	Y119C1B.9			UPSTREAM: 7966 bases
I	4629016	G	A	SNP	Hom	291.65	12		C44E4.6	acbp-1	protein_coding	C44E4.6.2			DOWNSTREAM: 6728 bases
I	4629016	G	A	SNP	Hom	291.65	12		C44E4.3	C44E4.3	protein_coding	C44E4.3			DOWNSTREAM: 8423 bases
I	4629016	G	A	SNP	Hom	291.65	12		C44E4.10	C44E4.10	ncRNA	C44E4.10			UPSTREAM: 8818 bases
I	4629016	G	A	SNP	Hom	291.65	12		C44E4.2	C44E4.2	protein_coding	C44E4.2			DOWNSTREAM: 2376 bases
I	4629016	G	A	SNP	Hom	291.65	12		C44E4.1	C44E4.1	protein_coding	C44E4.1a			UPSTREAM: 6043 bases
I	4629016	G	A	SNP	Hom	291.65	12		C44E4.1	C44E4.1	protein_coding	C44E4.1c			UPSTREAM: 6043 bases
I	4629016	G	A	SNP	Hom	291.65	12		C44E4.7	C44E4.7	protein_coding	C44E4.7	exon_I_4628069_4629468	1	SYNONYMOUS_CODING	I/I	atC/atT	151	2	3438
I	4629016	G	A	SNP	Hom	291.65	12		C44E4.4	C44E4.4	protein_coding	C44E4.4			UPSTREAM: 5088 bases
I	4629016	G	A	SNP	Hom	291.65	12		C44E4.9	21ur-14833	ncRNA	C44E4.9			UPSTREAM: 5976 bases
I	4629016	G	A	SNP	Hom	291.65	12		C44E4.6	acbp-1	protein_coding	C44E4.6.1			DOWNSTREAM: 6700 bases
I	4746811	*	#NAME?	DEL	Hom	245.27	16		C10H11.9	let-502	protein_coding	C10H11.9			UPSTREAM: 2489 bases
I	4746811	*	#NAME?	DEL	Hom	245.27	16		C10H11.11	C10H11.11	ncRNA	C10H11.11			UPSTREAM: 1355 bases
I	4746811	*	#NAME?	DEL	Hom	245.27	16		C10H11.14	C10H11.14	ncRNA	C10H11.14			UPSTREAM: 160 bases
I	4746811	*	#NAME?	DEL	Hom	245.27	16		C10H11.1	viln-1	protein_coding	C10H11.1			UPSTREAM: 817 bases
I	4746811	*	#NAME?	DEL	Hom	245.27	16		C10H11.8	C10H11.8	protein_coding	C10H11.8			UPSTREAM: 8963 bases
I	4746811	*	#NAME?	DEL	Hom	245.27	16		C10H11.13	C10H11.13	ncRNA	C10H11.13			UPSTREAM: 3086 bases
I	4746811	*	#NAME?	DEL	Hom	245.27	16		C10H11.12	C10H11.12	ncRNA	C10H11.12			TRANSCRIPT: C10H11.12					440
I	4782903	T	C	SNP	Hom	293.33	13		F54D7.7	F54D7.7	pseudogene	F54D7.7			UPSTREAM: 7388 bases
I	4782903	T	C	SNP	Hom	293.33	13		F54D7.9	F54D7.9	ncRNA	F54D7.9			UPSTREAM: 2579 bases
I	4782903	T	C	SNP	Hom	293.33	13		F54D7.4	zig-7	protein_coding	F54D7.4			DOWNSTREAM: 7509 bases
I	4782903	T	C	SNP	Hom	293.33	13		M04F3.4	M04F3.4	protein_coding	M04F3.4b			UPSTREAM: 9878 bases
I	4782903	T	C	SNP	Hom	293.33	13		M04F3.4	M04F3.4	protein_coding	M04F3.4a			UPSTREAM: 9855 bases
I	4782903	T	C	SNP	Hom	293.33	13		M04F3.5	M04F3.5	protein_coding	M04F3.5			UPSTREAM: 5185 bases
I	4782903	T	C	SNP	Hom	293.33	13		F54D7.8	F54D7.8	ncRNA	F54D7.8			DOWNSTREAM: 3865 bases
I	4782903	T	C	SNP	Hom	293.33	13		F54D7.6	F54D7.6	pseudogene	F54D7.6			UPSTREAM: 6331 bases
I	4802574	G	A	SNP	Hom	430.58	15		F54D7.2	F54D7.2	protein_coding	F54D7.2.1			UPSTREAM: 3032 bases
I	4802574	G	A	SNP	Hom	430.58	15		F54D7.2	F54D7.2	protein_coding	F54D7.2.2			UPSTREAM: 3034 bases
I	4802574	G	A	SNP	Hom	430.58	15		F54D7.3	gnrr-1	protein_coding	F54D7.3	exon_I_4802452_4802581	4	SYNONYMOUS_CODING	E/E	gaG/gaA	225	1	1206
I	4807830	*	#NAME?	INS	Hom	586.85	20		F54D7.3	gnrr-1	protein_coding	F54D7.3			DOWNSTREAM: 3658 bases
I	4807830	*	#NAME?	INS	Hom	586.85	20		F54D7.2	F54D7.2	protein_coding	F54D7.2.1			INTRON					1182
I	4807830	*	#NAME?	INS	Hom	586.85	20		F54D7.2	F54D7.2	protein_coding	F54D7.2.2			INTRON					1182
I	4846833	T	A	SNP	Hom	513.25	21		C01F4.2	rga-6	protein_coding	C01F4.2b			DOWNSTREAM: 5433 bases
I	4846833	T	A	SNP	Hom	513.25	21		C01F4.6	C01F4.6	ncRNA	C01F4.6			DOWNSTREAM: 9961 bases
I	4846833	T	A	SNP	Hom	513.25	21		F57C9.1	F57C9.1	protein_coding	F57C9.1b			UPSTREAM: 1588 bases
I	4846833	T	A	SNP	Hom	513.25	21		F57C9.1	F57C9.1	protein_coding	F57C9.1a			UPSTREAM: 2157 bases
I	4846833	T	A	SNP	Hom	513.25	21		F57C9.3	F57C9.3	protein_coding	F57C9.3			DOWNSTREAM: 6661 bases
I	4846833	T	A	SNP	Hom	513.25	21		C01F4.2	rga-6	protein_coding	C01F4.2a			DOWNSTREAM: 3850 bases
I	4846833	T	A	SNP	Hom	513.25	21		F57C9.2	clec-90	protein_coding	F57C9.2			INTRON					618
I	4912036	G	C	SNP	Hom	268.04	13		F21F3.6	F21F3.6	protein_coding	F21F3.6.2			DOWNSTREAM: 244 bases
I	4912036	G	C	SNP	Hom	268.04	13		F21F3.3	F21F3.3	protein_coding	F21F3.3			DOWNSTREAM: 8862 bases
I	4912036	G	C	SNP	Hom	268.04	13		F21F3.2	F21F3.2	protein_coding	F21F3.2			DOWNSTREAM: 6897 bases
I	4912036	G	C	SNP	Hom	268.04	13		F28B3.8	imb-1	protein_coding	F28B3.8.1			DOWNSTREAM: 8645 bases
I	4912036	G	C	SNP	Hom	268.04	13		F28B3.8	imb-1	protein_coding	F28B3.8.2			DOWNSTREAM: 9368 bases
I	4912036	G	C	SNP	Hom	268.04	13		F21F3.1	pgal-1	protein_coding	F21F3.1.2			DOWNSTREAM: 247 bases
I	4912036	G	C	SNP	Hom	268.04	13		F21F3.1	pgal-1	protein_coding	F21F3.1.1			DOWNSTREAM: 204 bases
I	4912036	G	C	SNP	Hom	268.04	13		F21F3.7	F21F3.7	protein_coding	F21F3.7			UPSTREAM: 6357 bases
I	4912036	G	C	SNP	Hom	268.04	13		F21F3.6	F21F3.6	protein_coding	F21F3.6.1			UTR_3_PRIME: 244 bases from CDS
I	5003391	*	+C	INS	Hom	704.69	18		F54C1.3	mes-3	protein_coding	F54C1.3a			DOWNSTREAM: 1040 bases
I	5003391	*	+C	INS	Hom	704.69	18		F54C1.3	mes-3	protein_coding	F54C1.3b			DOWNSTREAM: 1040 bases
I	5003391	*	+C	INS	Hom	704.69	18		F54C1.2	dom-3	protein_coding	F54C1.2.2			UPSTREAM: 60 bases
I	5003391	*	+C	INS	Hom	704.69	18		F54C1.5	dyf-1	protein_coding	F54C1.5b.2			UPSTREAM: 9884 bases
I	5003391	*	+C	INS	Hom	704.69	18		F54C1.5	dyf-1	protein_coding	F54C1.5a			UPSTREAM: 8683 bases
I	5003391	*	+C	INS	Hom	704.69	18		F54C1.5	dyf-1	protein_coding	F54C1.5b.1			UPSTREAM: 8683 bases
I	5003391	*	+C	INS	Hom	704.69	18		F54C1.8	F54C1.8	protein_coding	F54C1.8			DOWNSTREAM: 1569 bases
I	5003391	*	+C	INS	Hom	704.69	18		F54C1.9	sst-20	protein_coding	F54C1.9			UPSTREAM: 3355 bases
I	5003391	*	+C	INS	Hom	704.69	18		F54C1.1	F54C1.1	protein_coding	F54C1.1			UPSTREAM: 5382 bases
I	5003391	*	+C	INS	Hom	704.69	18		F54C1.2	dom-3	protein_coding	F54C1.2.1	exon_I_5003352_5003579	1	UTR_5_PRIME: 74 bases from TSS
I	5042625	*	#NAME?	DEL	Hom	637.12	15		C46H11.8	phat-1	protein_coding	C46H11.8			DOWNSTREAM: 1579 bases
I	5042625	*	#NAME?	DEL	Hom	637.12	15		C46H11.12	C46H11.12	ncRNA	C46H11.12			UPSTREAM: 2118 bases
I	5042625	*	#NAME?	DEL	Hom	637.12	15		C46H11.9	phat-2	protein_coding	C46H11.9			DOWNSTREAM: 3774 bases
I	5042625	*	#NAME?	DEL	Hom	637.12	15		C46H11.2	C46H11.2	protein_coding	C46H11.2			UPSTREAM: 7427 bases
I	5042625	*	#NAME?	DEL	Hom	637.12	15		C46H11.4	lfe-2	protein_coding	C46H11.4f			DOWNSTREAM: 1860 bases
I	5042625	*	#NAME?	DEL	Hom	637.12	15		C46H11.4	lfe-2	protein_coding	C46H11.4e			DOWNSTREAM: 1860 bases
I	5042625	*	#NAME?	DEL	Hom	637.12	15		C46H11.4	lfe-2	protein_coding	C46H11.4b			DOWNSTREAM: 1860 bases
I	5042625	*	#NAME?	DEL	Hom	637.12	15		C46H11.4	lfe-2	protein_coding	C46H11.4a			DOWNSTREAM: 1860 bases
I	5042625	*	#NAME?	DEL	Hom	637.12	15		C46H11.4	lfe-2	protein_coding	C46H11.4c			DOWNSTREAM: 1860 bases
I	5042625	*	#NAME?	DEL	Hom	637.12	15		C46H11.4	lfe-2	protein_coding	C46H11.4d			DOWNSTREAM: 1468 bases
I	5042625	*	#NAME?	DEL	Hom	637.12	15		C46H11.3	C46H11.3	protein_coding	C46H11.3			DOWNSTREAM: 570 bases
I	5042625	*	#NAME?	DEL	Hom	637.12	15		C46H11.10	C46H11.10	protein_coding	C46H11.10b.1			DOWNSTREAM: 9906 bases
I	5042625	*	#NAME?	DEL	Hom	637.12	15		C46H11.10	C46H11.10	protein_coding	C46H11.10b.2			DOWNSTREAM: 9906 bases
I	5042625	*	#NAME?	DEL	Hom	637.12	15		C46H11.7	C46H11.7	protein_coding	C46H11.7	exon_I_5042381_5042812	4	CODON_DELETION	T/-	acc/-	113	0	723
I	5056752	*	#NAME?	INS	Hom	141.66	10		C46H11.2	C46H11.2	protein_coding	C46H11.2			DOWNSTREAM: 4225 bases
I	5056752	*	#NAME?	INS	Hom	141.66	10		C46H11.10	C46H11.10	protein_coding	C46H11.10b.3			UPSTREAM: 2446 bases
I	5056752	*	#NAME?	INS	Hom	141.66	10		C46H11.10	C46H11.10	protein_coding	C46H11.10b.1			UPSTREAM: 2389 bases
I	5056752	*	#NAME?	INS	Hom	141.66	10		C46H11.10	C46H11.10	protein_coding	C46H11.10b.2			UPSTREAM: 1891 bases
I	5056752	*	#NAME?	INS	Hom	141.66	10		C46H11.10	C46H11.10	protein_coding	C46H11.10a			UPSTREAM: 1866 bases
I	5056752	*	#NAME?	INS	Hom	141.66	10		C46H11.1	C46H11.1	protein_coding	C46H11.1			DOWNSTREAM: 710 bases
I	5056752	*	#NAME?	INS	Hom	141.66	10		C46H11.9	phat-2	protein_coding	C46H11.9			UPSTREAM: 8731 bases
I	5056752	*	#NAME?	INS	Hom	141.66	10		C46H11.11	fhod-1	protein_coding	C46H11.11			DOWNSTREAM: 1502 bases
I	5064889	G	A	SNP	Hom	238.33	11		C46H11.1	C46H11.1	protein_coding	C46H11.1			DOWNSTREAM: 8847 bases
I	5064889	G	A	SNP	Hom	238.33	11		C46H11.11	fhod-1	protein_coding	C46H11.11			INTRON					4041
I	5091125	*	#NAME?	DEL	Hom	87.4	7		Y110A7A.20	Y110A7A.20	protein_coding	Y110A7A.20			UPSTREAM: 9644 bases
I	5091125	*	#NAME?	DEL	Hom	87.4	7		C30F8.2	vha-16	protein_coding	C30F8.2.4			UPSTREAM: 8857 bases
I	5091125	*	#NAME?	DEL	Hom	87.4	7		C30F8.2	vha-16	protein_coding	C30F8.2.2			UPSTREAM: 8849 bases
I	5091125	*	#NAME?	DEL	Hom	87.4	7		C30F8.2	vha-16	protein_coding	C30F8.2.3			UPSTREAM: 8843 bases
I	5091125	*	#NAME?	DEL	Hom	87.4	7		C30F8.2	vha-16	protein_coding	C30F8.2.1			UPSTREAM: 8841 bases
I	5091125	*	#NAME?	DEL	Hom	87.4	7		C30F8.5	C30F8.5	ncRNA	C30F8.5			DOWNSTREAM: 2691 bases
I	5091125	*	#NAME?	DEL	Hom	87.4	7		C30F8.6	C30F8.6	ncRNA	C30F8.6			DOWNSTREAM: 6094 bases
I	5091125	*	#NAME?	DEL	Hom	87.4	7		C30F8.4	kin-32	protein_coding	C30F8.4a.2			INTRON					2604
I	5091125	*	#NAME?	DEL	Hom	87.4	7		C30F8.4	kin-32	protein_coding	C30F8.4a.1			INTRON					2604
I	5091125	*	#NAME?	DEL	Hom	87.4	7		C30F8.4	kin-32	protein_coding	C30F8.4b.1			INTRON					2397
I	5091125	*	#NAME?	DEL	Hom	87.4	7		C30F8.4	kin-32	protein_coding	C30F8.4b.2			INTRON					2397
I	5091125	*	#NAME?	DEL	Hom	87.4	7		C30F8.3	C30F8.3	protein_coding	C30F8.3			UPSTREAM: 5479 bases
I	5152394	*	#NAME?	INS	Hom	421.72	19		Y110A7A.18	ppw-2	protein_coding	Y110A7A.18			DOWNSTREAM: 6117 bases
I	5152394	*	#NAME?	INS	Hom	421.72	19		Y110A7A.3	unc-63	protein_coding	Y110A7A.3			DOWNSTREAM: 3165 bases
I	5152394	*	#NAME?	INS	Hom	421.72	19		Y110A7A.2	Y110A7A.2	protein_coding	Y110A7A.2			UPSTREAM: 2138 bases
I	5152658	C	T	SNP	Hom	422.71	14		Y110A7A.18	ppw-2	protein_coding	Y110A7A.18			DOWNSTREAM: 5853 bases
I	5152658	C	T	SNP	Hom	422.71	14		Y110A7A.3	unc-63	protein_coding	Y110A7A.3			DOWNSTREAM: 3429 bases
I	5152658	C	T	SNP	Hom	422.71	14		Y110A7A.19	Y110A7A.19	protein_coding	Y110A7A.19.1			DOWNSTREAM: 9946 bases
I	5152658	C	T	SNP	Hom	422.71	14		Y110A7A.2	Y110A7A.2	protein_coding	Y110A7A.2			UPSTREAM: 1874 bases
I	5152660	T	A	SNP	Hom	422.07	14		Y110A7A.18	ppw-2	protein_coding	Y110A7A.18			DOWNSTREAM: 5851 bases
I	5152660	T	A	SNP	Hom	422.07	14		Y110A7A.3	unc-63	protein_coding	Y110A7A.3			DOWNSTREAM: 3431 bases
I	5152660	T	A	SNP	Hom	422.07	14		Y110A7A.19	Y110A7A.19	protein_coding	Y110A7A.19.1			DOWNSTREAM: 9944 bases
I	5152660	T	A	SNP	Hom	422.07	14		Y110A7A.2	Y110A7A.2	protein_coding	Y110A7A.2			UPSTREAM: 1872 bases
I	5152745	C	T	SNP	Hom	118.09	4		Y110A7A.18	ppw-2	protein_coding	Y110A7A.18			DOWNSTREAM: 5766 bases
I	5152745	C	T	SNP	Hom	118.09	4		Y110A7A.3	unc-63	protein_coding	Y110A7A.3			DOWNSTREAM: 3516 bases
I	5152745	C	T	SNP	Hom	118.09	4		Y110A7A.19	Y110A7A.19	protein_coding	Y110A7A.19.1			DOWNSTREAM: 9859 bases
I	5152745	C	T	SNP	Hom	118.09	4		Y110A7A.19	Y110A7A.19	protein_coding	Y110A7A.19.2			DOWNSTREAM: 9956 bases
I	5152745	C	T	SNP	Hom	118.09	4		Y110A7A.2	Y110A7A.2	protein_coding	Y110A7A.2			UPSTREAM: 1787 bases
I	5152747	T	A	SNP	Hom	118.09	4		Y110A7A.18	ppw-2	protein_coding	Y110A7A.18			DOWNSTREAM: 5764 bases
I	5152747	T	A	SNP	Hom	118.09	4		Y110A7A.3	unc-63	protein_coding	Y110A7A.3			DOWNSTREAM: 3518 bases
I	5152747	T	A	SNP	Hom	118.09	4		Y110A7A.19	Y110A7A.19	protein_coding	Y110A7A.19.1			DOWNSTREAM: 9857 bases
I	5152747	T	A	SNP	Hom	118.09	4		Y110A7A.19	Y110A7A.19	protein_coding	Y110A7A.19.2			DOWNSTREAM: 9954 bases
I	5152747	T	A	SNP	Hom	118.09	4		Y110A7A.2	Y110A7A.2	protein_coding	Y110A7A.2			UPSTREAM: 1785 bases
I	5153820	A	T	SNP	Hom	42.18	4		Y110A7A.18	ppw-2	protein_coding	Y110A7A.18			DOWNSTREAM: 4691 bases
I	5153820	A	T	SNP	Hom	42.18	4		Y110A7A.3	unc-63	protein_coding	Y110A7A.3			DOWNSTREAM: 4591 bases
I	5153820	A	T	SNP	Hom	42.18	4		Y110A7A.19	Y110A7A.19	protein_coding	Y110A7A.19.1			DOWNSTREAM: 8784 bases
I	5153820	A	T	SNP	Hom	42.18	4		Y110A7A.19	Y110A7A.19	protein_coding	Y110A7A.19.2			DOWNSTREAM: 8881 bases
I	5153820	A	T	SNP	Hom	42.18	4		Y110A7A.2	Y110A7A.2	protein_coding	Y110A7A.2			UPSTREAM: 712 bases
I	5153847	C	T	SNP	Hom	57.45	6		Y110A7A.18	ppw-2	protein_coding	Y110A7A.18			DOWNSTREAM: 4664 bases
I	5153847	C	T	SNP	Hom	57.45	6		Y110A7A.3	unc-63	protein_coding	Y110A7A.3			DOWNSTREAM: 4618 bases
I	5153847	C	T	SNP	Hom	57.45	6		Y110A7A.19	Y110A7A.19	protein_coding	Y110A7A.19.1			DOWNSTREAM: 8757 bases
I	5153847	C	T	SNP	Hom	57.45	6		Y110A7A.19	Y110A7A.19	protein_coding	Y110A7A.19.2			DOWNSTREAM: 8854 bases
I	5153847	C	T	SNP	Hom	57.45	6		Y110A7A.2	Y110A7A.2	protein_coding	Y110A7A.2			UPSTREAM: 685 bases
I	5153878	A	T	SNP	Hom	58.07	6		Y110A7A.18	ppw-2	protein_coding	Y110A7A.18			DOWNSTREAM: 4633 bases
I	5153878	A	T	SNP	Hom	58.07	6		Y110A7A.3	unc-63	protein_coding	Y110A7A.3			DOWNSTREAM: 4649 bases
I	5153878	A	T	SNP	Hom	58.07	6		Y110A7A.19	Y110A7A.19	protein_coding	Y110A7A.19.1			DOWNSTREAM: 8726 bases
I	5153878	A	T	SNP	Hom	58.07	6		Y110A7A.19	Y110A7A.19	protein_coding	Y110A7A.19.2			DOWNSTREAM: 8823 bases
I	5153878	A	T	SNP	Hom	58.07	6		Y110A7A.2	Y110A7A.2	protein_coding	Y110A7A.2			UPSTREAM: 654 bases
I	5153907	A	T	SNP	Hom	57.26	6		Y110A7A.18	ppw-2	protein_coding	Y110A7A.18			DOWNSTREAM: 4604 bases
I	5153907	A	T	SNP	Hom	57.26	6		Y110A7A.3	unc-63	protein_coding	Y110A7A.3			DOWNSTREAM: 4678 bases
I	5153907	A	T	SNP	Hom	57.26	6		Y110A7A.19	Y110A7A.19	protein_coding	Y110A7A.19.1			DOWNSTREAM: 8697 bases
I	5153907	A	T	SNP	Hom	57.26	6		Y110A7A.19	Y110A7A.19	protein_coding	Y110A7A.19.2			DOWNSTREAM: 8794 bases
I	5153907	A	T	SNP	Hom	57.26	6		Y110A7A.2	Y110A7A.2	protein_coding	Y110A7A.2			UPSTREAM: 625 bases
I	5221052	C	A	SNP	Hom	321.37	13		C32E12.5	sem-2	protein_coding	C32E12.5.1			UPSTREAM: 5831 bases
I	5221052	C	A	SNP	Hom	321.37	13		C32E12.4	C32E12.4	protein_coding	C32E12.4			DOWNSTREAM: 9503 bases
I	5221052	C	A	SNP	Hom	321.37	13		C32E12.7	C32E12.7	ncRNA	C32E12.7			DOWNSTREAM: 4679 bases
I	5357114	*	#NAME?	DEL	Hom	300.56	14		F55A12.13	F55A12.13	ncRNA	F55A12.13			DOWNSTREAM: 430 bases
I	5357114	*	#NAME?	DEL	Hom	300.56	14		F55A12.14	F55A12.14	ncRNA	F55A12.14			DOWNSTREAM: 1035 bases
I	5357114	*	#NAME?	DEL	Hom	300.56	14		F55A12.12	F55A12.12	ncRNA	F55A12.12			DOWNSTREAM: 1258 bases
I	5357114	*	#NAME?	DEL	Hom	300.56	14		F55A12.3	ppk-1	protein_coding	F55A12.3			UPSTREAM: 1409 bases
I	5357114	*	#NAME?	DEL	Hom	300.56	14		F55A12.5	F55A12.5	protein_coding	F55A12.5			DOWNSTREAM: 7466 bases
I	5357114	*	#NAME?	DEL	Hom	300.56	14		F55A12.8	F55A12.8	protein_coding	F55A12.8			UPSTREAM: 3344 bases
I	5357114	*	#NAME?	DEL	Hom	300.56	14		F55A12.2	F55A12.2	protein_coding	F55A12.2c.1			UPSTREAM: 8084 bases
I	5357114	*	#NAME?	DEL	Hom	300.56	14		F55A12.2	F55A12.2	protein_coding	F55A12.2b			UPSTREAM: 8154 bases
I	5357114	*	#NAME?	DEL	Hom	300.56	14		F55A12.2	F55A12.2	protein_coding	F55A12.2a			UPSTREAM: 8154 bases
I	5357114	*	#NAME?	DEL	Hom	300.56	14		F55A12.2	F55A12.2	protein_coding	F55A12.2d			UPSTREAM: 8154 bases
I	5357114	*	#NAME?	DEL	Hom	300.56	14		F55A12.4	dhs-2	protein_coding	F55A12.4b			DOWNSTREAM: 635 bases
I	5357114	*	#NAME?	DEL	Hom	300.56	14		F55A12.4	dhs-2	protein_coding	F55A12.4c			DOWNSTREAM: 179 bases
I	5357114	*	#NAME?	DEL	Hom	300.56	14		F55A12.10	F55A12.10	protein_coding	F55A12.10.1			DOWNSTREAM: 9833 bases
I	5357114	*	#NAME?	DEL	Hom	300.56	14		F55A12.10	F55A12.10	protein_coding	F55A12.10.2			DOWNSTREAM: 9899 bases
I	5357114	*	#NAME?	DEL	Hom	300.56	14		F55A12.4	dhs-2	protein_coding	F55A12.4a			DOWNSTREAM: 83 bases
I	5451259	G	A	SNP	Hom	255.1	11		F27C1.11	F27C1.11	protein_coding	F27C1.11			UPSTREAM: 8230 bases
I	5451259	G	A	SNP	Hom	255.1	11		T05E8.1	ferl-1	protein_coding	T05E8.1			DOWNSTREAM: 4474 bases
I	5451259	G	A	SNP	Hom	255.1	11		F27C1.15	21ur-14376	ncRNA	F27C1.15			DOWNSTREAM: 800 bases
I	5451259	G	A	SNP	Hom	255.1	11		T05E8.4	21ur-13508	ncRNA	T05E8.4			DOWNSTREAM: 9275 bases
I	5451259	G	A	SNP	Hom	255.1	11		F27C1.13	F27C1.13	protein_coding	F27C1.13			UPSTREAM: 4401 bases
I	5487521	G	A	SNP	Hom	167.9	9		C09D4.3	C09D4.3	protein_coding	C09D4.3			UPSTREAM: 822 bases
I	5487521	G	A	SNP	Hom	167.9	9		T05E8.3	T05E8.3	protein_coding	T05E8.3			UPSTREAM: 8080 bases
I	5487521	G	A	SNP	Hom	167.9	9		C09D4.2	C09D4.2	protein_coding	C09D4.2			UPSTREAM: 3956 bases
I	5487521	G	A	SNP	Hom	167.9	9		C09D4.8	C09D4.8	ncRNA	C09D4.8			DOWNSTREAM: 6899 bases
I	5487521	G	A	SNP	Hom	167.9	9		C09D4.4	C09D4.4	protein_coding	C09D4.4a			UPSTREAM: 2875 bases
I	5487521	G	A	SNP	Hom	167.9	9		C09D4.4	C09D4.4	protein_coding	C09D4.4b			UPSTREAM: 2875 bases
I	5487521	G	A	SNP	Hom	167.9	9		C09D4.4	C09D4.4	protein_coding	C09D4.4c			UPSTREAM: 2875 bases
I	5487521	G	A	SNP	Hom	167.9	9		C09D4.5	rpl-19	protein_coding	C09D4.5.3			UPSTREAM: 1776 bases
I	5487521	G	A	SNP	Hom	167.9	9		C09D4.5	rpl-19	protein_coding	C09D4.5.1			UPSTREAM: 1762 bases
I	5487521	G	A	SNP	Hom	167.9	9		C09D4.7	21ur-12380	ncRNA	C09D4.7			DOWNSTREAM: 1431 bases
I	5487521	G	A	SNP	Hom	167.9	9		C09D4.5	rpl-19	protein_coding	C09D4.5.2			UPSTREAM: 1164 bases
I	5487521	G	A	SNP	Hom	167.9	9		C09D4.6	C09D4.6	protein_coding	C09D4.6			UPSTREAM: 368 bases
I	5590738	*	+C	INS	Hom	721.85	19		M01E11.7	tag-163	protein_coding	M01E11.7a			INTRON					3339
I	5590738	*	+C	INS	Hom	721.85	19		M01E11.7	tag-163	protein_coding	M01E11.7c			INTRON					2850
I	5590738	*	+C	INS	Hom	721.85	19		M01E11.7	tag-163	protein_coding	M01E11.7d			INTRON					1995
I	5590738	*	+C	INS	Hom	721.85	19		M01E11.9	M01E11.9	ncRNA	M01E11.9			UPSTREAM: 4243 bases
I	5590738	*	+C	INS	Hom	721.85	19		M01E11.7	tag-163	protein_coding	M01E11.7b.2			UPSTREAM: 1177 bases
I	5590738	*	+C	INS	Hom	721.85	19		M01E11.7	tag-163	protein_coding	M01E11.7b.1			UPSTREAM: 1155 bases
I	5590738	*	+C	INS	Hom	721.85	19		M01E11.8	21ur-9108	ncRNA	M01E11.8			DOWNSTREAM: 613 bases
I	5590738	*	+C	INS	Hom	721.85	19		M01E11.2	M01E11.2	protein_coding	M01E11.2.1			DOWNSTREAM: 8856 bases
I	5590738	*	+C	INS	Hom	721.85	19		M01E11.1	M01E11.1	protein_coding	M01E11.1			DOWNSTREAM: 7297 bases
I	5621574	*	#NAME?	INS	Hom	372.69	12		F46F11.12	F46F11.12	snoRNA	F46F11.12			UPSTREAM: 9754 bases
I	5621574	*	#NAME?	INS	Hom	372.69	12		F46F11.10	F46F11.10	protein_coding	F46F11.10			DOWNSTREAM: 1453 bases
I	5621574	*	#NAME?	INS	Hom	372.69	12		F46F11.8	F46F11.8	protein_coding	F46F11.8			DOWNSTREAM: 3031 bases
I	5621574	*	#NAME?	INS	Hom	372.69	12		F46F11.9	F46F11.9	protein_coding	F46F11.9b			UPSTREAM: 5169 bases
I	5621574	*	#NAME?	INS	Hom	372.69	12		F46F11.9	F46F11.9	protein_coding	F46F11.9a			UPSTREAM: 5169 bases
I	5621574	*	#NAME?	INS	Hom	372.69	12		F46F11.1	F46F11.1	protein_coding	F46F11.1b.1			UPSTREAM: 6246 bases
I	5621574	*	#NAME?	INS	Hom	372.69	12		F46F11.1	F46F11.1	protein_coding	F46F11.1a			UPSTREAM: 6248 bases
I	5621574	*	#NAME?	INS	Hom	372.69	12		F46F11.1	F46F11.1	protein_coding	F46F11.1b.2			UPSTREAM: 6248 bases
I	5621574	*	#NAME?	INS	Hom	372.69	12		F46F11.6	F46F11.6	protein_coding	F46F11.6			UPSTREAM: 3020 bases
I	5621574	*	#NAME?	INS	Hom	372.69	12		F46F11.2	cey-2	protein_coding	F46F11.2.3			DOWNSTREAM: 1076 bases
I	5621574	*	#NAME?	INS	Hom	372.69	12		F46F11.2	cey-2	protein_coding	F46F11.2.2			DOWNSTREAM: 1076 bases
I	5621574	*	#NAME?	INS	Hom	372.69	12		F46F11.2	cey-2	protein_coding	F46F11.2.1			DOWNSTREAM: 903 bases
I	5621574	*	#NAME?	INS	Hom	372.69	12		F46F11.7	F46F11.7	protein_coding	F46F11.7			INTRON					963
I	5694097	A	T	SNP	Hom	244.48	12		T19B4.7	unc-40	protein_coding	T19B4.7.2			UPSTREAM: 2591 bases
I	5694097	A	T	SNP	Hom	244.48	12		T19B4.7	unc-40	protein_coding	T19B4.7.1			UPSTREAM: 2589 bases
I	5694097	A	T	SNP	Hom	244.48	12		T19B4.2	npp-7	protein_coding	T19B4.2.2	exon_I_5693607_5694299	4	NON_SYNONYMOUS_CODING	N/I	aAt/aTt	485	0	3654
I	5694097	A	T	SNP	Hom	244.48	12		T19B4.2	npp-7	protein_coding	T19B4.2.1	exon_I_5693607_5694299	4	NON_SYNONYMOUS_CODING	N/I	aAt/aTt	485	0	3654
I	5694097	A	T	SNP	Hom	244.48	12		T19B4.1	T19B4.1	protein_coding	T19B4.1			UPSTREAM: 8062 bases
I	5700155	T	C	SNP	Hom	438.8	18		T19B4.7	unc-40	protein_coding	T19B4.7.2			UPSTREAM: 8649 bases
I	5700155	T	C	SNP	Hom	438.8	18		T19B4.7	unc-40	protein_coding	T19B4.7.1			UPSTREAM: 8647 bases
I	5700155	T	C	SNP	Hom	438.8	18		T19B4.1	T19B4.1	protein_coding	T19B4.1			UPSTREAM: 2004 bases
I	5700155	T	C	SNP	Hom	438.8	18		T19B4.2	npp-7	protein_coding	T19B4.2.2			DOWNSTREAM: 3464 bases
I	5700155	T	C	SNP	Hom	438.8	18		T19B4.9	T19B4.9	ncRNA	T19B4.9			DOWNSTREAM: 6893 bases
I	5700155	T	C	SNP	Hom	438.8	18		T19B4.8	T19B4.8	snoRNA	T19B4.8			UPSTREAM: 6894 bases
I	5700155	T	C	SNP	Hom	438.8	18		T19B4.2	npp-7	protein_coding	T19B4.2.1			DOWNSTREAM: 2650 bases
I	5748311	A	G	SNP	Hom	343.92	13		F56H1.2	nhr-266	protein_coding	F56H1.2			DOWNSTREAM: 6686 bases
I	5748311	A	G	SNP	Hom	343.92	13		F56H1.4	rpt-5	protein_coding	F56H1.4.2			UPSTREAM: 4737 bases
I	5748311	A	G	SNP	Hom	343.92	13		F56H1.4	rpt-5	protein_coding	F56H1.4.1			UPSTREAM: 4735 bases
I	5748311	A	G	SNP	Hom	343.92	13		F56H1.5	ccpp-1	protein_coding	F56H1.5			DOWNSTREAM: 6005 bases
I	5748311	A	G	SNP	Hom	343.92	13		F56H1.6	F56H1.6	protein_coding	F56H1.6			DOWNSTREAM: 2691 bases
I	5748311	A	G	SNP	Hom	343.92	13		F56H1.1	che-14	protein_coding	F56H1.1			INTRON					2754
I	5748311	A	G	SNP	Hom	343.92	13		F56H1.9	21ur-15563	ncRNA	F56H1.9			DOWNSTREAM: 8809 bases
I	5767324	G	A	SNP	Hom	182.85	8		T22E7.1	T22E7.1	protein_coding	T22E7.1a			UPSTREAM: 1642 bases
I	5767324	G	A	SNP	Hom	182.85	8		T22E7.1	T22E7.1	protein_coding	T22E7.1b			UPSTREAM: 1699 bases
I	5767324	G	A	SNP	Hom	182.85	8		F56H1.5	ccpp-1	protein_coding	F56H1.5			UPSTREAM: 6528 bases
I	5767324	G	A	SNP	Hom	182.85	8		F56H1.7	F56H1.7	protein_coding	F56H1.7			UPSTREAM: 4886 bases
I	5767324	G	A	SNP	Hom	182.85	8		T22E7.2	T22E7.2	protein_coding	T22E7.2	exon_I_5767152_5767335	3	SYNONYMOUS_CODING	G/G	ggG/ggA	76	3	774
I	5767324	G	A	SNP	Hom	182.85	8		B0414.3	hil-5	protein_coding	B0414.3			UPSTREAM: 7264 bases
I	5767324	G	A	SNP	Hom	182.85	8		B0414.2	rnt-1	protein_coding	B0414.2			UPSTREAM: 8833 bases
I	5910284	*	#NAME?	INS	Hom	707	19		C34G6.2	tyr-4	protein_coding	C34G6.2			DOWNSTREAM: 8168 bases
I	5910284	*	#NAME?	INS	Hom	707	19		C34G6.7	stam-1	protein_coding	C34G6.7b.2			UPSTREAM: 5954 bases
I	5910284	*	#NAME?	INS	Hom	707	19		C34G6.7	stam-1	protein_coding	C34G6.7b.3			UPSTREAM: 5592 bases
I	5910284	*	#NAME?	INS	Hom	707	19		C34G6.7	stam-1	protein_coding	C34G6.7a			UPSTREAM: 5592 bases
I	5910284	*	#NAME?	INS	Hom	707	19		C34G6.7	stam-1	protein_coding	C34G6.7b.1			UPSTREAM: 5584 bases
I	5910284	*	#NAME?	INS	Hom	707	19		C34G6.8	21ur-13804	ncRNA	C34G6.8			DOWNSTREAM: 4823 bases
I	5910284	*	#NAME?	INS	Hom	707	19		C34G6.1	C34G6.1	protein_coding	C34G6.1			INTRON					5307
I	5910284	*	#NAME?	INS	Hom	707	19		B0207.14	B0207.14	ncRNA	B0207.14			DOWNSTREAM: 9098 bases
I	5910284	*	#NAME?	INS	Hom	707	19		B0207.5	B0207.5	protein_coding	B0207.5			UPSTREAM: 9505 bases
I	6066250	*	#NAME?	INS	Hom	3885.79	18		C27A12.7	C27A12.7	protein_coding	C27A12.7a.2			UPSTREAM: 8018 bases
I	6066250	*	#NAME?	INS	Hom	3885.79	18		C27A12.7	C27A12.7	protein_coding	C27A12.7b.1			UPSTREAM: 8018 bases
I	6066250	*	#NAME?	INS	Hom	3885.79	18		C27A12.7	C27A12.7	protein_coding	C27A12.7b.6			UPSTREAM: 8018 bases
I	6066250	*	#NAME?	INS	Hom	3885.79	18		C27A12.7	C27A12.7	protein_coding	C27A12.7b.5			UPSTREAM: 8018 bases
I	6066250	*	#NAME?	INS	Hom	3885.79	18		C27A12.7	C27A12.7	protein_coding	C27A12.7b.4			UPSTREAM: 8018 bases
I	6066250	*	#NAME?	INS	Hom	3885.79	18		C27A12.7	C27A12.7	protein_coding	C27A12.7b.2			UPSTREAM: 7909 bases
I	6066250	*	#NAME?	INS	Hom	3885.79	18		C27A12.7	C27A12.7	protein_coding	C27A12.7a.1			UPSTREAM: 7824 bases
I	6066250	*	#NAME?	INS	Hom	3885.79	18		C27A12.7	C27A12.7	protein_coding	C27A12.7b.3			UPSTREAM: 7824 bases
I	6066250	*	#NAME?	INS	Hom	3885.79	18		ZK484.3	ZK484.3	protein_coding	ZK484.3.1			DOWNSTREAM: 2278 bases
I	6066250	*	#NAME?	INS	Hom	3885.79	18		C27A12.10	mbd-2	protein_coding	C27A12.10			DOWNSTREAM: 945 bases
I	6066250	*	#NAME?	INS	Hom	3885.79	18		ZK484.4	ZK484.4	protein_coding	ZK484.4b			DOWNSTREAM: 4431 bases
I	6066250	*	#NAME?	INS	Hom	3885.79	18		ZK484.4	ZK484.4	protein_coding	ZK484.4a			DOWNSTREAM: 4431 bases
I	6066250	*	#NAME?	INS	Hom	3885.79	18		C27A12.8	ari-1	protein_coding	C27A12.8.2			UPSTREAM: 5295 bases
I	6066250	*	#NAME?	INS	Hom	3885.79	18		C27A12.8	ari-1	protein_coding	C27A12.8.1			UPSTREAM: 5215 bases
I	6066250	*	#NAME?	INS	Hom	3885.79	18		C27A12.9	C27A12.9	protein_coding	C27A12.9	exon_I_6065997_6066298	7	STOP_GAINED	-/F*L*LEI	-/TTTTGATTGTAATTGGAGATC	257		2652
I	6139031	A	T	SNP	Hom	624.29	24		F56F4.3	F56F4.3	protein_coding	F56F4.3			UPSTREAM: 2440 bases
I	6139031	A	T	SNP	Hom	624.29	24		T27A3.11	T27A3.11	ncRNA	T27A3.11			UPSTREAM: 5900 bases
I	6139031	A	T	SNP	Hom	624.29	24		F56F4.2	ttr-55	protein_coding	F56F4.2			UPSTREAM: 6426 bases
I	6139031	A	T	SNP	Hom	624.29	24		F56F4.t1	F56F4.t1	tRNA	F56F4.t1			DOWNSTREAM: 3116 bases
I	6139031	A	T	SNP	Hom	624.29	24		F56F4.10	F56F4.10	ncRNA	F56F4.10			UPSTREAM: 3109 bases
I	6139031	A	T	SNP	Hom	624.29	24		F56F4.9	ttr-56	protein_coding	F56F4.9			UPSTREAM: 7521 bases
I	6139031	A	T	SNP	Hom	624.29	24		F56F4.t2	F56F4.t2	tRNA	F56F4.t2			DOWNSTREAM: 2360 bases
I	6139031	A	T	SNP	Hom	624.29	24		F56F4.11	F56F4.11	ncRNA	F56F4.11			UPSTREAM: 2343 bases
I	6139031	A	T	SNP	Hom	624.29	24		F56F4.5	pept-3	protein_coding	F56F4.5			DOWNSTREAM: 1049 bases
I	6139031	A	T	SNP	Hom	624.29	24		F56F4.1	ttr-58	protein_coding	F56F4.1			UPSTREAM: 9071 bases
I	6139031	A	T	SNP	Hom	624.29	24		F56F4.4	F56F4.4	protein_coding	F56F4.4			DOWNSTREAM: 74 bases
I	6139031	A	T	SNP	Hom	624.29	24		F56F4.6	abt-6	protein_coding	F56F4.6			DOWNSTREAM: 187 bases
I	6151525	*	#NAME?	DEL	Hom	640.21	14		T09B4.5	T09B4.5	protein_coding	T09B4.5a			UPSTREAM: 2552 bases
I	6151525	*	#NAME?	DEL	Hom	640.21	14		F56F4.3	F56F4.3	protein_coding	F56F4.3			DOWNSTREAM: 7137 bases
I	6151525	*	#NAME?	DEL	Hom	640.21	14		T09B4.5	T09B4.5	protein_coding	T09B4.5b			UPSTREAM: 5038 bases
I	6151525	*	#NAME?	DEL	Hom	640.21	14		T09B4.6	T09B4.6	protein_coding	T09B4.6			DOWNSTREAM: 5317 bases
I	6151525	*	#NAME?	DEL	Hom	640.21	14		F56F4.2	ttr-55	protein_coding	F56F4.2			DOWNSTREAM: 4424 bases
I	6151525	*	#NAME?	DEL	Hom	640.21	14		F56F4.9	ttr-56	protein_coding	F56F4.9			DOWNSTREAM: 4293 bases
I	6151525	*	#NAME?	DEL	Hom	640.21	14		F56F4.1	ttr-58	protein_coding	F56F4.1			DOWNSTREAM: 2382 bases
I	6151525	*	#NAME?	DEL	Hom	640.21	14		T09B4.7	T09B4.7	protein_coding	T09B4.7			DOWNSTREAM: 8557 bases
I	6151525	*	#NAME?	DEL	Hom	640.21	14		F56F4.8	F56F4.8	protein_coding	F56F4.8			DOWNSTREAM: 1032 bases
I	6163280	T	C	SNP	Hom	237.96	11		T09B4.19	T09B4.19	ncRNA	T09B4.19			UPSTREAM: 102 bases
I	6163280	T	C	SNP	Hom	237.96	11		T09B4.t2	T09B4.t2	tRNA	T09B4.t2			DOWNSTREAM: 193 bases
I	6163280	T	C	SNP	Hom	237.96	11		T09B4.t1	T09B4.t1	tRNA	T09B4.t1			UPSTREAM: 913 bases
I	6163280	T	C	SNP	Hom	237.96	11		T09B4.8	T09B4.8	protein_coding	T09B4.8			DOWNSTREAM: 1437 bases
I	6163280	T	C	SNP	Hom	237.96	11		T09B4.5	T09B4.5	protein_coding	T09B4.5b			DOWNSTREAM: 6484 bases
I	6163280	T	C	SNP	Hom	237.96	11		T09B4.5	T09B4.5	protein_coding	T09B4.5a			DOWNSTREAM: 5857 bases
I	6163280	T	C	SNP	Hom	237.96	11		T09B4.4	T09B4.4	protein_coding	T09B4.4			UPSTREAM: 4670 bases
I	6163280	T	C	SNP	Hom	237.96	11		T09B4.6	T09B4.6	protein_coding	T09B4.6			UPSTREAM: 4110 bases
I	6163280	T	C	SNP	Hom	237.96	11		T09B4.16	T09B4.16	ncRNA	T09B4.16			UPSTREAM: 8317 bases
I	6163280	T	C	SNP	Hom	237.96	11		T09B4.7	T09B4.7	protein_coding	T09B4.7			UPSTREAM: 1613 bases
I	6163280	T	C	SNP	Hom	237.96	11		T09B4.14	T09B4.14	ncRNA	T09B4.14			UPSTREAM: 9393 bases
I	6163280	T	C	SNP	Hom	237.96	11		T09B4.17	T09B4.17	ncRNA	T09B4.17			UPSTREAM: 9721 bases
I	6163283	T	C	SNP	Hom	267.83	11		T09B4.19	T09B4.19	ncRNA	T09B4.19			UPSTREAM: 99 bases
I	6163283	T	C	SNP	Hom	267.83	11		T09B4.t2	T09B4.t2	tRNA	T09B4.t2			DOWNSTREAM: 190 bases
I	6163283	T	C	SNP	Hom	267.83	11		T09B4.t1	T09B4.t1	tRNA	T09B4.t1			UPSTREAM: 910 bases
I	6163283	T	C	SNP	Hom	267.83	11		T09B4.8	T09B4.8	protein_coding	T09B4.8			DOWNSTREAM: 1434 bases
I	6163283	T	C	SNP	Hom	267.83	11		T09B4.5	T09B4.5	protein_coding	T09B4.5b			DOWNSTREAM: 6487 bases
I	6163283	T	C	SNP	Hom	267.83	11		T09B4.5	T09B4.5	protein_coding	T09B4.5a			DOWNSTREAM: 5860 bases
I	6163283	T	C	SNP	Hom	267.83	11		T09B4.4	T09B4.4	protein_coding	T09B4.4			UPSTREAM: 4667 bases
I	6163283	T	C	SNP	Hom	267.83	11		T09B4.6	T09B4.6	protein_coding	T09B4.6			UPSTREAM: 4113 bases
I	6163283	T	C	SNP	Hom	267.83	11		T09B4.16	T09B4.16	ncRNA	T09B4.16			UPSTREAM: 8314 bases
I	6163283	T	C	SNP	Hom	267.83	11		T09B4.7	T09B4.7	protein_coding	T09B4.7			UPSTREAM: 1616 bases
I	6163283	T	C	SNP	Hom	267.83	11		T09B4.14	T09B4.14	ncRNA	T09B4.14			UPSTREAM: 9390 bases
I	6163283	T	C	SNP	Hom	267.83	11		T09B4.17	T09B4.17	ncRNA	T09B4.17			UPSTREAM: 9718 bases
I	6163286	T	G	SNP	Hom	297.98	11		T09B4.19	T09B4.19	ncRNA	T09B4.19			UPSTREAM: 96 bases
I	6163286	T	G	SNP	Hom	297.98	11		T09B4.t2	T09B4.t2	tRNA	T09B4.t2			DOWNSTREAM: 187 bases
I	6163286	T	G	SNP	Hom	297.98	11		T09B4.t1	T09B4.t1	tRNA	T09B4.t1			UPSTREAM: 907 bases
I	6163286	T	G	SNP	Hom	297.98	11		T09B4.8	T09B4.8	protein_coding	T09B4.8			DOWNSTREAM: 1431 bases
I	6163286	T	G	SNP	Hom	297.98	11		T09B4.5	T09B4.5	protein_coding	T09B4.5b			DOWNSTREAM: 6490 bases
I	6163286	T	G	SNP	Hom	297.98	11		T09B4.5	T09B4.5	protein_coding	T09B4.5a			DOWNSTREAM: 5863 bases
I	6163286	T	G	SNP	Hom	297.98	11		T09B4.4	T09B4.4	protein_coding	T09B4.4			UPSTREAM: 4664 bases
I	6163286	T	G	SNP	Hom	297.98	11		T09B4.6	T09B4.6	protein_coding	T09B4.6			UPSTREAM: 4116 bases
I	6163286	T	G	SNP	Hom	297.98	11		T09B4.16	T09B4.16	ncRNA	T09B4.16			UPSTREAM: 8311 bases
I	6163286	T	G	SNP	Hom	297.98	11		T09B4.7	T09B4.7	protein_coding	T09B4.7			UPSTREAM: 1619 bases
I	6163286	T	G	SNP	Hom	297.98	11		T09B4.14	T09B4.14	ncRNA	T09B4.14			UPSTREAM: 9387 bases
I	6163286	T	G	SNP	Hom	297.98	11		T09B4.17	T09B4.17	ncRNA	T09B4.17			UPSTREAM: 9715 bases
I	6163288	G	C	SNP	Hom	297.78	11		T09B4.19	T09B4.19	ncRNA	T09B4.19			UPSTREAM: 94 bases
I	6163288	G	C	SNP	Hom	297.78	11		T09B4.t2	T09B4.t2	tRNA	T09B4.t2			DOWNSTREAM: 185 bases
I	6163288	G	C	SNP	Hom	297.78	11		T09B4.t1	T09B4.t1	tRNA	T09B4.t1			UPSTREAM: 905 bases
I	6163288	G	C	SNP	Hom	297.78	11		T09B4.8	T09B4.8	protein_coding	T09B4.8			DOWNSTREAM: 1429 bases
I	6163288	G	C	SNP	Hom	297.78	11		T09B4.5	T09B4.5	protein_coding	T09B4.5b			DOWNSTREAM: 6492 bases
I	6163288	G	C	SNP	Hom	297.78	11		T09B4.5	T09B4.5	protein_coding	T09B4.5a			DOWNSTREAM: 5865 bases
I	6163288	G	C	SNP	Hom	297.78	11		T09B4.4	T09B4.4	protein_coding	T09B4.4			UPSTREAM: 4662 bases
I	6163288	G	C	SNP	Hom	297.78	11		T09B4.6	T09B4.6	protein_coding	T09B4.6			UPSTREAM: 4118 bases
I	6163288	G	C	SNP	Hom	297.78	11		T09B4.16	T09B4.16	ncRNA	T09B4.16			UPSTREAM: 8309 bases
I	6163288	G	C	SNP	Hom	297.78	11		T09B4.7	T09B4.7	protein_coding	T09B4.7			UPSTREAM: 1621 bases
I	6163288	G	C	SNP	Hom	297.78	11		T09B4.14	T09B4.14	ncRNA	T09B4.14			UPSTREAM: 9385 bases
I	6163288	G	C	SNP	Hom	297.78	11		T09B4.17	T09B4.17	ncRNA	T09B4.17			UPSTREAM: 9713 bases
I	6163292	*	#NAME?	DEL	Hom	399.05	11		T09B4.19	T09B4.19	ncRNA	T09B4.19			UPSTREAM: 90 bases
I	6163292	*	#NAME?	DEL	Hom	399.05	11		T09B4.t2	T09B4.t2	tRNA	T09B4.t2			DOWNSTREAM: 181 bases
I	6163292	*	#NAME?	DEL	Hom	399.05	11		T09B4.t1	T09B4.t1	tRNA	T09B4.t1			UPSTREAM: 901 bases
I	6163292	*	#NAME?	DEL	Hom	399.05	11		T09B4.8	T09B4.8	protein_coding	T09B4.8			DOWNSTREAM: 1425 bases
I	6163292	*	#NAME?	DEL	Hom	399.05	11		T09B4.5	T09B4.5	protein_coding	T09B4.5b			DOWNSTREAM: 6496 bases
I	6163292	*	#NAME?	DEL	Hom	399.05	11		T09B4.5	T09B4.5	protein_coding	T09B4.5a			DOWNSTREAM: 5869 bases
I	6163292	*	#NAME?	DEL	Hom	399.05	11		T09B4.4	T09B4.4	protein_coding	T09B4.4			UPSTREAM: 4658 bases
I	6163292	*	#NAME?	DEL	Hom	399.05	11		T09B4.6	T09B4.6	protein_coding	T09B4.6			UPSTREAM: 4122 bases
I	6163292	*	#NAME?	DEL	Hom	399.05	11		T09B4.16	T09B4.16	ncRNA	T09B4.16			UPSTREAM: 8305 bases
I	6163292	*	#NAME?	DEL	Hom	399.05	11		T09B4.7	T09B4.7	protein_coding	T09B4.7			UPSTREAM: 1625 bases
I	6163292	*	#NAME?	DEL	Hom	399.05	11		T09B4.14	T09B4.14	ncRNA	T09B4.14			UPSTREAM: 9381 bases
I	6163292	*	#NAME?	DEL	Hom	399.05	11		T09B4.17	T09B4.17	ncRNA	T09B4.17			UPSTREAM: 9709 bases
I	6350546	*	+C	INS	Hom	291.18	8		K04F10.4	bli-4	protein_coding	K04F10.4b			INTRON					2193
I	6350546	*	+C	INS	Hom	291.18	8		K04F10.4	bli-4	protein_coding	K04F10.4c			INTRON					2484
I	6350546	*	+C	INS	Hom	291.18	8		K04F10.4	bli-4	protein_coding	K04F10.4d			INTRON					2829
I	6350546	*	+C	INS	Hom	291.18	8		K04F10.4	bli-4	protein_coding	K04F10.4e			DOWNSTREAM: 4407 bases
I	6350546	*	+C	INS	Hom	291.18	8		K04F10.4	bli-4	protein_coding	K04F10.4f			DOWNSTREAM: 4379 bases
I	6350546	*	+C	INS	Hom	291.18	8		K04F10.6	mut-2	protein_coding	K04F10.6a			DOWNSTREAM: 6073 bases
I	6350546	*	+C	INS	Hom	291.18	8		K04F10.6	mut-2	protein_coding	K04F10.6b			DOWNSTREAM: 6080 bases
I	6350546	*	+C	INS	Hom	291.18	8		K04F10.4	bli-4	protein_coding	K04F10.4a.3			DOWNSTREAM: 2211 bases
I	6350546	*	+C	INS	Hom	291.18	8		K04F10.4	bli-4	protein_coding	K04F10.4a.2			DOWNSTREAM: 2054 bases
I	6350546	*	+C	INS	Hom	291.18	8		K04F10.4	bli-4	protein_coding	K04F10.4a.1			DOWNSTREAM: 2054 bases
I	6350546	*	+C	INS	Hom	291.18	8		K04F10.3	K04F10.3	protein_coding	K04F10.3a			UPSTREAM: 8058 bases
I	6350546	*	+C	INS	Hom	291.18	8		K04F10.3	K04F10.3	protein_coding	K04F10.3b			UPSTREAM: 8076 bases
I	6350546	*	+C	INS	Hom	291.18	8		K04F10.8	K04F10.8	ncRNA	K04F10.8			UPSTREAM: 1607 bases
I	6506263	*	#NAME?	INS	Hom	794.69	20		C55B7.2	gly-2	protein_coding	C55B7.2			UPSTREAM: 1632 bases
I	6506263	*	#NAME?	INS	Hom	794.69	20		C55B7.4	acdh-1	protein_coding	C55B7.4b.5			DOWNSTREAM: 7324 bases
I	6506263	*	#NAME?	INS	Hom	794.69	20		C55B7.4	acdh-1	protein_coding	C55B7.4b.6			DOWNSTREAM: 7324 bases
I	6506263	*	#NAME?	INS	Hom	794.69	20		C55B7.4	acdh-1	protein_coding	C55B7.4b.1			DOWNSTREAM: 6945 bases
I	6506263	*	#NAME?	INS	Hom	794.69	20		C55B7.4	acdh-1	protein_coding	C55B7.4b.4			DOWNSTREAM: 6704 bases
I	6506263	*	#NAME?	INS	Hom	794.69	20		C55B7.4	acdh-1	protein_coding	C55B7.4b.2			DOWNSTREAM: 6704 bases
I	6506263	*	#NAME?	INS	Hom	794.69	20		C55B7.4	acdh-1	protein_coding	C55B7.4b.3			DOWNSTREAM: 6704 bases
I	6506263	*	#NAME?	INS	Hom	794.69	20		C55B7.4	acdh-1	protein_coding	C55B7.4a			DOWNSTREAM: 6702 bases
I	6506263	*	#NAME?	INS	Hom	794.69	20		C55B7.11	C55B7.11	protein_coding	C55B7.11			DOWNSTREAM: 5129 bases
I	6506263	*	#NAME?	INS	Hom	794.69	20		C55B7.10	C55B7.10	protein_coding	C55B7.10			UPSTREAM: 2341 bases
I	6506263	*	#NAME?	INS	Hom	794.69	20		C55B7.1	glh-2	protein_coding	C55B7.1			UPSTREAM: 7759 bases
I	6506263	*	#NAME?	INS	Hom	794.69	20		C55B7.3	C55B7.3	protein_coding	C55B7.3			DOWNSTREAM: 4848 bases
I	6801829	*	#NAME?	INS	Hom	433.59	9		E02D9.1	E02D9.1	protein_coding	E02D9.1a			UPSTREAM: 370 bases
I	6801829	*	#NAME?	INS	Hom	433.59	9		K02F2.5	K02F2.5	protein_coding	K02F2.5			DOWNSTREAM: 1790 bases
I	6801829	*	#NAME?	INS	Hom	433.59	9		E02D9.1	E02D9.1	protein_coding	E02D9.1d			UPSTREAM: 1870 bases
I	6801829	*	#NAME?	INS	Hom	433.59	9		C37A2.2	pqn-20	protein_coding	C37A2.2			DOWNSTREAM: 4358 bases
I	6801829	*	#NAME?	INS	Hom	433.59	9		C37A2.8	C37A2.8	protein_coding	C37A2.8b			UPSTREAM: 2208 bases
I	6801829	*	#NAME?	INS	Hom	433.59	9		C37A2.8	C37A2.8	protein_coding	C37A2.8a			UPSTREAM: 2200 bases
I	6801829	*	#NAME?	INS	Hom	433.59	9		E02D9.1	E02D9.1	protein_coding	E02D9.1b.1			UTR_3_PRIME: 173 bases from CDS
I	6801829	*	#NAME?	INS	Hom	433.59	9		E02D9.1	E02D9.1	protein_coding	E02D9.1c			INTRON					954
I	6801829	*	#NAME?	INS	Hom	433.59	9		E02D9.1	E02D9.1	protein_coding	E02D9.1b.2			INTRON					948
I	6801829	*	#NAME?	INS	Hom	433.59	9		K02F2.8	K02F2.8	ncRNA	K02F2.8			UPSTREAM: 8609 bases
I	6801829	*	#NAME?	INS	Hom	433.59	9		E02D9.1	E02D9.1	protein_coding	E02D9.1b.3			DOWNSTREAM: 173 bases
I	6801829	*	#NAME?	INS	Hom	433.59	9		E02D9.1	E02D9.1	protein_coding	E02D9.1b.2			SPLICE_SITE_ACCEPTOR
I	6949307	A	G	SNP	Hom	207.22	9		T10B11.4	T10B11.4	protein_coding	T10B11.4			UPSTREAM: 9690 bases
I	6949307	A	G	SNP	Hom	207.22	9		T10B11.1	pcbd-1	protein_coding	T10B11.1			UPSTREAM: 1827 bases
I	6949307	A	G	SNP	Hom	207.22	9		T10B11.8	T10B11.8	protein_coding	T10B11.8a			DOWNSTREAM: 2595 bases
I	6949307	A	G	SNP	Hom	207.22	9		T10B11.5	T10B11.5	protein_coding	T10B11.5			UPSTREAM: 7318 bases
I	6949307	A	G	SNP	Hom	207.22	9		T10B11.8	T10B11.8	protein_coding	T10B11.8b			DOWNSTREAM: 2859 bases
I	6949307	A	G	SNP	Hom	207.22	9		C30F12.1	C30F12.1	protein_coding	C30F12.1			DOWNSTREAM: 5103 bases
I	6949307	A	G	SNP	Hom	207.22	9		T10B11.6	T10B11.6	protein_coding	T10B11.6.2			UPSTREAM: 3948 bases
I	6949307	A	G	SNP	Hom	207.22	9		T10B11.6	T10B11.6	protein_coding	T10B11.6.1			UPSTREAM: 3948 bases
I	6949307	A	G	SNP	Hom	207.22	9		T10B11.7	T10B11.7	protein_coding	T10B11.7a.2			INTRON					1638
I	6949307	A	G	SNP	Hom	207.22	9		T10B11.7	T10B11.7	protein_coding	T10B11.7b			INTRON					1527
I	6949307	A	G	SNP	Hom	207.22	9		T10B11.7	T10B11.7	protein_coding	T10B11.7a.1			INTRON					1638
I	6949331	T	A	SNP	Hom	177.78	7		T10B11.4	T10B11.4	protein_coding	T10B11.4			UPSTREAM: 9714 bases
I	6949331	T	A	SNP	Hom	177.78	7		T10B11.1	pcbd-1	protein_coding	T10B11.1			UPSTREAM: 1803 bases
I	6949331	T	A	SNP	Hom	177.78	7		T10B11.8	T10B11.8	protein_coding	T10B11.8a			DOWNSTREAM: 2571 bases
I	6949331	T	A	SNP	Hom	177.78	7		T10B11.5	T10B11.5	protein_coding	T10B11.5			UPSTREAM: 7342 bases
I	6949331	T	A	SNP	Hom	177.78	7		T10B11.8	T10B11.8	protein_coding	T10B11.8b			DOWNSTREAM: 2835 bases
I	6949331	T	A	SNP	Hom	177.78	7		C30F12.1	C30F12.1	protein_coding	C30F12.1			DOWNSTREAM: 5079 bases
I	6949331	T	A	SNP	Hom	177.78	7		T10B11.6	T10B11.6	protein_coding	T10B11.6.2			UPSTREAM: 3972 bases
I	6949331	T	A	SNP	Hom	177.78	7		T10B11.6	T10B11.6	protein_coding	T10B11.6.1			UPSTREAM: 3972 bases
I	6949331	T	A	SNP	Hom	177.78	7		T10B11.7	T10B11.7	protein_coding	T10B11.7a.2			INTRON					1638
I	6949331	T	A	SNP	Hom	177.78	7		T10B11.7	T10B11.7	protein_coding	T10B11.7b			INTRON					1527
I	6949331	T	A	SNP	Hom	177.78	7		T10B11.7	T10B11.7	protein_coding	T10B11.7a.1			INTRON					1638
I	7140681	G	T	SNP	Hom	32.09	4		K10D3.3	taf-11.2	protein_coding	K10D3.3			DOWNSTREAM: 6353 bases
I	7140681	G	T	SNP	Hom	32.09	4		K07G5.6	K07G5.6	protein_coding	K07G5.6.1			DOWNSTREAM: 9254 bases
I	7140681	G	T	SNP	Hom	32.09	4		K10D3.4	K10D3.4	protein_coding	K10D3.4			UPSTREAM: 709 bases
I	7140681	G	T	SNP	Hom	32.09	4		K07G5.6	K07G5.6	protein_coding	K07G5.6.2			DOWNSTREAM: 9362 bases
I	7140681	G	T	SNP	Hom	32.09	4		H37N21.1	H37N21.1	protein_coding	H37N21.1			INTRON					1950
I	7149815	*	#NAME?	INS	Hom	683.89	18		K07G5.1	crml-1	protein_coding	K07G5.1			DOWNSTREAM: 2643 bases
I	7149815	*	#NAME?	INS	Hom	683.89	18		H37N21.1	H37N21.1	protein_coding	H37N21.1			UPSTREAM: 2586 bases
I	7149815	*	#NAME?	INS	Hom	683.89	18		K07G5.2	xpa-1	protein_coding	K07G5.2			UPSTREAM: 9897 bases
I	7149815	*	#NAME?	INS	Hom	683.89	18		K07G5.6	K07G5.6	protein_coding	K07G5.6.1			DOWNSTREAM: 120 bases
I	7149815	*	#NAME?	INS	Hom	683.89	18		K10D3.4	K10D3.4	protein_coding	K10D3.4			UPSTREAM: 9843 bases
I	7149815	*	#NAME?	INS	Hom	683.89	18		K07G5.6	K07G5.6	protein_coding	K07G5.6.2			DOWNSTREAM: 228 bases
I	7188199	A	T	SNP	Hom	347.79	12		M05B5.6	trpa-2	protein_coding	M05B5.6			DOWNSTREAM: 2492 bases
I	7188199	A	T	SNP	Hom	347.79	12		M05B5.4	M05B5.4	protein_coding	M05B5.4			UPSTREAM: 294 bases
I	7188199	A	T	SNP	Hom	347.79	12		M05B5.1	M05B5.1	protein_coding	M05B5.1			UPSTREAM: 8771 bases
I	7188199	A	T	SNP	Hom	347.79	12		M05B5.5	hlh-2	protein_coding	M05B5.5a			DOWNSTREAM: 2647 bases
I	7188199	A	T	SNP	Hom	347.79	12		M05B5.8	M05B5.8	ncRNA	M05B5.8			DOWNSTREAM: 6838 bases
I	7188199	A	T	SNP	Hom	347.79	12		M05B5.10	M05B5.10	ncRNA	M05B5.10			UPSTREAM: 6819 bases
I	7188199	A	T	SNP	Hom	347.79	12		M05B5.3	M05B5.3	protein_coding	M05B5.3.1			UTR_3_PRIME: 42 bases from CDS
I	7188199	A	T	SNP	Hom	347.79	12		M05B5.3	M05B5.3	protein_coding	M05B5.3.2			UTR_3_PRIME: 42 bases from CDS
I	7251393	*	#NAME?	DEL	Hom	447.92	17		R06C7.3	dhp-1	protein_coding	R06C7.3.3			UPSTREAM: 7632 bases
I	7251393	*	#NAME?	DEL	Hom	447.92	17		R06C7.3	dhp-1	protein_coding	R06C7.3.1			UPSTREAM: 7596 bases
I	7251393	*	#NAME?	DEL	Hom	447.92	17		R06C7.3	dhp-1	protein_coding	R06C7.3.2			UPSTREAM: 7428 bases
I	7251393	*	#NAME?	DEL	Hom	447.92	17		R06C7.9	ztf-15	protein_coding	R06C7.9a.1			UPSTREAM: 4114 bases
I	7251393	*	#NAME?	DEL	Hom	447.92	17		R06C7.9	ztf-15	protein_coding	R06C7.9a.2			UPSTREAM: 4116 bases
I	7251393	*	#NAME?	DEL	Hom	447.92	17		R06C7.9	ztf-15	protein_coding	R06C7.9b			UPSTREAM: 4116 bases
I	7251393	*	#NAME?	DEL	Hom	447.92	17		R06C7.4	cpg-3	protein_coding	R06C7.4.3			DOWNSTREAM: 5291 bases
I	7251393	*	#NAME?	DEL	Hom	447.92	17		R06C7.4	cpg-3	protein_coding	R06C7.4.1			DOWNSTREAM: 5255 bases
I	7251393	*	#NAME?	DEL	Hom	447.92	17		R06C7.4	cpg-3	protein_coding	R06C7.4.2			DOWNSTREAM: 5100 bases
I	7251393	*	#NAME?	DEL	Hom	447.92	17		R06C7.6	R06C7.6	protein_coding	R06C7.6			UPSTREAM: 4581 bases
I	7251393	*	#NAME?	DEL	Hom	447.92	17		R06C7.5	R06C7.5	protein_coding	R06C7.5b.2			UPSTREAM: 2708 bases
I	7251393	*	#NAME?	DEL	Hom	447.92	17		R06C7.5	R06C7.5	protein_coding	R06C7.5a			UPSTREAM: 2708 bases
I	7251393	*	#NAME?	DEL	Hom	447.92	17		R06C7.5	R06C7.5	protein_coding	R06C7.5b.1			UPSTREAM: 2706 bases
I	7251393	*	#NAME?	DEL	Hom	447.92	17		R06C7.10	let-75	protein_coding	R06C7.10.1			DOWNSTREAM: 7526 bases
I	7251393	*	#NAME?	DEL	Hom	447.92	17		R06C7.10	let-75	protein_coding	R06C7.10.2			DOWNSTREAM: 8069 bases
I	7251393	*	#NAME?	DEL	Hom	447.92	17		R06C7.12	R06C7.12	ncRNA	R06C7.12			UPSTREAM: 8444 bases
I	7251393	*	#NAME?	DEL	Hom	447.92	17		R06C7.7	lin-61	protein_coding	R06C7.7b			UPSTREAM: 113 bases
I	7251393	*	#NAME?	DEL	Hom	447.92	17		R06C7.8	bub-1	protein_coding	R06C7.8			UPSTREAM: 546 bases
I	7251393	*	#NAME?	DEL	Hom	447.92	17		R06C7.7	lin-61	protein_coding	R06C7.7a.1	exon_I_7250632_7251407	1	UTR_5_PRIME: 579 bases from TSS
I	7301404	C	G	SNP	Hom	251.68	9		F13G3.2	srd-53	protein_coding	F13G3.2			DOWNSTREAM: 4633 bases
I	7301404	C	G	SNP	Hom	251.68	9		F13G3.12	F13G3.12	protein_coding	F13G3.12			DOWNSTREAM: 4347 bases
I	7301404	C	G	SNP	Hom	251.68	9		F13G3.11	F13G3.11	protein_coding	F13G3.11.1			UPSTREAM: 5709 bases
I	7301404	C	G	SNP	Hom	251.68	9		F13G3.8	eat-5	protein_coding	F13G3.8.1			DOWNSTREAM: 7197 bases
I	7301404	C	G	SNP	Hom	251.68	9		F13G3.8	eat-5	protein_coding	F13G3.8.2			DOWNSTREAM: 7237 bases
I	7301404	C	G	SNP	Hom	251.68	9		F13G3.3	F13G3.3	protein_coding	F13G3.3b.2			UPSTREAM: 1594 bases
I	7301404	C	G	SNP	Hom	251.68	9		F13G3.3	F13G3.3	protein_coding	F13G3.3a			UPSTREAM: 1444 bases
I	7301404	C	G	SNP	Hom	251.68	9		F13G3.3	F13G3.3	protein_coding	F13G3.3b.1			UPSTREAM: 1429 bases
I	7301404	C	G	SNP	Hom	251.68	9		F13G3.4	dylt-1	protein_coding	F13G3.4.2			UPSTREAM: 493 bases
I	7301404	C	G	SNP	Hom	251.68	9		F13G3.4	dylt-1	protein_coding	F13G3.4.1			UPSTREAM: 491 bases
I	7301404	C	G	SNP	Hom	251.68	9		F13G3.1	ztf-2	protein_coding	F13G3.1			DOWNSTREAM: 8164 bases
I	7301404	C	G	SNP	Hom	251.68	9		F13G3.6	F13G3.6	protein_coding	F13G3.6			DOWNSTREAM: 1939 bases
I	7301404	C	G	SNP	Hom	251.68	9		F13G3.7	F13G3.7	protein_coding	F13G3.7b.1			UPSTREAM: 3512 bases
I	7301404	C	G	SNP	Hom	251.68	9		F13G3.7	F13G3.7	protein_coding	F13G3.7b.2			UPSTREAM: 3598 bases
I	7301404	C	G	SNP	Hom	251.68	9		F13G3.7	F13G3.7	protein_coding	F13G3.7a			UPSTREAM: 3598 bases
I	7301404	C	G	SNP	Hom	251.68	9		F13G3.5	ttx-7	protein_coding	F13G3.5a	exon_I_7301006_7301424	6	NON_SYNONYMOUS_CODING	G/A	gGc/gCc	206	0	858
I	7301404	C	G	SNP	Hom	251.68	9		F13G3.5	ttx-7	protein_coding	F13G3.5b.1	exon_I_7301060_7301424	6	NON_SYNONYMOUS_CODING	G/A	gGc/gCc	203	0	849
I	7319245	T	C	SNP	Hom	475.97	19		F13G3.8	eat-5	protein_coding	F13G3.8.2			UPSTREAM: 7331 bases
I	7319245	T	C	SNP	Hom	475.97	19		F13G3.8	eat-5	protein_coding	F13G3.8.1			UPSTREAM: 7308 bases
I	7319245	T	C	SNP	Hom	475.97	19		F52A8.3	F52A8.3	protein_coding	F52A8.3b			DOWNSTREAM: 3083 bases
I	7319245	T	C	SNP	Hom	475.97	19		F52A8.3	F52A8.3	protein_coding	F52A8.3a			DOWNSTREAM: 3083 bases
I	7319245	T	C	SNP	Hom	475.97	19		F13G3.9	mif-3	protein_coding	F13G3.9			UPSTREAM: 5720 bases
I	7319245	T	C	SNP	Hom	475.97	19		F13G3.10	F13G3.10	protein_coding	F13G3.10b			UPSTREAM: 5195 bases
I	7319245	T	C	SNP	Hom	475.97	19		F13G3.10	F13G3.10	protein_coding	F13G3.10c.2			UPSTREAM: 5066 bases
I	7319245	T	C	SNP	Hom	475.97	19		F13G3.10	F13G3.10	protein_coding	F13G3.10			UPSTREAM: 4973 bases
I	7319245	T	C	SNP	Hom	475.97	19		F13G3.10	F13G3.10	protein_coding	F13G3.10c.1			UPSTREAM: 4968 bases
I	7319245	T	C	SNP	Hom	475.97	19		F52A8.7	21ur-13600	ncRNA	F52A8.7			DOWNSTREAM: 8721 bases
I	7319245	T	C	SNP	Hom	475.97	19		F52A8.1	F52A8.1	protein_coding	F52A8.1.2			DOWNSTREAM: 997 bases
I	7319245	T	C	SNP	Hom	475.97	19		F52A8.2	gpb-2	protein_coding	F52A8.2.1	exon_I_7319148_7319366	6	NON_SYNONYMOUS_CODING	Q/R	cAa/cGa	233	0	1071
I	7319245	T	C	SNP	Hom	475.97	19		F52A8.2	gpb-2	protein_coding	F52A8.2.2	exon_I_7319148_7319366	6	NON_SYNONYMOUS_CODING	Q/R	cAa/cGa	233	0	1071
I	7319245	T	C	SNP	Hom	475.97	19		F52A8.1	F52A8.1	protein_coding	F52A8.1.1			DOWNSTREAM: 588 bases
I	7363707	*	#NAME?	INS	Hom	366.68	10		F07A5.4	F07A5.4	protein_coding	F07A5.4.2			UPSTREAM: 4614 bases
I	7363707	*	#NAME?	INS	Hom	366.68	10		F07A5.4	F07A5.4	protein_coding	F07A5.4.3			UPSTREAM: 4609 bases
I	7363707	*	#NAME?	INS	Hom	366.68	10		F07A5.4	F07A5.4	protein_coding	F07A5.4.1			UPSTREAM: 4607 bases
I	7363707	*	#NAME?	INS	Hom	366.68	10		F07A5.5	sue-1	protein_coding	F07A5.5			INTRON					1614
I	7363707	*	#NAME?	INS	Hom	366.68	10		F07A5.3	scav-6	protein_coding	F07A5.3			DOWNSTREAM: 6536 bases
I	7405968	C	T	SNP	Hom	518.63	20		C15A11.8	21ur-15108	ncRNA	C15A11.8			DOWNSTREAM: 5361 bases
I	7405968	C	T	SNP	Hom	518.63	20		C15A11.4	C15A11.4	protein_coding	C15A11.4			UPSTREAM: 4948 bases
I	7405968	C	T	SNP	Hom	518.63	20		C15A11.5	col-7	protein_coding	C15A11.5			DOWNSTREAM: 3215 bases
I	7405968	C	T	SNP	Hom	518.63	20		C15A11.6	col-62	protein_coding	C15A11.6			UPSTREAM: 1619 bases
I	7405968	C	T	SNP	Hom	518.63	20		C15A11.7	C15A11.7	protein_coding	C15A11.7a			INTRON					1191
I	7421945	*	#NAME?	INS	Hom	429.99	12		ZK524.2	unc-13	protein_coding	ZK524.2e			UPSTREAM: 836 bases
I	7421945	*	#NAME?	INS	Hom	429.99	12		ZK524.2	unc-13	protein_coding	ZK524.2d			UPSTREAM: 836 bases
I	7421945	*	#NAME?	INS	Hom	429.99	12		ZK524.2	unc-13	protein_coding	ZK524.2f			UPSTREAM: 836 bases
I	7421945	*	#NAME?	INS	Hom	429.99	12		ZK524.2	unc-13	protein_coding	ZK524.2a			UPSTREAM: 836 bases
I	7449477	C	T	SNP	Hom	376.95	11		ZK524.2	unc-13	protein_coding	ZK524.2c			INTRON					4428
I	7449477	C	T	SNP	Hom	376.95	11		ZK524.2	unc-13	protein_coding	ZK524.2e			INTRON					5451
I	7449477	C	T	SNP	Hom	376.95	11		ZK524.2	unc-13	protein_coding	ZK524.2d			INTRON					6468
I	7449477	C	T	SNP	Hom	376.95	11		ZK524.2	unc-13	protein_coding	ZK524.2f			INTRON					5460
I	7449477	C	T	SNP	Hom	376.95	11		ZK524.2	unc-13	protein_coding	ZK524.2a			INTRON					5442
I	7449477	C	T	SNP	Hom	376.95	11		ZK524.1	spe-4	protein_coding	ZK524.1			UPSTREAM: 5188 bases
I	7449477	C	T	SNP	Hom	376.95	11		ZK524.3	lars-2	protein_coding	ZK524.3b.1			DOWNSTREAM: 7677 bases
I	7449477	C	T	SNP	Hom	376.95	11		ZK524.3	lars-2	protein_coding	ZK524.3a			DOWNSTREAM: 7822 bases
I	7449477	C	T	SNP	Hom	376.95	11		ZK524.3	lars-2	protein_coding	ZK524.3c			DOWNSTREAM: 7822 bases
I	7449477	C	T	SNP	Hom	376.95	11		ZK524.3	lars-2	protein_coding	ZK524.3b.2			DOWNSTREAM: 7822 bases
I	7544371	C	T	SNP	Hom	521.39	20		T25G3.1	T25G3.1	protein_coding	T25G3.1.1			UPSTREAM: 9473 bases
I	7544371	C	T	SNP	Hom	521.39	20		H15M21.1	H15M21.1	ncRNA	H15M21.1			DOWNSTREAM: 243 bases
I	7544371	C	T	SNP	Hom	521.39	20		C26C6.4	C26C6.4	protein_coding	C26C6.4a			DOWNSTREAM: 8378 bases
I	7544371	C	T	SNP	Hom	521.39	20		C26C6.4	C26C6.4	protein_coding	C26C6.4b			DOWNSTREAM: 8378 bases
I	7544371	C	T	SNP	Hom	521.39	20		C26C6.5	dcp-66	protein_coding	C26C6.5b			UPSTREAM: 2218 bases
I	7544371	C	T	SNP	Hom	521.39	20		C26C6.5	dcp-66	protein_coding	C26C6.5a			UPSTREAM: 2218 bases
I	7544371	C	T	SNP	Hom	521.39	20		T25G3.1	T25G3.1	protein_coding	T25G3.1.2			UPSTREAM: 8600 bases
I	7666739	*	#NAME?	INS	Hom	461	12		F26A3.7	F26A3.7	protein_coding	F26A3.7			DOWNSTREAM: 7990 bases
I	7666739	*	#NAME?	INS	Hom	461	12		T24B1.1	T24B1.1	protein_coding	T24B1.1			UPSTREAM: 9925 bases
I	7666739	*	#NAME?	INS	Hom	461	12		F26A3.4	F26A3.4	protein_coding	F26A3.4.1			UPSTREAM: 8450 bases
I	7666739	*	#NAME?	INS	Hom	461	12		F26A3.5	F26A3.5	protein_coding	F26A3.5			UPSTREAM: 1792 bases
I	7666739	*	#NAME?	INS	Hom	461	12		F26A3.6	del-3	protein_coding	F26A3.6			DOWNSTREAM: 3583 bases
I	7666739	*	#NAME?	INS	Hom	461	12		F26A3.11	F26A3.11	ncRNA	F26A3.11			UPSTREAM: 4789 bases
I	7666739	*	#NAME?	INS	Hom	461	12		F26A3.4	F26A3.4	protein_coding	F26A3.4.2			UPSTREAM: 8452 bases
I	7666753	*	#NAME?	INS	Hom	452.32	13		F26A3.7	F26A3.7	protein_coding	F26A3.7			DOWNSTREAM: 7976 bases
I	7666753	*	#NAME?	INS	Hom	452.32	13		T24B1.1	T24B1.1	protein_coding	T24B1.1			UPSTREAM: 9911 bases
I	7666753	*	#NAME?	INS	Hom	452.32	13		F26A3.4	F26A3.4	protein_coding	F26A3.4.1			UPSTREAM: 8464 bases
I	7666753	*	#NAME?	INS	Hom	452.32	13		F26A3.5	F26A3.5	protein_coding	F26A3.5			UPSTREAM: 1778 bases
I	7666753	*	#NAME?	INS	Hom	452.32	13		F26A3.6	del-3	protein_coding	F26A3.6			DOWNSTREAM: 3569 bases
I	7666753	*	#NAME?	INS	Hom	452.32	13		F26A3.11	F26A3.11	ncRNA	F26A3.11			UPSTREAM: 4775 bases
I	7666753	*	#NAME?	INS	Hom	452.32	13		F26A3.4	F26A3.4	protein_coding	F26A3.4.2			UPSTREAM: 8466 bases
I	7666782	*	#NAME?	INS	Hom	500.06	14		F26A3.7	F26A3.7	protein_coding	F26A3.7			DOWNSTREAM: 7947 bases
I	7666782	*	#NAME?	INS	Hom	500.06	14		T24B1.1	T24B1.1	protein_coding	T24B1.1			UPSTREAM: 9882 bases
I	7666782	*	#NAME?	INS	Hom	500.06	14		F26A3.4	F26A3.4	protein_coding	F26A3.4.1			UPSTREAM: 8493 bases
I	7666782	*	#NAME?	INS	Hom	500.06	14		F26A3.5	F26A3.5	protein_coding	F26A3.5			UPSTREAM: 1749 bases
I	7666782	*	#NAME?	INS	Hom	500.06	14		F26A3.6	del-3	protein_coding	F26A3.6			DOWNSTREAM: 3540 bases
I	7666782	*	#NAME?	INS	Hom	500.06	14		F26A3.11	F26A3.11	ncRNA	F26A3.11			UPSTREAM: 4746 bases
I	7666782	*	#NAME?	INS	Hom	500.06	14		F26A3.4	F26A3.4	protein_coding	F26A3.4.2			UPSTREAM: 8495 bases
I	7666800	*	#NAME?	INS	Hom	565.82	15		F26A3.7	F26A3.7	protein_coding	F26A3.7			DOWNSTREAM: 7929 bases
I	7666800	*	#NAME?	INS	Hom	565.82	15		T24B1.1	T24B1.1	protein_coding	T24B1.1			UPSTREAM: 9864 bases
I	7666800	*	#NAME?	INS	Hom	565.82	15		F26A3.4	F26A3.4	protein_coding	F26A3.4.1			UPSTREAM: 8511 bases
I	7666800	*	#NAME?	INS	Hom	565.82	15		F26A3.5	F26A3.5	protein_coding	F26A3.5			UPSTREAM: 1731 bases
I	7666800	*	#NAME?	INS	Hom	565.82	15		F26A3.6	del-3	protein_coding	F26A3.6			DOWNSTREAM: 3522 bases
I	7666800	*	#NAME?	INS	Hom	565.82	15		F26A3.11	F26A3.11	ncRNA	F26A3.11			UPSTREAM: 4728 bases
I	7666800	*	#NAME?	INS	Hom	565.82	15		F26A3.4	F26A3.4	protein_coding	F26A3.4.2			UPSTREAM: 8513 bases
I	7666815	*	#NAME?	INS	Hom	556.72	14		F26A3.7	F26A3.7	protein_coding	F26A3.7			DOWNSTREAM: 7914 bases
I	7666815	*	#NAME?	INS	Hom	556.72	14		T24B1.1	T24B1.1	protein_coding	T24B1.1			UPSTREAM: 9849 bases
I	7666815	*	#NAME?	INS	Hom	556.72	14		F26A3.4	F26A3.4	protein_coding	F26A3.4.1			UPSTREAM: 8526 bases
I	7666815	*	#NAME?	INS	Hom	556.72	14		F26A3.5	F26A3.5	protein_coding	F26A3.5			UPSTREAM: 1716 bases
I	7666815	*	#NAME?	INS	Hom	556.72	14		F26A3.6	del-3	protein_coding	F26A3.6			DOWNSTREAM: 3507 bases
I	7666815	*	#NAME?	INS	Hom	556.72	14		F26A3.11	F26A3.11	ncRNA	F26A3.11			UPSTREAM: 4713 bases
I	7666815	*	#NAME?	INS	Hom	556.72	14		F26A3.4	F26A3.4	protein_coding	F26A3.4.2			UPSTREAM: 8528 bases
I	7741845	C	A	SNP	Hom	118.91	9		F27D4.6	F27D4.6	protein_coding	F27D4.6b			DOWNSTREAM: 3926 bases
I	7741845	C	A	SNP	Hom	118.91	9		F27D4.6	F27D4.6	protein_coding	F27D4.6a.3			DOWNSTREAM: 3888 bases
I	7741845	C	A	SNP	Hom	118.91	9		F27D4.6	F27D4.6	protein_coding	F27D4.6a.2			DOWNSTREAM: 3876 bases
I	7741845	C	A	SNP	Hom	118.91	9		F27D4.6	F27D4.6	protein_coding	F27D4.6a.1			DOWNSTREAM: 3856 bases
I	7741845	C	A	SNP	Hom	118.91	9		F58H10.2	21ur-12039	ncRNA	F58H10.2			DOWNSTREAM: 3158 bases
I	7741858	*	#NAME?	DEL	Hom	228.17	7		F27D4.6	F27D4.6	protein_coding	F27D4.6b			DOWNSTREAM: 3939 bases
I	7741858	*	#NAME?	DEL	Hom	228.17	7		F27D4.6	F27D4.6	protein_coding	F27D4.6a.3			DOWNSTREAM: 3901 bases
I	7741858	*	#NAME?	DEL	Hom	228.17	7		F27D4.6	F27D4.6	protein_coding	F27D4.6a.2			DOWNSTREAM: 3889 bases
I	7741858	*	#NAME?	DEL	Hom	228.17	7		F27D4.6	F27D4.6	protein_coding	F27D4.6a.1			DOWNSTREAM: 3869 bases
I	7741858	*	#NAME?	DEL	Hom	228.17	7		F58H10.2	21ur-12039	ncRNA	F58H10.2			DOWNSTREAM: 3171 bases
I	7741880	*	#NAME?	DEL	Hom	273.39	8		F27D4.6	F27D4.6	protein_coding	F27D4.6b			DOWNSTREAM: 3961 bases
I	7741880	*	#NAME?	DEL	Hom	273.39	8		F27D4.6	F27D4.6	protein_coding	F27D4.6a.3			DOWNSTREAM: 3923 bases
I	7741880	*	#NAME?	DEL	Hom	273.39	8		F27D4.6	F27D4.6	protein_coding	F27D4.6a.2			DOWNSTREAM: 3911 bases
I	7741880	*	#NAME?	DEL	Hom	273.39	8		F27D4.6	F27D4.6	protein_coding	F27D4.6a.1			DOWNSTREAM: 3891 bases
I	7741880	*	#NAME?	DEL	Hom	273.39	8		F58H10.2	21ur-12039	ncRNA	F58H10.2			DOWNSTREAM: 3193 bases
I	7741885	C	G	SNP	Hom	168.2	11		F27D4.6	F27D4.6	protein_coding	F27D4.6b			DOWNSTREAM: 3966 bases
I	7741885	C	G	SNP	Hom	168.2	11		F27D4.6	F27D4.6	protein_coding	F27D4.6a.3			DOWNSTREAM: 3928 bases
I	7741885	C	G	SNP	Hom	168.2	11		F27D4.6	F27D4.6	protein_coding	F27D4.6a.2			DOWNSTREAM: 3916 bases
I	7741885	C	G	SNP	Hom	168.2	11		F27D4.6	F27D4.6	protein_coding	F27D4.6a.1			DOWNSTREAM: 3896 bases
I	7741885	C	G	SNP	Hom	168.2	11		F58H10.2	21ur-12039	ncRNA	F58H10.2			DOWNSTREAM: 3198 bases
I	7751523	*	#NAME?	DEL	Hom	769.44	19		F58H10.1	F58H10.1	protein_coding	F58H10.1			UPSTREAM: 4250 bases
I	7753376	*	+C	INS	Hom	538.6	14		F58H10.1	F58H10.1	protein_coding	F58H10.1			UPSTREAM: 2397 bases
I	7754303	G	A	SNP	Hom	256.96	9		F58H10.1	F58H10.1	protein_coding	F58H10.1			UPSTREAM: 1470 bases
I	7759986	T	C	SNP	Hom	259.44	10		F58H10.1	F58H10.1	protein_coding	F58H10.1			DOWNSTREAM: 3638 bases
I	7759986	T	C	SNP	Hom	259.44	10		H15N14.2	nsf-1	protein_coding	H15N14.2a			DOWNSTREAM: 6545 bases
I	7759986	T	C	SNP	Hom	259.44	10		H15N14.2	nsf-1	protein_coding	H15N14.2b.3			DOWNSTREAM: 6847 bases
I	7759986	T	C	SNP	Hom	259.44	10		H15N14.2	nsf-1	protein_coding	H15N14.2b.1			DOWNSTREAM: 6847 bases
I	7759986	T	C	SNP	Hom	259.44	10		H15N14.2	nsf-1	protein_coding	H15N14.2b.2			DOWNSTREAM: 6847 bases
I	7780077	T	G	SNP	Hom	53.95	4		H15N14.2	nsf-1	protein_coding	H15N14.2b.3			UPSTREAM: 9843 bases
I	7780077	T	G	SNP	Hom	53.95	4		H15N14.2	nsf-1	protein_coding	H15N14.2b.1			UPSTREAM: 9842 bases
I	7780077	T	G	SNP	Hom	53.95	4		VH15N14R.1	VH15N14R.1	protein_coding	VH15N14R.1			DOWNSTREAM: 1096 bases
I	7780077	T	G	SNP	Hom	53.95	4		H15N14.2	nsf-1	protein_coding	H15N14.2b.2			UPSTREAM: 8035 bases
I	7780077	T	G	SNP	Hom	53.95	4		H15N14.2	nsf-1	protein_coding	H15N14.2a			UPSTREAM: 7851 bases
I	7780077	T	G	SNP	Hom	53.95	4		D2005.1	D2005.1	protein_coding	D2005.1			DOWNSTREAM: 4416 bases
I	7780077	T	G	SNP	Hom	53.95	4		H15N14.1	adr-1	protein_coding	H15N14.1g			DOWNSTREAM: 5432 bases
I	7780077	T	G	SNP	Hom	53.95	4		H15N14.3	H15N14.3	pseudogene	H15N14.3			DOWNSTREAM: 2071 bases
I	7780077	T	G	SNP	Hom	53.95	4		H15N14.4	H15N14.4	pseudogene	H15N14.4			DOWNSTREAM: 462 bases
I	7780077	T	G	SNP	Hom	53.95	4		D2005.6	D2005.6	protein_coding	D2005.6			DOWNSTREAM: 6595 bases
I	7780077	T	G	SNP	Hom	53.95	4		H15N14.1	adr-1	protein_coding	H15N14.1c.2			DOWNSTREAM: 2613 bases
I	7780077	T	G	SNP	Hom	53.95	4		H15N14.1	adr-1	protein_coding	H15N14.1f			DOWNSTREAM: 2505 bases
I	7780077	T	G	SNP	Hom	53.95	4		H15N14.1	adr-1	protein_coding	H15N14.1e			DOWNSTREAM: 2505 bases
I	7780077	T	G	SNP	Hom	53.95	4		H15N14.1	adr-1	protein_coding	H15N14.1d			DOWNSTREAM: 2505 bases
I	7780077	T	G	SNP	Hom	53.95	4		H15N14.1	adr-1	protein_coding	H15N14.1c.1			DOWNSTREAM: 2505 bases
I	7780079	A	C	SNP	Hom	53.95	4		H15N14.2	nsf-1	protein_coding	H15N14.2b.3			UPSTREAM: 9845 bases
I	7780079	A	C	SNP	Hom	53.95	4		H15N14.2	nsf-1	protein_coding	H15N14.2b.1			UPSTREAM: 9844 bases
I	7780079	A	C	SNP	Hom	53.95	4		VH15N14R.1	VH15N14R.1	protein_coding	VH15N14R.1			DOWNSTREAM: 1094 bases
I	7780079	A	C	SNP	Hom	53.95	4		H15N14.2	nsf-1	protein_coding	H15N14.2b.2			UPSTREAM: 8037 bases
I	7780079	A	C	SNP	Hom	53.95	4		H15N14.2	nsf-1	protein_coding	H15N14.2a			UPSTREAM: 7853 bases
I	7780079	A	C	SNP	Hom	53.95	4		D2005.1	D2005.1	protein_coding	D2005.1			DOWNSTREAM: 4414 bases
I	7780079	A	C	SNP	Hom	53.95	4		H15N14.1	adr-1	protein_coding	H15N14.1g			DOWNSTREAM: 5434 bases
I	7780079	A	C	SNP	Hom	53.95	4		H15N14.3	H15N14.3	pseudogene	H15N14.3			DOWNSTREAM: 2073 bases
I	7780079	A	C	SNP	Hom	53.95	4		H15N14.4	H15N14.4	pseudogene	H15N14.4			DOWNSTREAM: 464 bases
I	7780079	A	C	SNP	Hom	53.95	4		D2005.6	D2005.6	protein_coding	D2005.6			DOWNSTREAM: 6593 bases
I	7780079	A	C	SNP	Hom	53.95	4		H15N14.1	adr-1	protein_coding	H15N14.1c.2			DOWNSTREAM: 2615 bases
I	7780079	A	C	SNP	Hom	53.95	4		H15N14.1	adr-1	protein_coding	H15N14.1f			DOWNSTREAM: 2507 bases
I	7780079	A	C	SNP	Hom	53.95	4		H15N14.1	adr-1	protein_coding	H15N14.1e			DOWNSTREAM: 2507 bases
I	7780079	A	C	SNP	Hom	53.95	4		H15N14.1	adr-1	protein_coding	H15N14.1d			DOWNSTREAM: 2507 bases
I	7780079	A	C	SNP	Hom	53.95	4		H15N14.1	adr-1	protein_coding	H15N14.1c.1			DOWNSTREAM: 2507 bases
I	7780082	A	G	SNP	Hom	53.89	5		H15N14.2	nsf-1	protein_coding	H15N14.2b.3			UPSTREAM: 9848 bases
I	7780082	A	G	SNP	Hom	53.89	5		H15N14.2	nsf-1	protein_coding	H15N14.2b.1			UPSTREAM: 9847 bases
I	7780082	A	G	SNP	Hom	53.89	5		VH15N14R.1	VH15N14R.1	protein_coding	VH15N14R.1			DOWNSTREAM: 1091 bases
I	7780082	A	G	SNP	Hom	53.89	5		H15N14.2	nsf-1	protein_coding	H15N14.2b.2			UPSTREAM: 8040 bases
I	7780082	A	G	SNP	Hom	53.89	5		H15N14.2	nsf-1	protein_coding	H15N14.2a			UPSTREAM: 7856 bases
I	7780082	A	G	SNP	Hom	53.89	5		D2005.1	D2005.1	protein_coding	D2005.1			DOWNSTREAM: 4411 bases
I	7780082	A	G	SNP	Hom	53.89	5		H15N14.1	adr-1	protein_coding	H15N14.1g			DOWNSTREAM: 5437 bases
I	7780082	A	G	SNP	Hom	53.89	5		H15N14.3	H15N14.3	pseudogene	H15N14.3			DOWNSTREAM: 2076 bases
I	7780082	A	G	SNP	Hom	53.89	5		H15N14.4	H15N14.4	pseudogene	H15N14.4			DOWNSTREAM: 467 bases
I	7780082	A	G	SNP	Hom	53.89	5		D2005.6	D2005.6	protein_coding	D2005.6			DOWNSTREAM: 6590 bases
I	7780082	A	G	SNP	Hom	53.89	5		H15N14.1	adr-1	protein_coding	H15N14.1c.2			DOWNSTREAM: 2618 bases
I	7780082	A	G	SNP	Hom	53.89	5		H15N14.1	adr-1	protein_coding	H15N14.1f			DOWNSTREAM: 2510 bases
I	7780082	A	G	SNP	Hom	53.89	5		H15N14.1	adr-1	protein_coding	H15N14.1e			DOWNSTREAM: 2510 bases
I	7780082	A	G	SNP	Hom	53.89	5		H15N14.1	adr-1	protein_coding	H15N14.1d			DOWNSTREAM: 2510 bases
I	7780082	A	G	SNP	Hom	53.89	5		H15N14.1	adr-1	protein_coding	H15N14.1c.1			DOWNSTREAM: 2510 bases
I	7780083	G	T	SNP	Hom	38.05	5		H15N14.2	nsf-1	protein_coding	H15N14.2b.3			UPSTREAM: 9849 bases
I	7780083	G	T	SNP	Hom	38.05	5		H15N14.2	nsf-1	protein_coding	H15N14.2b.1			UPSTREAM: 9848 bases
I	7780083	G	T	SNP	Hom	38.05	5		VH15N14R.1	VH15N14R.1	protein_coding	VH15N14R.1			DOWNSTREAM: 1090 bases
I	7780083	G	T	SNP	Hom	38.05	5		H15N14.2	nsf-1	protein_coding	H15N14.2b.2			UPSTREAM: 8041 bases
I	7780083	G	T	SNP	Hom	38.05	5		H15N14.2	nsf-1	protein_coding	H15N14.2a			UPSTREAM: 7857 bases
I	7780083	G	T	SNP	Hom	38.05	5		D2005.1	D2005.1	protein_coding	D2005.1			DOWNSTREAM: 4410 bases
I	7780083	G	T	SNP	Hom	38.05	5		H15N14.1	adr-1	protein_coding	H15N14.1g			DOWNSTREAM: 5438 bases
I	7780083	G	T	SNP	Hom	38.05	5		H15N14.3	H15N14.3	pseudogene	H15N14.3			DOWNSTREAM: 2077 bases
I	7780083	G	T	SNP	Hom	38.05	5		H15N14.4	H15N14.4	pseudogene	H15N14.4			DOWNSTREAM: 468 bases
I	7780083	G	T	SNP	Hom	38.05	5		D2005.6	D2005.6	protein_coding	D2005.6			DOWNSTREAM: 6589 bases
I	7780083	G	T	SNP	Hom	38.05	5		H15N14.1	adr-1	protein_coding	H15N14.1c.2			DOWNSTREAM: 2619 bases
I	7780083	G	T	SNP	Hom	38.05	5		H15N14.1	adr-1	protein_coding	H15N14.1f			DOWNSTREAM: 2511 bases
I	7780083	G	T	SNP	Hom	38.05	5		H15N14.1	adr-1	protein_coding	H15N14.1e			DOWNSTREAM: 2511 bases
I	7780083	G	T	SNP	Hom	38.05	5		H15N14.1	adr-1	protein_coding	H15N14.1d			DOWNSTREAM: 2511 bases
I	7780083	G	T	SNP	Hom	38.05	5		H15N14.1	adr-1	protein_coding	H15N14.1c.1			DOWNSTREAM: 2511 bases
I	7780085	A	G	SNP	Hom	53.89	5		H15N14.2	nsf-1	protein_coding	H15N14.2b.3			UPSTREAM: 9851 bases
I	7780085	A	G	SNP	Hom	53.89	5		H15N14.2	nsf-1	protein_coding	H15N14.2b.1			UPSTREAM: 9850 bases
I	7780085	A	G	SNP	Hom	53.89	5		VH15N14R.1	VH15N14R.1	protein_coding	VH15N14R.1			DOWNSTREAM: 1088 bases
I	7780085	A	G	SNP	Hom	53.89	5		H15N14.2	nsf-1	protein_coding	H15N14.2b.2			UPSTREAM: 8043 bases
I	7780085	A	G	SNP	Hom	53.89	5		H15N14.2	nsf-1	protein_coding	H15N14.2a			UPSTREAM: 7859 bases
I	7780085	A	G	SNP	Hom	53.89	5		D2005.1	D2005.1	protein_coding	D2005.1			DOWNSTREAM: 4408 bases
I	7780085	A	G	SNP	Hom	53.89	5		H15N14.1	adr-1	protein_coding	H15N14.1g			DOWNSTREAM: 5440 bases
I	7780085	A	G	SNP	Hom	53.89	5		H15N14.3	H15N14.3	pseudogene	H15N14.3			DOWNSTREAM: 2079 bases
I	7780085	A	G	SNP	Hom	53.89	5		H15N14.4	H15N14.4	pseudogene	H15N14.4			DOWNSTREAM: 470 bases
I	7780085	A	G	SNP	Hom	53.89	5		D2005.6	D2005.6	protein_coding	D2005.6			DOWNSTREAM: 6587 bases
I	7780085	A	G	SNP	Hom	53.89	5		H15N14.1	adr-1	protein_coding	H15N14.1c.2			DOWNSTREAM: 2621 bases
I	7780085	A	G	SNP	Hom	53.89	5		H15N14.1	adr-1	protein_coding	H15N14.1f			DOWNSTREAM: 2513 bases
I	7780085	A	G	SNP	Hom	53.89	5		H15N14.1	adr-1	protein_coding	H15N14.1e			DOWNSTREAM: 2513 bases
I	7780085	A	G	SNP	Hom	53.89	5		H15N14.1	adr-1	protein_coding	H15N14.1d			DOWNSTREAM: 2513 bases
I	7780085	A	G	SNP	Hom	53.89	5		H15N14.1	adr-1	protein_coding	H15N14.1c.1			DOWNSTREAM: 2513 bases
I	7780095	G	C	SNP	Hom	74.82	6		H15N14.2	nsf-1	protein_coding	H15N14.2b.3			UPSTREAM: 9861 bases
I	7780095	G	C	SNP	Hom	74.82	6		H15N14.2	nsf-1	protein_coding	H15N14.2b.1			UPSTREAM: 9860 bases
I	7780095	G	C	SNP	Hom	74.82	6		VH15N14R.1	VH15N14R.1	protein_coding	VH15N14R.1			DOWNSTREAM: 1078 bases
I	7780095	G	C	SNP	Hom	74.82	6		H15N14.2	nsf-1	protein_coding	H15N14.2b.2			UPSTREAM: 8053 bases
I	7780095	G	C	SNP	Hom	74.82	6		H15N14.2	nsf-1	protein_coding	H15N14.2a			UPSTREAM: 7869 bases
I	7780095	G	C	SNP	Hom	74.82	6		D2005.1	D2005.1	protein_coding	D2005.1			DOWNSTREAM: 4398 bases
I	7780095	G	C	SNP	Hom	74.82	6		H15N14.1	adr-1	protein_coding	H15N14.1g			DOWNSTREAM: 5450 bases
I	7780095	G	C	SNP	Hom	74.82	6		H15N14.3	H15N14.3	pseudogene	H15N14.3			DOWNSTREAM: 2089 bases
I	7780095	G	C	SNP	Hom	74.82	6		H15N14.4	H15N14.4	pseudogene	H15N14.4			DOWNSTREAM: 480 bases
I	7780095	G	C	SNP	Hom	74.82	6		D2005.6	D2005.6	protein_coding	D2005.6			DOWNSTREAM: 6577 bases
I	7780095	G	C	SNP	Hom	74.82	6		H15N14.1	adr-1	protein_coding	H15N14.1c.2			DOWNSTREAM: 2631 bases
I	7780095	G	C	SNP	Hom	74.82	6		H15N14.1	adr-1	protein_coding	H15N14.1f			DOWNSTREAM: 2523 bases
I	7780095	G	C	SNP	Hom	74.82	6		H15N14.1	adr-1	protein_coding	H15N14.1e			DOWNSTREAM: 2523 bases
I	7780095	G	C	SNP	Hom	74.82	6		H15N14.1	adr-1	protein_coding	H15N14.1d			DOWNSTREAM: 2523 bases
I	7780095	G	C	SNP	Hom	74.82	6		H15N14.1	adr-1	protein_coding	H15N14.1c.1			DOWNSTREAM: 2523 bases
I	7835242	C	T	SNP	Hom	382.62	14		F30F8.3	F30F8.3	protein_coding	F30F8.3.1			UPSTREAM: 565 bases
I	7835242	C	T	SNP	Hom	382.62	14		F30F8.3	F30F8.3	protein_coding	F30F8.3.2			UPSTREAM: 567 bases
I	7835242	C	T	SNP	Hom	382.62	14		D2005.5	drh-3	protein_coding	D2005.5			DOWNSTREAM: 8867 bases
I	7835242	C	T	SNP	Hom	382.62	14		F30F8.9	F30F8.9	protein_coding	F30F8.9b.2			UPSTREAM: 1816 bases
I	7835242	C	T	SNP	Hom	382.62	14		F30F8.9	F30F8.9	protein_coding	F30F8.9a			UPSTREAM: 1817 bases
I	7835242	C	T	SNP	Hom	382.62	14		F30F8.10	F30F8.10	protein_coding	F30F8.10a			UPSTREAM: 5218 bases
I	7835242	C	T	SNP	Hom	382.62	14		F30F8.2	glna-3	protein_coding	F30F8.2			UPSTREAM: 3618 bases
I	7835242	C	T	SNP	Hom	382.62	14		F30F8.10	F30F8.10	protein_coding	F30F8.10b			UPSTREAM: 6824 bases
I	7835242	C	T	SNP	Hom	382.62	14		F30F8.1	F30F8.1	protein_coding	F30F8.1	exon_I_7835240_7835399	1	NON_SYNONYMOUS_CODING	R/K	aGa/aAa	32	0	1938
I	7835242	C	T	SNP	Hom	382.62	14		F30F8.t1	F30F8.t1	pseudogene	F30F8.t1			UPSTREAM: 7667 bases
I	7879121	*	#NAME?	INS	Hom	291.65	8		R11A5.7	R11A5.7	protein_coding	R11A5.7.2			UPSTREAM: 3572 bases
I	7879121	*	#NAME?	INS	Hom	291.65	8		R11A5.7	R11A5.7	protein_coding	R11A5.7.1			UPSTREAM: 3566 bases
I	7879121	*	#NAME?	INS	Hom	291.65	8		F55D12.8	F55D12.8	ncRNA	F55D12.8			DOWNSTREAM: 8088 bases
I	7879121	*	#NAME?	INS	Hom	291.65	8		R11A5.4	R11A5.4	protein_coding	R11A5.4c.3			DOWNSTREAM: 7243 bases
I	7879121	*	#NAME?	INS	Hom	291.65	8		R11A5.4	R11A5.4	protein_coding	R11A5.4c.4			DOWNSTREAM: 7243 bases
I	7879121	*	#NAME?	INS	Hom	291.65	8		R11A5.4	R11A5.4	protein_coding	R11A5.4c.1			DOWNSTREAM: 7243 bases
I	7879121	*	#NAME?	INS	Hom	291.65	8		R11A5.4	R11A5.4	protein_coding	R11A5.4c.2			DOWNSTREAM: 7243 bases
I	7879121	*	#NAME?	INS	Hom	291.65	8		R11A5.4	R11A5.4	protein_coding	R11A5.4d.6			DOWNSTREAM: 7243 bases
I	7879121	*	#NAME?	INS	Hom	291.65	8		R11A5.4	R11A5.4	protein_coding	R11A5.4d.3			DOWNSTREAM: 7243 bases
I	7879121	*	#NAME?	INS	Hom	291.65	8		R11A5.4	R11A5.4	protein_coding	R11A5.4d.2			DOWNSTREAM: 7243 bases
I	7879121	*	#NAME?	INS	Hom	291.65	8		R11A5.4	R11A5.4	protein_coding	R11A5.4d.5			DOWNSTREAM: 7243 bases
I	7879121	*	#NAME?	INS	Hom	291.65	8		R11A5.4	R11A5.4	protein_coding	R11A5.4d.4			DOWNSTREAM: 7243 bases
I	7879121	*	#NAME?	INS	Hom	291.65	8		R11A5.4	R11A5.4	protein_coding	R11A5.4d.1			DOWNSTREAM: 7243 bases
I	7879121	*	#NAME?	INS	Hom	291.65	8		R11A5.4	R11A5.4	protein_coding	R11A5.4b.2			DOWNSTREAM: 7051 bases
I	7879121	*	#NAME?	INS	Hom	291.65	8		R11A5.4	R11A5.4	protein_coding	R11A5.4b.1			DOWNSTREAM: 7051 bases
I	7879121	*	#NAME?	INS	Hom	291.65	8		R11A5.4	R11A5.4	protein_coding	R11A5.4a			DOWNSTREAM: 7046 bases
I	7879121	*	#NAME?	INS	Hom	291.65	8		F55D12.1	F55D12.1	protein_coding	F55D12.1			UPSTREAM: 5017 bases
I	7879493	C	A	SNP	Hom	500.56	22		R11A5.7	R11A5.7	protein_coding	R11A5.7.2			UPSTREAM: 3944 bases
I	7879493	C	A	SNP	Hom	500.56	22		R11A5.7	R11A5.7	protein_coding	R11A5.7.1			UPSTREAM: 3938 bases
I	7879493	C	A	SNP	Hom	500.56	22		F55D12.8	F55D12.8	ncRNA	F55D12.8			DOWNSTREAM: 7716 bases
I	7879493	C	A	SNP	Hom	500.56	22		F55D12.2	F55D12.2	protein_coding	F55D12.2a			UPSTREAM: 9858 bases
I	7879493	C	A	SNP	Hom	500.56	22		R11A5.4	R11A5.4	protein_coding	R11A5.4c.3			DOWNSTREAM: 7615 bases
I	7879493	C	A	SNP	Hom	500.56	22		R11A5.4	R11A5.4	protein_coding	R11A5.4c.4			DOWNSTREAM: 7615 bases
I	7879493	C	A	SNP	Hom	500.56	22		R11A5.4	R11A5.4	protein_coding	R11A5.4c.1			DOWNSTREAM: 7615 bases
I	7879493	C	A	SNP	Hom	500.56	22		R11A5.4	R11A5.4	protein_coding	R11A5.4c.2			DOWNSTREAM: 7615 bases
I	7879493	C	A	SNP	Hom	500.56	22		R11A5.4	R11A5.4	protein_coding	R11A5.4d.6			DOWNSTREAM: 7615 bases
I	7879493	C	A	SNP	Hom	500.56	22		R11A5.4	R11A5.4	protein_coding	R11A5.4d.3			DOWNSTREAM: 7615 bases
I	7879493	C	A	SNP	Hom	500.56	22		R11A5.4	R11A5.4	protein_coding	R11A5.4d.2			DOWNSTREAM: 7615 bases
I	7879493	C	A	SNP	Hom	500.56	22		R11A5.4	R11A5.4	protein_coding	R11A5.4d.5			DOWNSTREAM: 7615 bases
I	7879493	C	A	SNP	Hom	500.56	22		R11A5.4	R11A5.4	protein_coding	R11A5.4d.4			DOWNSTREAM: 7615 bases
I	7879493	C	A	SNP	Hom	500.56	22		R11A5.4	R11A5.4	protein_coding	R11A5.4d.1			DOWNSTREAM: 7615 bases
I	7879493	C	A	SNP	Hom	500.56	22		R11A5.4	R11A5.4	protein_coding	R11A5.4b.2			DOWNSTREAM: 7423 bases
I	7879493	C	A	SNP	Hom	500.56	22		R11A5.4	R11A5.4	protein_coding	R11A5.4b.1			DOWNSTREAM: 7423 bases
I	7879493	C	A	SNP	Hom	500.56	22		R11A5.4	R11A5.4	protein_coding	R11A5.4a			DOWNSTREAM: 7418 bases
I	7879493	C	A	SNP	Hom	500.56	22		F55D12.1	F55D12.1	protein_coding	F55D12.1			UPSTREAM: 4645 bases
I	7879494	G	A	SNP	Hom	559.92	22		R11A5.7	R11A5.7	protein_coding	R11A5.7.2			UPSTREAM: 3945 bases
I	7879494	G	A	SNP	Hom	559.92	22		R11A5.7	R11A5.7	protein_coding	R11A5.7.1			UPSTREAM: 3939 bases
I	7879494	G	A	SNP	Hom	559.92	22		F55D12.8	F55D12.8	ncRNA	F55D12.8			DOWNSTREAM: 7715 bases
I	7879494	G	A	SNP	Hom	559.92	22		F55D12.2	F55D12.2	protein_coding	F55D12.2a			UPSTREAM: 9857 bases
I	7879494	G	A	SNP	Hom	559.92	22		R11A5.4	R11A5.4	protein_coding	R11A5.4c.3			DOWNSTREAM: 7616 bases
I	7879494	G	A	SNP	Hom	559.92	22		R11A5.4	R11A5.4	protein_coding	R11A5.4c.4			DOWNSTREAM: 7616 bases
I	7879494	G	A	SNP	Hom	559.92	22		R11A5.4	R11A5.4	protein_coding	R11A5.4c.1			DOWNSTREAM: 7616 bases
I	7879494	G	A	SNP	Hom	559.92	22		R11A5.4	R11A5.4	protein_coding	R11A5.4c.2			DOWNSTREAM: 7616 bases
I	7879494	G	A	SNP	Hom	559.92	22		R11A5.4	R11A5.4	protein_coding	R11A5.4d.6			DOWNSTREAM: 7616 bases
I	7879494	G	A	SNP	Hom	559.92	22		R11A5.4	R11A5.4	protein_coding	R11A5.4d.3			DOWNSTREAM: 7616 bases
I	7879494	G	A	SNP	Hom	559.92	22		R11A5.4	R11A5.4	protein_coding	R11A5.4d.2			DOWNSTREAM: 7616 bases
I	7879494	G	A	SNP	Hom	559.92	22		R11A5.4	R11A5.4	protein_coding	R11A5.4d.5			DOWNSTREAM: 7616 bases
I	7879494	G	A	SNP	Hom	559.92	22		R11A5.4	R11A5.4	protein_coding	R11A5.4d.4			DOWNSTREAM: 7616 bases
I	7879494	G	A	SNP	Hom	559.92	22		R11A5.4	R11A5.4	protein_coding	R11A5.4d.1			DOWNSTREAM: 7616 bases
I	7879494	G	A	SNP	Hom	559.92	22		R11A5.4	R11A5.4	protein_coding	R11A5.4b.2			DOWNSTREAM: 7424 bases
I	7879494	G	A	SNP	Hom	559.92	22		R11A5.4	R11A5.4	protein_coding	R11A5.4b.1			DOWNSTREAM: 7424 bases
I	7879494	G	A	SNP	Hom	559.92	22		R11A5.4	R11A5.4	protein_coding	R11A5.4a			DOWNSTREAM: 7419 bases
I	7879494	G	A	SNP	Hom	559.92	22		F55D12.1	F55D12.1	protein_coding	F55D12.1			UPSTREAM: 4644 bases
I	7879496	A	G	SNP	Hom	381.76	22		R11A5.7	R11A5.7	protein_coding	R11A5.7.2			UPSTREAM: 3947 bases
I	7879496	A	G	SNP	Hom	381.76	22		R11A5.7	R11A5.7	protein_coding	R11A5.7.1			UPSTREAM: 3941 bases
I	7879496	A	G	SNP	Hom	381.76	22		F55D12.8	F55D12.8	ncRNA	F55D12.8			DOWNSTREAM: 7713 bases
I	7879496	A	G	SNP	Hom	381.76	22		F55D12.2	F55D12.2	protein_coding	F55D12.2a			UPSTREAM: 9855 bases
I	7879496	A	G	SNP	Hom	381.76	22		R11A5.4	R11A5.4	protein_coding	R11A5.4c.3			DOWNSTREAM: 7618 bases
I	7879496	A	G	SNP	Hom	381.76	22		R11A5.4	R11A5.4	protein_coding	R11A5.4c.4			DOWNSTREAM: 7618 bases
I	7879496	A	G	SNP	Hom	381.76	22		R11A5.4	R11A5.4	protein_coding	R11A5.4c.1			DOWNSTREAM: 7618 bases
I	7879496	A	G	SNP	Hom	381.76	22		R11A5.4	R11A5.4	protein_coding	R11A5.4c.2			DOWNSTREAM: 7618 bases
I	7879496	A	G	SNP	Hom	381.76	22		R11A5.4	R11A5.4	protein_coding	R11A5.4d.6			DOWNSTREAM: 7618 bases
I	7879496	A	G	SNP	Hom	381.76	22		R11A5.4	R11A5.4	protein_coding	R11A5.4d.3			DOWNSTREAM: 7618 bases
I	7879496	A	G	SNP	Hom	381.76	22		R11A5.4	R11A5.4	protein_coding	R11A5.4d.2			DOWNSTREAM: 7618 bases
I	7879496	A	G	SNP	Hom	381.76	22		R11A5.4	R11A5.4	protein_coding	R11A5.4d.5			DOWNSTREAM: 7618 bases
I	7879496	A	G	SNP	Hom	381.76	22		R11A5.4	R11A5.4	protein_coding	R11A5.4d.4			DOWNSTREAM: 7618 bases
I	7879496	A	G	SNP	Hom	381.76	22		R11A5.4	R11A5.4	protein_coding	R11A5.4d.1			DOWNSTREAM: 7618 bases
I	7879496	A	G	SNP	Hom	381.76	22		R11A5.4	R11A5.4	protein_coding	R11A5.4b.2			DOWNSTREAM: 7426 bases
I	7879496	A	G	SNP	Hom	381.76	22		R11A5.4	R11A5.4	protein_coding	R11A5.4b.1			DOWNSTREAM: 7426 bases
I	7879496	A	G	SNP	Hom	381.76	22		R11A5.4	R11A5.4	protein_coding	R11A5.4a			DOWNSTREAM: 7421 bases
I	7879496	A	G	SNP	Hom	381.76	22		F55D12.1	F55D12.1	protein_coding	F55D12.1			UPSTREAM: 4642 bases
I	7879500	*	#NAME?	DEL	Hom	748.87	21		R11A5.7	R11A5.7	protein_coding	R11A5.7.2			UPSTREAM: 3951 bases
I	7879500	*	#NAME?	DEL	Hom	748.87	21		R11A5.7	R11A5.7	protein_coding	R11A5.7.1			UPSTREAM: 3945 bases
I	7879500	*	#NAME?	DEL	Hom	748.87	21		F55D12.8	F55D12.8	ncRNA	F55D12.8			DOWNSTREAM: 7709 bases
I	7879500	*	#NAME?	DEL	Hom	748.87	21		F55D12.2	F55D12.2	protein_coding	F55D12.2a			UPSTREAM: 9851 bases
I	7879500	*	#NAME?	DEL	Hom	748.87	21		R11A5.4	R11A5.4	protein_coding	R11A5.4c.3			DOWNSTREAM: 7622 bases
I	7879500	*	#NAME?	DEL	Hom	748.87	21		R11A5.4	R11A5.4	protein_coding	R11A5.4c.4			DOWNSTREAM: 7622 bases
I	7879500	*	#NAME?	DEL	Hom	748.87	21		R11A5.4	R11A5.4	protein_coding	R11A5.4c.1			DOWNSTREAM: 7622 bases
I	7879500	*	#NAME?	DEL	Hom	748.87	21		R11A5.4	R11A5.4	protein_coding	R11A5.4c.2			DOWNSTREAM: 7622 bases
I	7879500	*	#NAME?	DEL	Hom	748.87	21		R11A5.4	R11A5.4	protein_coding	R11A5.4d.6			DOWNSTREAM: 7622 bases
I	7879500	*	#NAME?	DEL	Hom	748.87	21		R11A5.4	R11A5.4	protein_coding	R11A5.4d.3			DOWNSTREAM: 7622 bases
I	7879500	*	#NAME?	DEL	Hom	748.87	21		R11A5.4	R11A5.4	protein_coding	R11A5.4d.2			DOWNSTREAM: 7622 bases
I	7879500	*	#NAME?	DEL	Hom	748.87	21		R11A5.4	R11A5.4	protein_coding	R11A5.4d.5			DOWNSTREAM: 7622 bases
I	7879500	*	#NAME?	DEL	Hom	748.87	21		R11A5.4	R11A5.4	protein_coding	R11A5.4d.4			DOWNSTREAM: 7622 bases
I	7879500	*	#NAME?	DEL	Hom	748.87	21		R11A5.4	R11A5.4	protein_coding	R11A5.4d.1			DOWNSTREAM: 7622 bases
I	7879500	*	#NAME?	DEL	Hom	748.87	21		R11A5.4	R11A5.4	protein_coding	R11A5.4b.2			DOWNSTREAM: 7430 bases
I	7879500	*	#NAME?	DEL	Hom	748.87	21		R11A5.4	R11A5.4	protein_coding	R11A5.4b.1			DOWNSTREAM: 7430 bases
I	7879500	*	#NAME?	DEL	Hom	748.87	21		R11A5.4	R11A5.4	protein_coding	R11A5.4a			DOWNSTREAM: 7425 bases
I	7879500	*	#NAME?	DEL	Hom	748.87	21		F55D12.1	F55D12.1	protein_coding	F55D12.1			UPSTREAM: 4638 bases
I	7879505	*	#NAME?	INS	Hom	699.61	22		R11A5.7	R11A5.7	protein_coding	R11A5.7.2			UPSTREAM: 3956 bases
I	7879505	*	#NAME?	INS	Hom	699.61	22		R11A5.7	R11A5.7	protein_coding	R11A5.7.1			UPSTREAM: 3950 bases
I	7879505	*	#NAME?	INS	Hom	699.61	22		F55D12.8	F55D12.8	ncRNA	F55D12.8			DOWNSTREAM: 7704 bases
I	7879505	*	#NAME?	INS	Hom	699.61	22		F55D12.2	F55D12.2	protein_coding	F55D12.2a			UPSTREAM: 9846 bases
I	7879505	*	#NAME?	INS	Hom	699.61	22		R11A5.4	R11A5.4	protein_coding	R11A5.4c.3			DOWNSTREAM: 7627 bases
I	7879505	*	#NAME?	INS	Hom	699.61	22		R11A5.4	R11A5.4	protein_coding	R11A5.4c.4			DOWNSTREAM: 7627 bases
I	7879505	*	#NAME?	INS	Hom	699.61	22		R11A5.4	R11A5.4	protein_coding	R11A5.4c.1			DOWNSTREAM: 7627 bases
I	7879505	*	#NAME?	INS	Hom	699.61	22		R11A5.4	R11A5.4	protein_coding	R11A5.4c.2			DOWNSTREAM: 7627 bases
I	7879505	*	#NAME?	INS	Hom	699.61	22		R11A5.4	R11A5.4	protein_coding	R11A5.4d.6			DOWNSTREAM: 7627 bases
I	7879505	*	#NAME?	INS	Hom	699.61	22		R11A5.4	R11A5.4	protein_coding	R11A5.4d.3			DOWNSTREAM: 7627 bases
I	7879505	*	#NAME?	INS	Hom	699.61	22		R11A5.4	R11A5.4	protein_coding	R11A5.4d.2			DOWNSTREAM: 7627 bases
I	7879505	*	#NAME?	INS	Hom	699.61	22		R11A5.4	R11A5.4	protein_coding	R11A5.4d.5			DOWNSTREAM: 7627 bases
I	7879505	*	#NAME?	INS	Hom	699.61	22		R11A5.4	R11A5.4	protein_coding	R11A5.4d.4			DOWNSTREAM: 7627 bases
I	7879505	*	#NAME?	INS	Hom	699.61	22		R11A5.4	R11A5.4	protein_coding	R11A5.4d.1			DOWNSTREAM: 7627 bases
I	7879505	*	#NAME?	INS	Hom	699.61	22		R11A5.4	R11A5.4	protein_coding	R11A5.4b.2			DOWNSTREAM: 7435 bases
I	7879505	*	#NAME?	INS	Hom	699.61	22		R11A5.4	R11A5.4	protein_coding	R11A5.4b.1			DOWNSTREAM: 7435 bases
I	7879505	*	#NAME?	INS	Hom	699.61	22		R11A5.4	R11A5.4	protein_coding	R11A5.4a			DOWNSTREAM: 7430 bases
I	7879505	*	#NAME?	INS	Hom	699.61	22		F55D12.1	F55D12.1	protein_coding	F55D12.1			UPSTREAM: 4633 bases
I	7879505	G	C	SNP	Hom	482.07	22		R11A5.7	R11A5.7	protein_coding	R11A5.7.2			UPSTREAM: 3956 bases
I	7879505	G	C	SNP	Hom	482.07	22		R11A5.7	R11A5.7	protein_coding	R11A5.7.1			UPSTREAM: 3950 bases
I	7879505	G	C	SNP	Hom	482.07	22		F55D12.8	F55D12.8	ncRNA	F55D12.8			DOWNSTREAM: 7704 bases
I	7879505	G	C	SNP	Hom	482.07	22		F55D12.2	F55D12.2	protein_coding	F55D12.2a			UPSTREAM: 9846 bases
I	7879505	G	C	SNP	Hom	482.07	22		R11A5.4	R11A5.4	protein_coding	R11A5.4c.3			DOWNSTREAM: 7627 bases
I	7879505	G	C	SNP	Hom	482.07	22		R11A5.4	R11A5.4	protein_coding	R11A5.4c.4			DOWNSTREAM: 7627 bases
I	7879505	G	C	SNP	Hom	482.07	22		R11A5.4	R11A5.4	protein_coding	R11A5.4c.1			DOWNSTREAM: 7627 bases
I	7879505	G	C	SNP	Hom	482.07	22		R11A5.4	R11A5.4	protein_coding	R11A5.4c.2			DOWNSTREAM: 7627 bases
I	7879505	G	C	SNP	Hom	482.07	22		R11A5.4	R11A5.4	protein_coding	R11A5.4d.6			DOWNSTREAM: 7627 bases
I	7879505	G	C	SNP	Hom	482.07	22		R11A5.4	R11A5.4	protein_coding	R11A5.4d.3			DOWNSTREAM: 7627 bases
I	7879505	G	C	SNP	Hom	482.07	22		R11A5.4	R11A5.4	protein_coding	R11A5.4d.2			DOWNSTREAM: 7627 bases
I	7879505	G	C	SNP	Hom	482.07	22		R11A5.4	R11A5.4	protein_coding	R11A5.4d.5			DOWNSTREAM: 7627 bases
I	7879505	G	C	SNP	Hom	482.07	22		R11A5.4	R11A5.4	protein_coding	R11A5.4d.4			DOWNSTREAM: 7627 bases
I	7879505	G	C	SNP	Hom	482.07	22		R11A5.4	R11A5.4	protein_coding	R11A5.4d.1			DOWNSTREAM: 7627 bases
I	7879505	G	C	SNP	Hom	482.07	22		R11A5.4	R11A5.4	protein_coding	R11A5.4b.2			DOWNSTREAM: 7435 bases
I	7879505	G	C	SNP	Hom	482.07	22		R11A5.4	R11A5.4	protein_coding	R11A5.4b.1			DOWNSTREAM: 7435 bases
I	7879505	G	C	SNP	Hom	482.07	22		R11A5.4	R11A5.4	protein_coding	R11A5.4a			DOWNSTREAM: 7430 bases
I	7879505	G	C	SNP	Hom	482.07	22		F55D12.1	F55D12.1	protein_coding	F55D12.1			UPSTREAM: 4633 bases
I	7879518	G	A	SNP	Hom	591.81	21		R11A5.7	R11A5.7	protein_coding	R11A5.7.2			UPSTREAM: 3969 bases
I	7879518	G	A	SNP	Hom	591.81	21		R11A5.7	R11A5.7	protein_coding	R11A5.7.1			UPSTREAM: 3963 bases
I	7879518	G	A	SNP	Hom	591.81	21		F55D12.8	F55D12.8	ncRNA	F55D12.8			DOWNSTREAM: 7691 bases
I	7879518	G	A	SNP	Hom	591.81	21		F55D12.2	F55D12.2	protein_coding	F55D12.2a			UPSTREAM: 9833 bases
I	7879518	G	A	SNP	Hom	591.81	21		R11A5.4	R11A5.4	protein_coding	R11A5.4c.3			DOWNSTREAM: 7640 bases
I	7879518	G	A	SNP	Hom	591.81	21		R11A5.4	R11A5.4	protein_coding	R11A5.4c.4			DOWNSTREAM: 7640 bases
I	7879518	G	A	SNP	Hom	591.81	21		R11A5.4	R11A5.4	protein_coding	R11A5.4c.1			DOWNSTREAM: 7640 bases
I	7879518	G	A	SNP	Hom	591.81	21		R11A5.4	R11A5.4	protein_coding	R11A5.4c.2			DOWNSTREAM: 7640 bases
I	7879518	G	A	SNP	Hom	591.81	21		R11A5.4	R11A5.4	protein_coding	R11A5.4d.6			DOWNSTREAM: 7640 bases
I	7879518	G	A	SNP	Hom	591.81	21		R11A5.4	R11A5.4	protein_coding	R11A5.4d.3			DOWNSTREAM: 7640 bases
I	7879518	G	A	SNP	Hom	591.81	21		R11A5.4	R11A5.4	protein_coding	R11A5.4d.2			DOWNSTREAM: 7640 bases
I	7879518	G	A	SNP	Hom	591.81	21		R11A5.4	R11A5.4	protein_coding	R11A5.4d.5			DOWNSTREAM: 7640 bases
I	7879518	G	A	SNP	Hom	591.81	21		R11A5.4	R11A5.4	protein_coding	R11A5.4d.4			DOWNSTREAM: 7640 bases
I	7879518	G	A	SNP	Hom	591.81	21		R11A5.4	R11A5.4	protein_coding	R11A5.4d.1			DOWNSTREAM: 7640 bases
I	7879518	G	A	SNP	Hom	591.81	21		R11A5.4	R11A5.4	protein_coding	R11A5.4b.2			DOWNSTREAM: 7448 bases
I	7879518	G	A	SNP	Hom	591.81	21		R11A5.4	R11A5.4	protein_coding	R11A5.4b.1			DOWNSTREAM: 7448 bases
I	7879518	G	A	SNP	Hom	591.81	21		R11A5.4	R11A5.4	protein_coding	R11A5.4a			DOWNSTREAM: 7443 bases
I	7879518	G	A	SNP	Hom	591.81	21		F55D12.1	F55D12.1	protein_coding	F55D12.1			UPSTREAM: 4620 bases
I	7879523	A	T	SNP	Hom	594.91	21		R11A5.7	R11A5.7	protein_coding	R11A5.7.2			UPSTREAM: 3974 bases
I	7879523	A	T	SNP	Hom	594.91	21		R11A5.7	R11A5.7	protein_coding	R11A5.7.1			UPSTREAM: 3968 bases
I	7879523	A	T	SNP	Hom	594.91	21		F55D12.8	F55D12.8	ncRNA	F55D12.8			DOWNSTREAM: 7686 bases
I	7879523	A	T	SNP	Hom	594.91	21		F55D12.2	F55D12.2	protein_coding	F55D12.2a			UPSTREAM: 9828 bases
I	7879523	A	T	SNP	Hom	594.91	21		R11A5.4	R11A5.4	protein_coding	R11A5.4c.3			DOWNSTREAM: 7645 bases
I	7879523	A	T	SNP	Hom	594.91	21		R11A5.4	R11A5.4	protein_coding	R11A5.4c.4			DOWNSTREAM: 7645 bases
I	7879523	A	T	SNP	Hom	594.91	21		R11A5.4	R11A5.4	protein_coding	R11A5.4c.1			DOWNSTREAM: 7645 bases
I	7879523	A	T	SNP	Hom	594.91	21		R11A5.4	R11A5.4	protein_coding	R11A5.4c.2			DOWNSTREAM: 7645 bases
I	7879523	A	T	SNP	Hom	594.91	21		R11A5.4	R11A5.4	protein_coding	R11A5.4d.6			DOWNSTREAM: 7645 bases
I	7879523	A	T	SNP	Hom	594.91	21		R11A5.4	R11A5.4	protein_coding	R11A5.4d.3			DOWNSTREAM: 7645 bases
I	7879523	A	T	SNP	Hom	594.91	21		R11A5.4	R11A5.4	protein_coding	R11A5.4d.2			DOWNSTREAM: 7645 bases
I	7879523	A	T	SNP	Hom	594.91	21		R11A5.4	R11A5.4	protein_coding	R11A5.4d.5			DOWNSTREAM: 7645 bases
I	7879523	A	T	SNP	Hom	594.91	21		R11A5.4	R11A5.4	protein_coding	R11A5.4d.4			DOWNSTREAM: 7645 bases
I	7879523	A	T	SNP	Hom	594.91	21		R11A5.4	R11A5.4	protein_coding	R11A5.4d.1			DOWNSTREAM: 7645 bases
I	7879523	A	T	SNP	Hom	594.91	21		R11A5.4	R11A5.4	protein_coding	R11A5.4b.2			DOWNSTREAM: 7453 bases
I	7879523	A	T	SNP	Hom	594.91	21		R11A5.4	R11A5.4	protein_coding	R11A5.4b.1			DOWNSTREAM: 7453 bases
I	7879523	A	T	SNP	Hom	594.91	21		R11A5.4	R11A5.4	protein_coding	R11A5.4a			DOWNSTREAM: 7448 bases
I	7879523	A	T	SNP	Hom	594.91	21		F55D12.1	F55D12.1	protein_coding	F55D12.1			UPSTREAM: 4615 bases
I	7950016	*	+C	INS	Hom	519.73	15		T22C1.9	T22C1.9	protein_coding	T22C1.9			UPSTREAM: 8672 bases
I	7950016	*	+C	INS	Hom	519.73	15		T22C1.3	T22C1.3	protein_coding	T22C1.3			DOWNSTREAM: 9877 bases
I	7950016	*	+C	INS	Hom	519.73	15		T22C1.4	T22C1.4	protein_coding	T22C1.4			UPSTREAM: 9264 bases
I	7950016	*	+C	INS	Hom	519.73	15		T22C1.15	T22C1.15	ncRNA	T22C1.15			UPSTREAM: 1634 bases
I	7950016	*	+C	INS	Hom	519.73	15		T22C1.5	T22C1.5	protein_coding	T22C1.5			DOWNSTREAM: 7834 bases
I	7950016	*	+C	INS	Hom	519.73	15		T22C1.14	T22C1.14	ncRNA	T22C1.14			DOWNSTREAM: 2442 bases
I	7950016	*	+C	INS	Hom	519.73	15		T22C1.13	T22C1.13	ncRNA	T22C1.13			UPSTREAM: 4799 bases
I	7950016	*	+C	INS	Hom	519.73	15		T22C1.6	T22C1.6	protein_coding	T22C1.6			DOWNSTREAM: 4433 bases
I	7950016	*	+C	INS	Hom	519.73	15		T22C1.8	T22C1.8	protein_coding	T22C1.8			DOWNSTREAM: 5957 bases
I	7950016	*	+C	INS	Hom	519.73	15		T22C1.7	jph-1	protein_coding	T22C1.7			INTRON					2244
I	8070133	C	T	SNP	Hom	417.83	16		F18C12.1	che-3	protein_coding	F18C12.1	exon_I_8070017_8070249	30	NON_SYNONYMOUS_CODING	G/R	Gga/Aga	2568	0	12516
I	8070133	C	T	SNP	Hom	417.83	16		F18C12.5	21ur-14242	ncRNA	F18C12.5			UPSTREAM: 4904 bases
I	8070133	C	T	SNP	Hom	417.83	16		K04G2.10	K04G2.10	protein_coding	K04G2.10			DOWNSTREAM: 9579 bases
I	8070133	C	T	SNP	Hom	417.83	16		F18C12.4	F18C12.4	protein_coding	F18C12.4			UPSTREAM: 8345 bases
I	8161381	*	#NAME?	INS	Hom	695.8	17		T28B8.3	T28B8.3	protein_coding	T28B8.3b			DOWNSTREAM: 1654 bases
I	8161381	*	#NAME?	INS	Hom	695.8	17		T28B8.3	T28B8.3	protein_coding	T28B8.3a			DOWNSTREAM: 1654 bases
I	8161381	*	#NAME?	INS	Hom	695.8	17		T28B8.4	T28B8.4	pseudogene	T28B8.4			TRANSCRIPT: T28B8.4					5624
I	8161381	*	#NAME?	INS	Hom	695.8	17		T28B8.9	T28B8.9	ncRNA	T28B8.9			DOWNSTREAM: 782 bases
I	8161381	*	#NAME?	INS	Hom	695.8	17		T28B8.10	T28B8.10	ncRNA	T28B8.10			UPSTREAM: 782 bases
I	8213806	T	A	SNP	Hom	82.03	4		F08A10.1	kcnl-2	protein_coding	F08A10.1e			DOWNSTREAM: 5326 bases
I	8213806	T	A	SNP	Hom	82.03	4		F08A10.1	kcnl-2	protein_coding	F08A10.1b			DOWNSTREAM: 5326 bases
I	8213806	T	A	SNP	Hom	82.03	4		F08A10.1	kcnl-2	protein_coding	F08A10.1a			DOWNSTREAM: 5326 bases
I	8213806	T	A	SNP	Hom	82.03	4		F08A10.1	kcnl-2	protein_coding	F08A10.1c			DOWNSTREAM: 5074 bases
I	8213806	T	A	SNP	Hom	82.03	4		F08A10.1	kcnl-2	protein_coding	F08A10.1d			DOWNSTREAM: 5072 bases
I	8213806	T	A	SNP	Hom	82.03	4		T02E1.2	T02E1.2	protein_coding	T02E1.2			DOWNSTREAM: 6193 bases
I	8213806	T	A	SNP	Hom	82.03	4		T02E1.7	T02E1.7	protein_coding	T02E1.7			UPSTREAM: 3141 bases
I	8213806	T	A	SNP	Hom	82.03	4		T02E1.5	dhs-3	protein_coding	T02E1.5c.1			INTRON					507
I	8213806	T	A	SNP	Hom	82.03	4		T02E1.5	dhs-3	protein_coding	T02E1.5b			INTRON					930
I	8213806	T	A	SNP	Hom	82.03	4		T02E1.5	dhs-3	protein_coding	T02E1.5c.2			INTRON					507
I	8213806	T	A	SNP	Hom	82.03	4		T02E1.5	dhs-3	protein_coding	T02E1.5a			INTRON					924
I	8213806	T	A	SNP	Hom	82.03	4		T02E1.6	T02E1.6	protein_coding	T02E1.6			DOWNSTREAM: 1401 bases
I	8213806	T	A	SNP	Hom	82.03	4		T02E1.3	gla-3	protein_coding	T02E1.3a			UPSTREAM: 598 bases
I	8213806	T	A	SNP	Hom	82.03	4		T02E1.3	gla-3	protein_coding	T02E1.3c			UPSTREAM: 598 bases
I	8213806	T	A	SNP	Hom	82.03	4		T02E1.3	gla-3	protein_coding	T02E1.3b			UPSTREAM: 886 bases
I	8280213	*	#NAME?	INS	Hom	291.71	8		ZK265.8	cutl-8	protein_coding	ZK265.8			DOWNSTREAM: 6737 bases
I	8280213	*	#NAME?	INS	Hom	291.71	8		T01G9.2	T01G9.2	protein_coding	T01G9.2a			INTRON					1269
I	8280213	*	#NAME?	INS	Hom	291.71	8		T01G9.2	T01G9.2	protein_coding	T01G9.2b.2			INTRON					1260
I	8280213	*	#NAME?	INS	Hom	291.71	8		T01G9.2	T01G9.2	protein_coding	T01G9.2b.1			INTRON					1260
I	8280213	*	#NAME?	INS	Hom	291.71	8		T01G9.1	T01G9.1	protein_coding	T01G9.1			DOWNSTREAM: 4518 bases
I	8280213	*	#NAME?	INS	Hom	291.71	8		T01G9.6	kin-10	protein_coding	T01G9.6a.1			DOWNSTREAM: 8739 bases
I	8280213	*	#NAME?	INS	Hom	291.71	8		T01G9.6	kin-10	protein_coding	T01G9.6b.1			DOWNSTREAM: 8740 bases
I	8280213	*	#NAME?	INS	Hom	291.71	8		T01G9.6	kin-10	protein_coding	T01G9.6b.2			DOWNSTREAM: 8876 bases
I	8280213	*	#NAME?	INS	Hom	291.71	8		T01G9.6	kin-10	protein_coding	T01G9.6b.3			DOWNSTREAM: 8981 bases
I	8280213	*	#NAME?	INS	Hom	291.71	8		T01G9.6	kin-10	protein_coding	T01G9.6a.2			DOWNSTREAM: 8981 bases
I	8280213	*	#NAME?	INS	Hom	291.71	8		T01G9.3	T01G9.3	protein_coding	T01G9.3			UPSTREAM: 1768 bases
I	8347874	*	-C	DEL	Hom	855.88	22		C34B7.2	C34B7.2	protein_coding	C34B7.2			DOWNSTREAM: 6055 bases
I	8347874	*	-C	DEL	Hom	855.88	22		F16D3.1	tba-5	protein_coding	F16D3.1			UPSTREAM: 5530 bases
I	8347874	*	-C	DEL	Hom	855.88	22		C34B7.3	cyp-36A1	protein_coding	C34B7.3			UPSTREAM: 1858 bases
I	8562128	T	A	SNP	Hom	633.1	20		T01H8.5	gon-2	protein_coding	T01H8.5c			INTRON					5916
I	8562128	T	A	SNP	Hom	633.1	20		T01H8.5	gon-2	protein_coding	T01H8.5a			INTRON					6099
I	8562128	T	A	SNP	Hom	633.1	20		T01H8.5	gon-2	protein_coding	T01H8.5d			INTRON					5796
I	8562128	T	A	SNP	Hom	633.1	20		T01H8.5	gon-2	protein_coding	T01H8.5b			DOWNSTREAM: 1237 bases
I	8562128	T	A	SNP	Hom	633.1	20		T01H8.7	T01H8.7	ncRNA	T01H8.7			UPSTREAM: 6004 bases
I	8562128	T	A	SNP	Hom	633.1	20		T01H8.6	T01H8.6	ncRNA	T01H8.6			DOWNSTREAM: 6004 bases
I	8562128	T	A	SNP	Hom	633.1	20		T01H8.5	gon-2	protein_coding	T01H8.5e			UPSTREAM: 2610 bases
I	8562128	T	A	SNP	Hom	633.1	20		T01H8.2	T01H8.2	protein_coding	T01H8.2			DOWNSTREAM: 9422 bases
I	8699347	*	#NAME?	INS	Hom	591.95	16		K07A12.4	K07A12.4	protein_coding	K07A12.4b			UPSTREAM: 8424 bases
I	8699347	*	#NAME?	INS	Hom	591.95	16		K07A12.4	K07A12.4	protein_coding	K07A12.4a.1			UPSTREAM: 8422 bases
I	8699347	*	#NAME?	INS	Hom	591.95	16		K07A12.5	K07A12.5	protein_coding	K07A12.5			UPSTREAM: 4194 bases
I	8699347	*	#NAME?	INS	Hom	591.95	16		C36B1.1	cle-1	protein_coding	C36B1.1c.1			DOWNSTREAM: 6334 bases
I	8699347	*	#NAME?	INS	Hom	591.95	16		C36B1.1	cle-1	protein_coding	C36B1.1b			DOWNSTREAM: 6633 bases
I	8699347	*	#NAME?	INS	Hom	591.95	16		C36B1.1	cle-1	protein_coding	C36B1.1a			DOWNSTREAM: 6633 bases
I	8699347	*	#NAME?	INS	Hom	591.95	16		C36B1.1	cle-1	protein_coding	C36B1.1d			DOWNSTREAM: 6633 bases
I	8699347	*	#NAME?	INS	Hom	591.95	16		F39H11.5	pbs-7	protein_coding	F39H11.5.1			UPSTREAM: 2977 bases
I	8699347	*	#NAME?	INS	Hom	591.95	16		F39H11.1	F39H11.1	protein_coding	F39H11.1.2			DOWNSTREAM: 1853 bases
I	8699347	*	#NAME?	INS	Hom	591.95	16		F39H11.1	F39H11.1	protein_coding	F39H11.1.1			DOWNSTREAM: 1216 bases
I	8699347	*	#NAME?	INS	Hom	591.95	16		F39H11.3	cdk-8	protein_coding	F39H11.3			UPSTREAM: 3125 bases
I	8699347	*	#NAME?	INS	Hom	591.95	16		K07A12.7	K07A12.7	protein_coding	K07A12.7			UPSTREAM: 6862 bases
I	8699347	*	#NAME?	INS	Hom	591.95	16		K07A12.3	asg-1	protein_coding	K07A12.3.2			DOWNSTREAM: 5891 bases
I	8699347	*	#NAME?	INS	Hom	591.95	16		K07A12.3	asg-1	protein_coding	K07A12.3.1			DOWNSTREAM: 5884 bases
I	8699347	*	#NAME?	INS	Hom	591.95	16		F39H11.2	tlf-1	protein_coding	F39H11.2a			INTRON					1518
I	8699347	*	#NAME?	INS	Hom	591.95	16		F39H11.2	tlf-1	protein_coding	F39H11.2b			INTRON					1527
I	8757831	C	T	SNP	Hom	424.35	16		C36B1.12	imp-1	protein_coding	C36B1.12c.2			DOWNSTREAM: 2177 bases
I	8757831	C	T	SNP	Hom	424.35	16		C36B1.12	imp-1	protein_coding	C36B1.12c.1			DOWNSTREAM: 2177 bases
I	8757831	C	T	SNP	Hom	424.35	16		C36B1.12	imp-1	protein_coding	C36B1.12a.2			DOWNSTREAM: 2168 bases
I	8757831	C	T	SNP	Hom	424.35	16		C36B1.12	imp-1	protein_coding	C36B1.12a.1			DOWNSTREAM: 2160 bases
I	8757831	C	T	SNP	Hom	424.35	16		C36B1.12	imp-1	protein_coding	C36B1.12b			DOWNSTREAM: 2159 bases
I	8757831	C	T	SNP	Hom	424.35	16		DY3.3	hlh-16	protein_coding	DY3.3			DOWNSTREAM: 9182 bases
I	8757831	C	T	SNP	Hom	424.35	16		C36B1.11	C36B1.11	protein_coding	C36B1.11			UPSTREAM: 232 bases
I	8757831	C	T	SNP	Hom	424.35	16		DY3.8	DY3.8	protein_coding	DY3.8.1			DOWNSTREAM: 314 bases
I	8757831	C	T	SNP	Hom	424.35	16		DY3.8	DY3.8	protein_coding	DY3.8.2			DOWNSTREAM: 481 bases
I	8757831	C	T	SNP	Hom	424.35	16		DY3.1	tin-13	protein_coding	DY3.1			DOWNSTREAM: 1356 bases
I	8757831	C	T	SNP	Hom	424.35	16		C36B1.10	gska-3	protein_coding	C36B1.10			UPSTREAM: 6468 bases
I	8757831	C	T	SNP	Hom	424.35	16		DY3.2	lmn-1	protein_coding	DY3.2.1			UPSTREAM: 5151 bases
I	8757831	C	T	SNP	Hom	424.35	16		DY3.2	lmn-1	protein_coding	DY3.2.2			UPSTREAM: 5204 bases
I	8818572	*	#NAME?	INS	Hom	536.92	20		F36A2.4	twk-30	protein_coding	F36A2.4			UPSTREAM: 6931 bases
I	8818572	*	#NAME?	INS	Hom	536.92	20		F36A2.11	F36A2.11	protein_coding	F36A2.11			UPSTREAM: 3609 bases
I	8818572	*	#NAME?	INS	Hom	536.92	20		F36A2.8	phip-1	protein_coding	F36A2.8			DOWNSTREAM: 5278 bases
I	8818572	*	#NAME?	INS	Hom	536.92	20		F36A2.14	F36A2.14	protein_coding	F36A2.14			DOWNSTREAM: 5853 bases
I	8818572	*	#NAME?	INS	Hom	536.92	20		F36A2.7	F36A2.7	protein_coding	F36A2.7.3			DOWNSTREAM: 3611 bases
I	8818572	*	#NAME?	INS	Hom	536.92	20		F36A2.7	F36A2.7	protein_coding	F36A2.7.2			DOWNSTREAM: 3594 bases
I	8818572	*	#NAME?	INS	Hom	536.92	20		F36A2.7	F36A2.7	protein_coding	F36A2.7.1			DOWNSTREAM: 3382 bases
I	8818572	*	#NAME?	INS	Hom	536.92	20		F36A2.12	F36A2.12	protein_coding	F36A2.12			DOWNSTREAM: 7587 bases
I	8818572	*	#NAME?	INS	Hom	536.92	20		F36A2.6	rps-15	protein_coding	F36A2.6.2			UPSTREAM: 2385 bases
I	8818572	*	#NAME?	INS	Hom	536.92	20		F36A2.6	rps-15	protein_coding	F36A2.6.1			UPSTREAM: 2090 bases
I	8818572	*	#NAME?	INS	Hom	536.92	20		F36A2.9	F36A2.9	protein_coding	F36A2.9a			INTRON					1587
I	8818572	*	#NAME?	INS	Hom	536.92	20		F36A2.9	F36A2.9	protein_coding	F36A2.9b			INTRON					1698
I	8818572	*	#NAME?	INS	Hom	536.92	20		F36A2.13	F36A2.13	protein_coding	F36A2.13.1			DOWNSTREAM: 9465 bases
I	8818572	*	#NAME?	INS	Hom	536.92	20		F36A2.13	F36A2.13	protein_coding	F36A2.13.2			DOWNSTREAM: 9486 bases
I	8818572	*	#NAME?	INS	Hom	536.92	20		F36A2.10	F36A2.10	protein_coding	F36A2.10.1			DOWNSTREAM: 833 bases
I	8818572	*	#NAME?	INS	Hom	536.92	20		F36A2.10	F36A2.10	protein_coding	F36A2.10.2			DOWNSTREAM: 917 bases
I	8857379	G	A	SNP	Hom	340.93	11		F29D10.4	hum-1	protein_coding	F29D10.4			UPSTREAM: 6268 bases
I	8857379	G	A	SNP	Hom	340.93	11		F29D10.7	F29D10.7	ncRNA	F29D10.7			DOWNSTREAM: 4621 bases
I	8857379	G	A	SNP	Hom	340.93	11		F29D10.6	F29D10.6	ncRNA	F29D10.6			DOWNSTREAM: 4469 bases
I	8857379	G	A	SNP	Hom	340.93	11		F55H12.6	ztf-26	protein_coding	F55H12.6a			INTRON					921
I	8857379	G	A	SNP	Hom	340.93	11		F55H12.6	ztf-26	protein_coding	F55H12.6c			UPSTREAM: 2837 bases
I	8857379	G	A	SNP	Hom	340.93	11		F55H12.6	ztf-26	protein_coding	F55H12.6b			UPSTREAM: 1941 bases
I	9052116	*	#NAME?	DEL	Hom	177.24	8		C31H5.4	C31H5.4	protein_coding	C31H5.4			UPSTREAM: 9338 bases
I	9052116	*	#NAME?	DEL	Hom	177.24	8		W06D4.7	sls-2.6	snRNA	W06D4.7			DOWNSTREAM: 3026 bases
I	9052116	*	#NAME?	DEL	Hom	177.24	8		W06D4.2	W06D4.2	protein_coding	W06D4.2			UPSTREAM: 4171 bases
I	9052116	*	#NAME?	DEL	Hom	177.24	8		C31H5.6	C31H5.6	protein_coding	C31H5.6b			UPSTREAM: 5548 bases
I	9052116	*	#NAME?	DEL	Hom	177.24	8		C31H5.6	C31H5.6	protein_coding	C31H5.6a.2			UPSTREAM: 5548 bases
I	9052116	*	#NAME?	DEL	Hom	177.24	8		C31H5.6	C31H5.6	protein_coding	C31H5.6a.1			UPSTREAM: 5234 bases
I	9052116	*	#NAME?	DEL	Hom	177.24	8		W06D4.8	sls-2.7	snRNA	W06D4.8			DOWNSTREAM: 5767 bases
I	9052116	*	#NAME?	DEL	Hom	177.24	8		W06D4.3	W06D4.3	protein_coding	W06D4.3			UPSTREAM: 6766 bases
I	9052116	*	#NAME?	DEL	Hom	177.24	8		C31H5.5	C31H5.5	protein_coding	C31H5.5			UPSTREAM: 2791 bases
I	9052116	*	#NAME?	DEL	Hom	177.24	8		W06D4.1	hgo-1	protein_coding	W06D4.1			INTRON					1314
I	9052116	*	#NAME?	DEL	Hom	177.24	8		W06D4.4	prmt-2	protein_coding	W06D4.4.1			DOWNSTREAM: 8361 bases
I	9052116	*	#NAME?	DEL	Hom	177.24	8		W06D4.4	prmt-2	protein_coding	W06D4.4.2			DOWNSTREAM: 8439 bases
I	9052116	*	#NAME?	DEL	Hom	177.24	8		W06D4.t1	W06D4.t1	tRNA	W06D4.t1			UPSTREAM: 798 bases
I	9052116	*	#NAME?	DEL	Hom	177.24	8		W06D4.9	W06D4.9	ncRNA	W06D4.9			DOWNSTREAM: 795 bases
I	9235428	G	A	SNP	Hom	136.18	7		C45G3.1	aspm-1	protein_coding	C45G3.1			UPSTREAM: 9049 bases
I	9235428	G	A	SNP	Hom	136.18	7		C45G3.5	C45G3.5	protein_coding	C45G3.5			DOWNSTREAM: 3338 bases
I	9235428	G	A	SNP	Hom	136.18	7		VF36H2L.1	aph-1	protein_coding	VF36H2L.1			UPSTREAM: 1873 bases
I	9235428	G	A	SNP	Hom	136.18	7		F36H2.1	tat-5	protein_coding	F36H2.1b.1			INTRON					3108
I	9235428	G	A	SNP	Hom	136.18	7		F36H2.1	tat-5	protein_coding	F36H2.1a			INTRON					3225
I	9235428	G	A	SNP	Hom	136.18	7		F36H2.1	tat-5	protein_coding	F36H2.1c			INTRON					3216
I	9235428	G	A	SNP	Hom	136.18	7		F36H2.1	tat-5	protein_coding	F36H2.1b.2			INTRON					3108
I	9235428	G	A	SNP	Hom	136.18	7		C45G3.3	gip-2	protein_coding	C45G3.3			DOWNSTREAM: 7274 bases
I	9262897	*	#NAME?	DEL	Hom	483.47	16		F14B4.2	F14B4.2	protein_coding	F14B4.2b			DOWNSTREAM: 8539 bases
I	9262897	*	#NAME?	DEL	Hom	483.47	16		F36H2.3	F36H2.3	protein_coding	F36H2.3			UPSTREAM: 1264 bases
I	9262897	*	#NAME?	DEL	Hom	483.47	16		F14B4.2	F14B4.2	protein_coding	F14B4.2a.2			DOWNSTREAM: 8987 bases
I	9262897	*	#NAME?	DEL	Hom	483.47	16		F14B4.2	F14B4.2	protein_coding	F14B4.2a.1			DOWNSTREAM: 8987 bases
I	9262897	*	#NAME?	DEL	Hom	483.47	16		F36H2.5	F36H2.5	protein_coding	F36H2.5			UPSTREAM: 8545 bases
I	9262897	*	#NAME?	DEL	Hom	483.47	16		F14B4.1	F14B4.1	protein_coding	F14B4.1			DOWNSTREAM: 3046 bases
I	9262897	*	#NAME?	DEL	Hom	483.47	16		F14B4.t1	F14B4.t1	tRNA	F14B4.t1			UPSTREAM: 4218 bases
I	9262897	*	#NAME?	DEL	Hom	483.47	16		F14B4.4	F14B4.4	ncRNA	F14B4.4			UPSTREAM: 6014 bases
I	9262897	*	#NAME?	DEL	Hom	483.47	16		F14B4.t2	F14B4.t2	tRNA	F14B4.t2			DOWNSTREAM: 6024 bases
I	9268861	G	C	SNP	Hom	240.88	9		F14B4.2	F14B4.2	protein_coding	F14B4.2b			DOWNSTREAM: 2575 bases
I	9268861	G	C	SNP	Hom	240.88	9		F36H2.3	F36H2.3	protein_coding	F36H2.3			UPSTREAM: 7228 bases
I	9268861	G	C	SNP	Hom	240.88	9		F14B4.2	F14B4.2	protein_coding	F14B4.2a.2			DOWNSTREAM: 3023 bases
I	9268861	G	C	SNP	Hom	240.88	9		F14B4.2	F14B4.2	protein_coding	F14B4.2a.1			DOWNSTREAM: 3023 bases
I	9268861	G	C	SNP	Hom	240.88	9		F14B4.1	F14B4.1	protein_coding	F14B4.1	exon_I_9268680_9268868	6	NON_SYNONYMOUS_CODING	N/K	aaC/aaG	183	1	2169
I	9268861	G	C	SNP	Hom	240.88	9		F14B4.t1	F14B4.t1	tRNA	F14B4.t1			DOWNSTREAM: 1674 bases
I	9268861	G	C	SNP	Hom	240.88	9		F14B4.4	F14B4.4	ncRNA	F14B4.4			UPSTREAM: 50 bases
I	9268861	G	C	SNP	Hom	240.88	9		F14B4.t2	F14B4.t2	tRNA	F14B4.t2			DOWNSTREAM: 60 bases
I	9276107	*	+C	INS	Hom	409.78	13		F14B4.t1	F14B4.t1	tRNA	F14B4.t1			DOWNSTREAM: 8920 bases
I	9276107	*	+C	INS	Hom	409.78	13		F14B4.t2	F14B4.t2	tRNA	F14B4.t2			UPSTREAM: 7115 bases
I	9276107	*	+C	INS	Hom	409.78	13		F14B4.4	F14B4.4	ncRNA	F14B4.4			DOWNSTREAM: 7110 bases
I	9276107	*	+C	INS	Hom	409.78	13		F14B4.1	F14B4.1	protein_coding	F14B4.1			UPSTREAM: 5195 bases
I	9276107	*	+C	INS	Hom	409.78	13		F14B4.3	F14B4.3	protein_coding	F14B4.3			DOWNSTREAM: 4847 bases
I	9276107	*	+C	INS	Hom	409.78	13		F14B4.2	F14B4.2	protein_coding	F14B4.2b			INTRON					1488
I	9276107	*	+C	INS	Hom	409.78	13		F14B4.2	F14B4.2	protein_coding	F14B4.2a.2			UPSTREAM: 2320 bases
I	9276107	*	+C	INS	Hom	409.78	13		F14B4.2	F14B4.2	protein_coding	F14B4.2a.1			UPSTREAM: 2318 bases
I	9357395	A	G	SNP	Hom	431.42	18		M04C9.9	M04C9.9	ncRNA	M04C9.9			UPSTREAM: 9142 bases
I	9357395	A	G	SNP	Hom	431.42	18		F16A11.3	ppfr-1	protein_coding	F16A11.3c.1			DOWNSTREAM: 9151 bases
I	9357395	A	G	SNP	Hom	431.42	18		F16A11.3	ppfr-1	protein_coding	F16A11.3c.2			DOWNSTREAM: 9151 bases
I	9357395	A	G	SNP	Hom	431.42	18		M04C9.4	M04C9.4	protein_coding	M04C9.4			UPSTREAM: 324 bases
I	9357395	A	G	SNP	Hom	431.42	18		M04C9.5	dyf-5	protein_coding	M04C9.5a			UPSTREAM: 1670 bases
I	9357395	A	G	SNP	Hom	431.42	18		M04C9.5	dyf-5	protein_coding	M04C9.5b			UPSTREAM: 1750 bases
I	9357395	A	G	SNP	Hom	431.42	18		M04C9.2	M04C9.2	protein_coding	M04C9.2			UPSTREAM: 7845 bases
I	9357395	A	G	SNP	Hom	431.42	18		M04C9.1	M04C9.1	protein_coding	M04C9.1a			UPSTREAM: 4805 bases
I	9357395	A	G	SNP	Hom	431.42	18		M04C9.1	M04C9.1	protein_coding	M04C9.1b			UPSTREAM: 4703 bases
I	9357395	A	G	SNP	Hom	431.42	18		F16A11.3	ppfr-1	protein_coding	F16A11.3a			DOWNSTREAM: 6771 bases
I	9357395	A	G	SNP	Hom	431.42	18		M04C9.3	M04C9.3	protein_coding	M04C9.3b.1			UPSTREAM: 3128 bases
I	9357395	A	G	SNP	Hom	431.42	18		M04C9.3	M04C9.3	protein_coding	M04C9.3a			UPSTREAM: 2898 bases
I	9357395	A	G	SNP	Hom	431.42	18		M04C9.3	M04C9.3	protein_coding	M04C9.3b.2			UPSTREAM: 2862 bases
I	9357395	A	G	SNP	Hom	431.42	18		F16A11.3	ppfr-1	protein_coding	F16A11.3d			DOWNSTREAM: 7374 bases
I	9357395	A	G	SNP	Hom	431.42	18		F16A11.3	ppfr-1	protein_coding	F16A11.3b			DOWNSTREAM: 7374 bases
I	9357612	G	A	SNP	Hom	240.78	11		M04C9.9	M04C9.9	ncRNA	M04C9.9			UPSTREAM: 8925 bases
I	9357612	G	A	SNP	Hom	240.78	11		F16A11.3	ppfr-1	protein_coding	F16A11.3c.1			DOWNSTREAM: 8934 bases
I	9357612	G	A	SNP	Hom	240.78	11		F16A11.3	ppfr-1	protein_coding	F16A11.3c.2			DOWNSTREAM: 8934 bases
I	9357612	G	A	SNP	Hom	240.78	11		M04C9.4	M04C9.4	protein_coding	M04C9.4			UPSTREAM: 541 bases
I	9357612	G	A	SNP	Hom	240.78	11		M04C9.5	dyf-5	protein_coding	M04C9.5a			UPSTREAM: 1453 bases
I	9357612	G	A	SNP	Hom	240.78	11		M04C9.5	dyf-5	protein_coding	M04C9.5b			UPSTREAM: 1533 bases
I	9357612	G	A	SNP	Hom	240.78	11		M04C9.2	M04C9.2	protein_coding	M04C9.2			UPSTREAM: 8062 bases
I	9357612	G	A	SNP	Hom	240.78	11		M04C9.1	M04C9.1	protein_coding	M04C9.1a			UPSTREAM: 5022 bases
I	9357612	G	A	SNP	Hom	240.78	11		M04C9.1	M04C9.1	protein_coding	M04C9.1b			UPSTREAM: 4920 bases
I	9357612	G	A	SNP	Hom	240.78	11		F16A11.3	ppfr-1	protein_coding	F16A11.3a			DOWNSTREAM: 6554 bases
I	9357612	G	A	SNP	Hom	240.78	11		M04C9.3	M04C9.3	protein_coding	M04C9.3b.1			UPSTREAM: 3345 bases
I	9357612	G	A	SNP	Hom	240.78	11		M04C9.3	M04C9.3	protein_coding	M04C9.3a			UPSTREAM: 3115 bases
I	9357612	G	A	SNP	Hom	240.78	11		M04C9.3	M04C9.3	protein_coding	M04C9.3b.2			UPSTREAM: 3079 bases
I	9357612	G	A	SNP	Hom	240.78	11		F16A11.3	ppfr-1	protein_coding	F16A11.3d			DOWNSTREAM: 7157 bases
I	9357612	G	A	SNP	Hom	240.78	11		F16A11.3	ppfr-1	protein_coding	F16A11.3b			DOWNSTREAM: 7157 bases
I	9384410	*	-C	DEL	Hom	380.75	11		F16A11.3	ppfr-1	protein_coding	F16A11.3d			INTRON					4689
I	9384410	*	-C	DEL	Hom	380.75	11		F16A11.3	ppfr-1	protein_coding	F16A11.3c.1			INTRON					3141
I	9384410	*	-C	DEL	Hom	380.75	11		F16A11.3	ppfr-1	protein_coding	F16A11.3c.2			INTRON					3141
I	9384410	*	-C	DEL	Hom	380.75	11		F16A11.3	ppfr-1	protein_coding	F16A11.3a			INTRON					4473
I	9384410	*	-C	DEL	Hom	380.75	11		F16A11.3	ppfr-1	protein_coding	F16A11.3b			INTRON					4095
I	9384410	*	-C	DEL	Hom	380.75	11		F16A11.5	F16A11.5	ncRNA	F16A11.5a			DOWNSTREAM: 8594 bases
I	9384410	*	-C	DEL	Hom	380.75	11		F16A11.5	F16A11.5	ncRNA	F16A11.5b			DOWNSTREAM: 8594 bases
I	9384410	*	-C	DEL	Hom	380.75	11		F16A11.6	F16A11.6	ncRNA	F16A11.6			DOWNSTREAM: 4323 bases
I	9384410	*	-C	DEL	Hom	380.75	11		F16A11.8	F16A11.8	ncRNA	F16A11.8			DOWNSTREAM: 3919 bases
I	9384410	*	-C	DEL	Hom	380.75	11		F16A11.7	F16A11.7	ncRNA	F16A11.7			DOWNSTREAM: 1248 bases
I	9384410	*	-C	DEL	Hom	380.75	11		F16A11.9	F16A11.9	ncRNA	F16A11.9			UPSTREAM: 1248 bases
I	9384410	*	-C	DEL	Hom	380.75	11		F16A11.1	F16A11.1	protein_coding	F16A11.1a			DOWNSTREAM: 9527 bases
I	9384410	*	-C	DEL	Hom	380.75	11		F16A11.2	F16A11.2	protein_coding	F16A11.2			DOWNSTREAM: 6417 bases
I	9384411	C	G	SNP	Hom	296.3	11		F16A11.3	ppfr-1	protein_coding	F16A11.3d			INTRON					4689
I	9384411	C	G	SNP	Hom	296.3	11		F16A11.3	ppfr-1	protein_coding	F16A11.3c.1			INTRON					3141
I	9384411	C	G	SNP	Hom	296.3	11		F16A11.3	ppfr-1	protein_coding	F16A11.3c.2			INTRON					3141
I	9384411	C	G	SNP	Hom	296.3	11		F16A11.3	ppfr-1	protein_coding	F16A11.3a			INTRON					4473
I	9384411	C	G	SNP	Hom	296.3	11		F16A11.3	ppfr-1	protein_coding	F16A11.3b			INTRON					4095
I	9384411	C	G	SNP	Hom	296.3	11		F16A11.5	F16A11.5	ncRNA	F16A11.5a			DOWNSTREAM: 8595 bases
I	9384411	C	G	SNP	Hom	296.3	11		F16A11.5	F16A11.5	ncRNA	F16A11.5b			DOWNSTREAM: 8595 bases
I	9384411	C	G	SNP	Hom	296.3	11		F16A11.6	F16A11.6	ncRNA	F16A11.6			DOWNSTREAM: 4324 bases
I	9384411	C	G	SNP	Hom	296.3	11		F16A11.8	F16A11.8	ncRNA	F16A11.8			DOWNSTREAM: 3920 bases
I	9384411	C	G	SNP	Hom	296.3	11		F16A11.7	F16A11.7	ncRNA	F16A11.7			DOWNSTREAM: 1249 bases
I	9384411	C	G	SNP	Hom	296.3	11		F16A11.9	F16A11.9	ncRNA	F16A11.9			UPSTREAM: 1249 bases
I	9384411	C	G	SNP	Hom	296.3	11		F16A11.1	F16A11.1	protein_coding	F16A11.1a			DOWNSTREAM: 9526 bases
I	9384411	C	G	SNP	Hom	296.3	11		F16A11.2	F16A11.2	protein_coding	F16A11.2			DOWNSTREAM: 6416 bases
I	9468863	*	#NAME?	INS	Hom	298.86	9		F46A9.4	skr-2	protein_coding	F46A9.4			UPSTREAM: 833 bases
I	9468863	*	#NAME?	INS	Hom	298.86	9		F46A9.2	F46A9.2	protein_coding	F46A9.2			DOWNSTREAM: 8324 bases
I	9468863	*	#NAME?	INS	Hom	298.86	9		F46A9.5	skr-1	protein_coding	F46A9.5.1			UPSTREAM: 1898 bases
I	9468863	*	#NAME?	INS	Hom	298.86	9		F46A9.5	skr-1	protein_coding	F46A9.5.2			UPSTREAM: 2679 bases
I	9468863	*	#NAME?	INS	Hom	298.86	9		F46A9.5	skr-1	protein_coding	F46A9.5.3			UPSTREAM: 2680 bases
I	9468863	*	#NAME?	INS	Hom	298.86	9		F30A10.1	F30A10.1	protein_coding	F30A10.1			DOWNSTREAM: 3771 bases
I	9468863	*	#NAME?	INS	Hom	298.86	9		F46A9.3	twk-29	protein_coding	F46A9.3b			UTR_3_PRIME: 18 bases from CDS
I	9468863	*	#NAME?	INS	Hom	298.86	9		F30A10.14	F30A10.14	protein_coding	F30A10.14			UPSTREAM: 7734 bases
I	9468863	*	#NAME?	INS	Hom	298.86	9		F30A10.11	F30A10.11	protein_coding	F30A10.11			UPSTREAM: 8607 bases
I	9468863	*	#NAME?	INS	Hom	298.86	9		F30A10.13	F30A10.13	protein_coding	F30A10.13b.2			DOWNSTREAM: 9596 bases
I	9468863	*	#NAME?	INS	Hom	298.86	9		F30A10.13	F30A10.13	protein_coding	F30A10.13a			DOWNSTREAM: 9632 bases
I	9468863	*	#NAME?	INS	Hom	298.86	9		F30A10.13	F30A10.13	protein_coding	F30A10.13b.1			DOWNSTREAM: 9632 bases
I	9468863	*	#NAME?	INS	Hom	298.86	9		F46A9.3	twk-29	protein_coding	F46A9.3a			DOWNSTREAM: 18 bases
I	9494583	*	#NAME?	INS	Hom	667.81	13		F30A10.4	F30A10.4	protein_coding	F30A10.4			DOWNSTREAM: 8051 bases
I	9494583	*	#NAME?	INS	Hom	667.81	13		F30A10.3	F30A10.3	protein_coding	F30A10.3.2			UPSTREAM: 36 bases
I	9494583	*	#NAME?	INS	Hom	667.81	13		F30A10.9	F30A10.9	protein_coding	F30A10.9.1			DOWNSTREAM: 9975 bases
I	9494583	*	#NAME?	INS	Hom	667.81	13		F30A10.3	F30A10.3	protein_coding	F30A10.3.1			UPSTREAM: 2 bases
I	9494583	*	#NAME?	INS	Hom	667.81	13		F30A10.7	F30A10.7	pseudogene	F30A10.7			UPSTREAM: 3144 bases
I	9494583	*	#NAME?	INS	Hom	667.81	13		F30A10.5	stl-1	protein_coding	F30A10.5.2			UPSTREAM: 6562 bases
I	9494583	*	#NAME?	INS	Hom	667.81	13		F30A10.5	stl-1	protein_coding	F30A10.5.1			UPSTREAM: 6560 bases
I	9494583	*	#NAME?	INS	Hom	667.81	13		F30A10.8	stn-1	protein_coding	F30A10.8b			UPSTREAM: 6677 bases
I	9494583	*	#NAME?	INS	Hom	667.81	13		F30A10.8	stn-1	protein_coding	F30A10.8a			UPSTREAM: 6731 bases
I	9494583	*	#NAME?	INS	Hom	667.81	13		F30A10.6	sac-1	protein_coding	F30A10.6			DOWNSTREAM: 1968 bases
I	9574000	T	C	SNP	Hom	342.07	14		C36F7.4	rig-5	protein_coding	C36F7.4d			UPSTREAM: 5778 bases
I	9574000	T	C	SNP	Hom	342.07	14		F42H11.2	lem-3	protein_coding	F42H11.2.1			DOWNSTREAM: 4516 bases
I	9574000	T	C	SNP	Hom	342.07	14		C36F7.7	21ur-12607	ncRNA	C36F7.7			UPSTREAM: 5130 bases
I	9574000	T	C	SNP	Hom	342.07	14		C36F7.6	21ur-13747	ncRNA	C36F7.6			UPSTREAM: 5129 bases
I	9574000	T	C	SNP	Hom	342.07	14		K07A1.17	K07A1.17	protein_coding	K07A1.17			DOWNSTREAM: 7777 bases
I	9574000	T	C	SNP	Hom	342.07	14		C36F7.13	C36F7.13	ncRNA	C36F7.13			DOWNSTREAM: 1914 bases
I	9574000	T	C	SNP	Hom	342.07	14		K07A1.1	K07A1.1	protein_coding	K07A1.1			DOWNSTREAM: 8673 bases
I	9574000	T	C	SNP	Hom	342.07	14		K07A1.13	K07A1.13	protein_coding	K07A1.13			DOWNSTREAM: 9867 bases
I	9574000	T	C	SNP	Hom	342.07	14		C36F7.5	C36F7.5	protein_coding	C36F7.5			DOWNSTREAM: 751 bases
I	9574000	T	C	SNP	Hom	342.07	14		C36F7.25	C36F7.25	ncRNA	C36F7.25			UPSTREAM: 1295 bases
I	9574000	T	C	SNP	Hom	342.07	14		C36F7.4	rig-5	protein_coding	C36F7.4a.1			INTRON					843
I	9574000	T	C	SNP	Hom	342.07	14		C36F7.4	rig-5	protein_coding	C36F7.4e			INTRON					1449
I	9574000	T	C	SNP	Hom	342.07	14		C36F7.4	rig-5	protein_coding	C36F7.4b			INTRON					1209
I	9574000	T	C	SNP	Hom	342.07	14		C36F7.4	rig-5	protein_coding	C36F7.4c			INTRON					1371
I	9574000	T	C	SNP	Hom	342.07	14		C36F7.4	rig-5	protein_coding	C36F7.4a.2			INTRON					843
I	9574000	T	C	SNP	Hom	342.07	14		F42H11.1	F42H11.1	protein_coding	F42H11.1			UPSTREAM: 2349 bases
I	9632896	*	#NAME?	INS	Hom	465.52	13		T05F1.5	T05F1.5	protein_coding	T05F1.5			DOWNSTREAM: 274 bases
I	9632896	*	#NAME?	INS	Hom	465.52	13		T05F1.2	T05F1.2	protein_coding	T05F1.2			DOWNSTREAM: 7826 bases
I	9632896	*	#NAME?	INS	Hom	465.52	13		T05F1.3	rps-19	protein_coding	T05F1.3.2			UPSTREAM: 7108 bases
I	9632896	*	#NAME?	INS	Hom	465.52	13		T05F1.3	rps-19	protein_coding	T05F1.3.1			UPSTREAM: 6898 bases
I	9632896	*	#NAME?	INS	Hom	465.52	13		T05F1.7	T05F1.7	protein_coding	T05F1.7			DOWNSTREAM: 5981 bases
I	9632896	*	#NAME?	INS	Hom	465.52	13		T05F1.6	hsr-9	protein_coding	T05F1.6			DOWNSTREAM: 1733 bases
I	9632896	*	#NAME?	INS	Hom	465.52	13		T05F1.14	21ur-14451	ncRNA	T05F1.14			UPSTREAM: 8775 bases
I	9632896	*	#NAME?	INS	Hom	465.52	13		T05F1.8	T05F1.8	protein_coding	T05F1.8			UPSTREAM: 9439 bases
I	9632896	*	#NAME?	INS	Hom	465.52	13		T05F1.4	T05F1.4	protein_coding	T05F1.4.1			DOWNSTREAM: 502 bases
I	9632896	*	#NAME?	INS	Hom	465.52	13		T05F1.4	T05F1.4	protein_coding	T05F1.4.2			DOWNSTREAM: 171 bases
I	9719470	A	G	SNP	Hom	504.18	19		C04F12.9	rnh-1.3	protein_coding	C04F12.9			UPSTREAM: 8712 bases
I	9719470	A	G	SNP	Hom	504.18	19		C16C2.8	C16C2.8	ncRNA	C16C2.8			UPSTREAM: 2617 bases
I	9719470	A	G	SNP	Hom	504.18	19		C16C2.7	C16C2.7	ncRNA	C16C2.7			DOWNSTREAM: 2723 bases
I	9719470	A	G	SNP	Hom	504.18	19		C16C2.2	eat-16	protein_coding	C16C2.2a.1			UPSTREAM: 3071 bases
I	9719470	A	G	SNP	Hom	504.18	19		C04F12.10	fce-1	protein_coding	C04F12.10.2			UPSTREAM: 6760 bases
I	9719470	A	G	SNP	Hom	504.18	19		C16C2.2	eat-16	protein_coding	C16C2.2a.2			UPSTREAM: 3242 bases
I	9719470	A	G	SNP	Hom	504.18	19		C16C2.2	eat-16	protein_coding	C16C2.2b			UPSTREAM: 3242 bases
I	9719470	A	G	SNP	Hom	504.18	19		C04F12.10	fce-1	protein_coding	C04F12.10.1			UPSTREAM: 6713 bases
I	9719470	A	G	SNP	Hom	504.18	19		C16C2.4	C16C2.4	protein_coding	C16C2.4.2			UPSTREAM: 4252 bases
I	9719470	A	G	SNP	Hom	504.18	19		C16C2.4	C16C2.4	protein_coding	C16C2.4.3			UPSTREAM: 4249 bases
I	9719470	A	G	SNP	Hom	504.18	19		C16C2.4	C16C2.4	protein_coding	C16C2.4.1			UPSTREAM: 4247 bases
I	9719470	A	G	SNP	Hom	504.18	19		C16C2.3	ocrl-1	protein_coding	C16C2.3a			INTRON					2307
I	9719470	A	G	SNP	Hom	504.18	19		C16C2.3	ocrl-1	protein_coding	C16C2.3b.1			INTRON					816
I	9719470	A	G	SNP	Hom	504.18	19		C16C2.1	ceh-5	protein_coding	C16C2.1			UPSTREAM: 7725 bases
I	9719470	A	G	SNP	Hom	504.18	19		C16C2.3	ocrl-1	protein_coding	C16C2.3b.2			UPSTREAM: 1809 bases
I	9757654	C	T	SNP	Hom	232.54	9		F26E4.1	sur-6	protein_coding	F26E4.1.2			DOWNSTREAM: 687 bases
I	9757654	C	T	SNP	Hom	232.54	9		F26E4.2	F26E4.2	protein_coding	F26E4.2			DOWNSTREAM: 216 bases
I	9757654	C	T	SNP	Hom	232.54	9		K02A11.3	K02A11.3	protein_coding	K02A11.3			UPSTREAM: 9709 bases
I	9757654	C	T	SNP	Hom	232.54	9		K02A11.4	K02A11.4	protein_coding	K02A11.4			UPSTREAM: 7721 bases
I	9757654	C	T	SNP	Hom	232.54	9		K02A11.5	K02A11.5	ncRNA	K02A11.5			UPSTREAM: 6194 bases
I	9757654	C	T	SNP	Hom	232.54	9		K02A11.11	K02A11.11	ncRNA	K02A11.11			DOWNSTREAM: 6194 bases
I	9757654	C	T	SNP	Hom	232.54	9		F26E4.3	F26E4.3	protein_coding	F26E4.3.1			DOWNSTREAM: 4741 bases
I	9757654	C	T	SNP	Hom	232.54	9		F26E4.3	F26E4.3	protein_coding	F26E4.3.2			DOWNSTREAM: 4742 bases
I	9757654	C	T	SNP	Hom	232.54	9		K02A11.6	K02A11.6	ncRNA	K02A11.6			DOWNSTREAM: 5136 bases
I	9757654	C	T	SNP	Hom	232.54	9		K02A11.9	K02A11.9	ncRNA	K02A11.9			DOWNSTREAM: 4921 bases
I	9757654	C	T	SNP	Hom	232.54	9		F26E4.1	sur-6	protein_coding	F26E4.1.1			UTR_3_PRIME: 687 bases from CDS
I	9821590	C	T	SNP	Hom	65.91	20		F35C12.3	F35C12.3	protein_coding	F35C12.3a.2			INTRON					1107
I	9821590	C	T	SNP	Hom	65.91	20		F35C12.2	ncx-4	protein_coding	F35C12.2b			DOWNSTREAM: 8524 bases
I	9821590	C	T	SNP	Hom	65.91	20		F35C12.2	ncx-4	protein_coding	F35C12.2a			DOWNSTREAM: 8524 bases
I	9821590	C	T	SNP	Hom	65.91	20		F35C12.3	F35C12.3	protein_coding	F35C12.3b.2			UPSTREAM: 7406 bases
I	9821590	C	T	SNP	Hom	65.91	20		F35C12.3	F35C12.3	protein_coding	F35C12.3b.1			UPSTREAM: 6251 bases
I	9821590	C	T	SNP	Hom	65.91	20		F35C12.3	F35C12.3	protein_coding	F35C12.3a.1			UPSTREAM: 6078 bases
I	9821590	C	T	SNP	Hom	65.91	20		F35C12.3	F35C12.3	protein_coding	F35C12.3a.3			UPSTREAM: 5906 bases
I	9821590	C	T	SNP	Hom	65.91	20		Y67A6A.3	Y67A6A.3	ncRNA	Y67A6A.3			DOWNSTREAM: 5883 bases
I	9821590	C	T	SNP	Hom	65.91	20		F35C12.3	F35C12.3	protein_coding	F35C12.3c			UPSTREAM: 5702 bases
I	9821590	C	T	SNP	Hom	65.91	20		Y67A6A.1	Y67A6A.1	protein_coding	Y67A6A.1			DOWNSTREAM: 8160 bases
I	9903068	*	#NAME?	INS	Hom	684.55	21		F52F12.6	ztf-11	protein_coding	F52F12.6			DOWNSTREAM: 1226 bases
I	9903068	*	#NAME?	INS	Hom	684.55	21		F52F12.18	F52F12.18	ncRNA	F52F12.18			DOWNSTREAM: 8255 bases
I	9903068	*	#NAME?	INS	Hom	684.55	21		F52F12.13	F52F12.13	ncRNA	F52F12.13			DOWNSTREAM: 7961 bases
I	9903068	*	#NAME?	INS	Hom	684.55	21		F52F12.2	col-64	protein_coding	F52F12.2			UPSTREAM: 7481 bases
I	9903068	*	#NAME?	INS	Hom	684.55	21		F52F12.12	F52F12.12	ncRNA	F52F12.12			UPSTREAM: 4326 bases
I	9903068	*	#NAME?	INS	Hom	684.55	21		F52F12.11	F52F12.11	ncRNA	F52F12.11			UPSTREAM: 6248 bases
I	9903068	*	#NAME?	INS	Hom	684.55	21		F52F12.3	mom-4	protein_coding	F52F12.3.2			UPSTREAM: 2260 bases
I	9903068	*	#NAME?	INS	Hom	684.55	21		F52F12.3	mom-4	protein_coding	F52F12.3.1			UPSTREAM: 2258 bases
I	9903068	*	#NAME?	INS	Hom	684.55	21		F52F12.4	lsl-1	protein_coding	F52F12.4			DOWNSTREAM: 142 bases
I	9949835	*	#NAME?	DEL	Hom	282.04	9		T24D1.5	T24D1.5	protein_coding	T24D1.5.1			DOWNSTREAM: 6307 bases
I	9949835	*	#NAME?	DEL	Hom	282.04	9		T24D1.5	T24D1.5	protein_coding	T24D1.5.2			DOWNSTREAM: 6401 bases
I	9949835	*	#NAME?	DEL	Hom	282.04	9		T24D1.3	T24D1.3	protein_coding	T24D1.3			DOWNSTREAM: 8936 bases
I	9949835	*	#NAME?	DEL	Hom	282.04	9		Y106G6A.8	Y106G6A.8	ncRNA	Y106G6A.8			DOWNSTREAM: 8812 bases
I	9949835	*	#NAME?	DEL	Hom	282.04	9		Y106G6A.6	Y106G6A.6	ncRNA	Y106G6A.6			UPSTREAM: 7112 bases
I	9949835	*	#NAME?	DEL	Hom	282.04	9		Y106G6A.9	Y106G6A.9	ncRNA	Y106G6A.9			DOWNSTREAM: 7086 bases
I	9949835	*	#NAME?	DEL	Hom	282.04	9		Y106G6A.7	Y106G6A.7	ncRNA	Y106G6A.7			UPSTREAM: 6679 bases
I	9949835	*	#NAME?	DEL	Hom	282.04	9		T24D1.2	T24D1.2	protein_coding	T24D1.2.1			DOWNSTREAM: 3562 bases
I	9949835	*	#NAME?	DEL	Hom	282.04	9		T24D1.2	T24D1.2	protein_coding	T24D1.2.2			DOWNSTREAM: 3718 bases
I	9949835	*	#NAME?	DEL	Hom	282.04	9		T24D1.1	sqv-5	protein_coding	T24D1.1a.1			INTRON					1827
I	9949835	*	#NAME?	DEL	Hom	282.04	9		T24D1.1	sqv-5	protein_coding	T24D1.1b			INTRON					2205
I	9949835	*	#NAME?	DEL	Hom	282.04	9		T24D1.1	sqv-5	protein_coding	T24D1.1a.2			INTRON					1827
I	9952384	*	#NAME?	INS	Hom	165.14	5		T24D1.5	T24D1.5	protein_coding	T24D1.5.1			DOWNSTREAM: 3758 bases
I	9952384	*	#NAME?	INS	Hom	165.14	5		T24D1.5	T24D1.5	protein_coding	T24D1.5.2			DOWNSTREAM: 3852 bases
I	9952384	*	#NAME?	INS	Hom	165.14	5		T24D1.3	T24D1.3	protein_coding	T24D1.3			DOWNSTREAM: 6387 bases
I	9952384	*	#NAME?	INS	Hom	165.14	5		T24D1.4	tag-179	protein_coding	T24D1.4			DOWNSTREAM: 7943 bases
I	9952384	*	#NAME?	INS	Hom	165.14	5		Y106G6A.6	Y106G6A.6	ncRNA	Y106G6A.6			UPSTREAM: 9661 bases
I	9952384	*	#NAME?	INS	Hom	165.14	5		Y106G6A.9	Y106G6A.9	ncRNA	Y106G6A.9			DOWNSTREAM: 9635 bases
I	9952384	*	#NAME?	INS	Hom	165.14	5		Y106G6A.7	Y106G6A.7	ncRNA	Y106G6A.7			UPSTREAM: 9228 bases
I	9952384	*	#NAME?	INS	Hom	165.14	5		T24D1.2	T24D1.2	protein_coding	T24D1.2.1			DOWNSTREAM: 1013 bases
I	9952384	*	#NAME?	INS	Hom	165.14	5		T24D1.2	T24D1.2	protein_coding	T24D1.2.2			DOWNSTREAM: 1169 bases
I	9952384	*	#NAME?	INS	Hom	165.14	5		T24D1.1	sqv-5	protein_coding	T24D1.1a.1			INTRON					1827
I	9952384	*	#NAME?	INS	Hom	165.14	5		T24D1.1	sqv-5	protein_coding	T24D1.1b			INTRON					2205
I	9952384	*	#NAME?	INS	Hom	165.14	5		T24D1.1	sqv-5	protein_coding	T24D1.1a.2			INTRON					1827
I	9975159	T	A	SNP	Hom	567.67	22		T23D8.9	sys-1	protein_coding	T23D8.9a			DOWNSTREAM: 4895 bases
I	9975159	T	A	SNP	Hom	567.67	22		T23D8.9	sys-1	protein_coding	T23D8.9b			DOWNSTREAM: 7294 bases
I	9975159	T	A	SNP	Hom	567.67	22		T23D8.2	tsp-7	protein_coding	T23D8.2			UPSTREAM: 2102 bases
I	9975159	T	A	SNP	Hom	567.67	22		T23D8.4	eif-3.C	protein_coding	T23D8.4.1			DOWNSTREAM: 1257 bases
I	9975159	T	A	SNP	Hom	567.67	22		T23D8.4	eif-3.C	protein_coding	T23D8.4.2			DOWNSTREAM: 1569 bases
I	9975159	T	A	SNP	Hom	567.67	22		T23D8.1	mom-5	protein_coding	T23D8.1			DOWNSTREAM: 5756 bases
I	9975159	T	A	SNP	Hom	567.67	22		T23D8.3	T23D8.3	protein_coding	T23D8.3.1			INTRON					1233
I	9975159	T	A	SNP	Hom	567.67	22		T23D8.3	T23D8.3	protein_coding	T23D8.3.2			INTRON					1233
I	10000559	*	#NAME?	DEL	Hom	457.91	19		C03C11.6	C03C11.6	ncRNA	C03C11.6			UPSTREAM: 745 bases
I	10000559	*	#NAME?	DEL	Hom	457.91	19		C03C11.7	C03C11.7	ncRNA	C03C11.7			DOWNSTREAM: 745 bases
I	10000559	*	#NAME?	DEL	Hom	457.91	19		T23D8.7	T23D8.7	protein_coding	T23D8.7.2			DOWNSTREAM: 6978 bases
I	10000559	*	#NAME?	DEL	Hom	457.91	19		T23D8.7	T23D8.7	protein_coding	T23D8.7.1			DOWNSTREAM: 6554 bases
I	10000559	*	#NAME?	DEL	Hom	457.91	19		C03C11.3	21ur-9589	ncRNA	C03C11.3			UPSTREAM: 4954 bases
I	10000559	*	#NAME?	DEL	Hom	457.91	19		C03C11.4	21ur-11603	ncRNA	C03C11.4			UPSTREAM: 4955 bases
I	10000559	*	#NAME?	DEL	Hom	457.91	19		T23D8.8	cfi-1	protein_coding	T23D8.8			UPSTREAM: 641 bases
I	10030927	*	#NAME?	INS	Hom	312.3	12		F10G8.7	ercc-1	protein_coding	F10G8.7.1			INTRON					789
I	10030927	*	#NAME?	INS	Hom	312.3	12		F10G8.7	ercc-1	protein_coding	F10G8.7.2			INTRON					789
I	10030927	*	#NAME?	INS	Hom	312.3	12		F10G8.1	F10G8.1	pseudogene	F10G8.1			DOWNSTREAM: 9902 bases
I	10030927	*	#NAME?	INS	Hom	312.3	12		F10G8.2	F10G8.2	protein_coding	F10G8.2			UPSTREAM: 8109 bases
I	10030927	*	#NAME?	INS	Hom	312.3	12		F10G8.10	F10G8.10	ncRNA	F10G8.10			DOWNSTREAM: 2107 bases
I	10030927	*	#NAME?	INS	Hom	312.3	12		F10G8.5	ncs-2	protein_coding	F10G8.5.1			DOWNSTREAM: 2342 bases
I	10030927	*	#NAME?	INS	Hom	312.3	12		F10G8.5	ncs-2	protein_coding	F10G8.5.2			DOWNSTREAM: 3095 bases
I	10030927	*	#NAME?	INS	Hom	312.3	12		F10G8.4	eak-6	protein_coding	F10G8.4b			DOWNSTREAM: 5399 bases
I	10030927	*	#NAME?	INS	Hom	312.3	12		F10G8.4	eak-6	protein_coding	F10G8.4a			DOWNSTREAM: 5104 bases
I	10030927	*	#NAME?	INS	Hom	312.3	12		F10G8.12	F10G8.12	ncRNA	F10G8.12			DOWNSTREAM: 6705 bases
I	10030927	*	#NAME?	INS	Hom	312.3	12		F10G8.3	npp-17	protein_coding	F10G8.3.2			DOWNSTREAM: 1209 bases
I	10030927	*	#NAME?	INS	Hom	312.3	12		F10G8.11	F10G8.11	ncRNA	F10G8.11			DOWNSTREAM: 9067 bases
I	10030927	*	#NAME?	INS	Hom	312.3	12		F10G8.3	npp-17	protein_coding	F10G8.3.1			DOWNSTREAM: 878 bases
I	10113280	*	#NAME?	DEL	Hom	532.98	14		B0379.10	B0379.10	ncRNA	B0379.10			DOWNSTREAM: 9938 bases
I	10113280	*	#NAME?	DEL	Hom	532.98	14		Y106G6D.4	Y106G6D.4	protein_coding	Y106G6D.4			UPSTREAM: 1502 bases
I	10113280	*	#NAME?	DEL	Hom	532.98	14		Y106G6D.8	Y106G6D.8	protein_coding	Y106G6D.8.1			UPSTREAM: 3771 bases
I	10113280	*	#NAME?	DEL	Hom	532.98	14		Y106G6D.8	Y106G6D.8	protein_coding	Y106G6D.8.2			UPSTREAM: 3869 bases
I	10113280	*	#NAME?	DEL	Hom	532.98	14		Y106G6D.6	Y106G6D.6	protein_coding	Y106G6D.6			DOWNSTREAM: 4790 bases
I	10113280	*	#NAME?	DEL	Hom	532.98	14		Y106G6D.1	Y106G6D.1	protein_coding	Y106G6D.1			UPSTREAM: 4291 bases
I	10113280	*	#NAME?	DEL	Hom	532.98	14		Y106G6D.5	Y106G6D.5	pseudogene	Y106G6D.5a			DOWNSTREAM: 6273 bases
I	10113280	*	#NAME?	DEL	Hom	532.98	14		Y106G6D.5	Y106G6D.5	pseudogene	Y106G6D.5b			DOWNSTREAM: 6273 bases
I	10113280	*	#NAME?	DEL	Hom	532.98	14		Y106G6D.2	Y106G6D.2	protein_coding	Y106G6D.2			DOWNSTREAM: 1440 bases
I	10113280	*	#NAME?	DEL	Hom	532.98	14		Y106G6D.3	Y106G6D.3	protein_coding	Y106G6D.3	exon_I_10113046_10113336	3	FRAME_SHIFT: Y106G6D.3					1668
I	10113280	*	#NAME?	DEL	Hom	532.98	14		Y106G6D.7	Y106G6D.7	protein_coding	Y106G6D.7			UPSTREAM: 9181 bases
I	10132893	A	T	SNP	Hom	35.2	2		Y106G6D.10	Y106G6D.10	ncRNA	Y106G6D.10			UPSTREAM: 687 bases
I	10132893	A	T	SNP	Hom	35.2	2		Y106G6D.t1	Y106G6D.t1	pseudogene	Y106G6D.t1			DOWNSTREAM: 698 bases
I	10132893	A	T	SNP	Hom	35.2	2		Y106G6D.9	Y106G6D.9	ncRNA	Y106G6D.9			DOWNSTREAM: 1502 bases
I	10132893	A	T	SNP	Hom	35.2	2		Y106G6D.7	Y106G6D.7	protein_coding	Y106G6D.7			DOWNSTREAM: 2687 bases
I	10188887	T	C	SNP	Hom	162.16	10		C25A1.5	C25A1.5	protein_coding	C25A1.5.1			DOWNSTREAM: 9976 bases
I	10188887	T	C	SNP	Hom	162.16	10		C25A1.6	C25A1.6	protein_coding	C25A1.6.2			DOWNSTREAM: 9202 bases
I	10188887	T	C	SNP	Hom	162.16	10		C25A1.16	C25A1.16	protein_coding	C25A1.16			DOWNSTREAM: 9202 bases
I	10188887	T	C	SNP	Hom	162.16	10		C25A1.6	C25A1.6	protein_coding	C25A1.6.1			DOWNSTREAM: 9148 bases
I	10188887	T	C	SNP	Hom	162.16	10		C25A1.7	iars-2	protein_coding	C25A1.7b.2			DOWNSTREAM: 8414 bases
I	10188887	T	C	SNP	Hom	162.16	10		C25A1.7	iars-2	protein_coding	C25A1.7b.1			DOWNSTREAM: 8345 bases
I	10188887	T	C	SNP	Hom	162.16	10		C25A1.12	C25A1.12	protein_coding	C25A1.12			DOWNSTREAM: 2404 bases
I	10188887	T	C	SNP	Hom	162.16	10		C25A1.13	C25A1.13	protein_coding	C25A1.13			UPSTREAM: 4343 bases
I	10188887	T	C	SNP	Hom	162.16	10		C25A1.11	aha-1	protein_coding	C25A1.11b			DOWNSTREAM: 5029 bases
I	10188887	T	C	SNP	Hom	162.16	10		C25A1.7	iars-2	protein_coding	C25A1.7a			DOWNSTREAM: 4900 bases
I	10188887	T	C	SNP	Hom	162.16	10		C25A1.11	aha-1	protein_coding	C25A1.11a			DOWNSTREAM: 5262 bases
I	10188887	T	C	SNP	Hom	162.16	10		C25A1.8	clec-87	protein_coding	C25A1.8			UPSTREAM: 3429 bases
I	10188887	T	C	SNP	Hom	162.16	10		C25A1.15	C25A1.15	protein_coding	C25A1.15			UPSTREAM: 8424 bases
I	10188887	T	C	SNP	Hom	162.16	10		C25A1.9	rsa-1	protein_coding	C25A1.9b			DOWNSTREAM: 1351 bases
I	10188887	T	C	SNP	Hom	162.16	10		C25A1.9	rsa-1	protein_coding	C25A1.9a			DOWNSTREAM: 1347 bases
I	10188887	T	C	SNP	Hom	162.16	10		Y106G6E.1	Y106G6E.1	protein_coding	Y106G6E.1			DOWNSTREAM: 9389 bases
I	10188887	T	C	SNP	Hom	162.16	10		C25A1.10	dao-5	protein_coding	C25A1.10b	exon_I_10187969_10189156	5	SYNONYMOUS_CODING	K/K	aaA/aaG	338	1	2091
I	10188887	T	C	SNP	Hom	162.16	10		C25A1.10	dao-5	protein_coding	C25A1.10a	exon_I_10187969_10190122	4	SYNONYMOUS_CODING	K/K	aaA/aaG	613	1	2916
I	10219039	T	G	SNP	Hom	255.57	18		Y106G6E.6	csnk-1	protein_coding	Y106G6E.6.1			DOWNSTREAM: 8349 bases
I	10219039	T	G	SNP	Hom	255.57	18		Y106G6E.6	csnk-1	protein_coding	Y106G6E.6.2			DOWNSTREAM: 9171 bases
I	10219039	T	G	SNP	Hom	255.57	18		Y106G6E.4	Y106G6E.4	protein_coding	Y106G6E.4			DOWNSTREAM: 2586 bases
I	10219039	T	G	SNP	Hom	255.57	18		Y106G6E.5	ced-12	protein_coding	Y106G6E.5.1			DOWNSTREAM: 3831 bases
I	10219039	T	G	SNP	Hom	255.57	18		Y106G6E.3	Y106G6E.3	pseudogene	Y106G6E.3			UPSTREAM: 1406 bases
I	10225038	C	T	SNP	Hom	331.26	14		Y106G6E.3	Y106G6E.3	pseudogene	Y106G6E.3			DOWNSTREAM: 3796 bases
I	10225038	C	T	SNP	Hom	331.26	14		Y106G6E.4	Y106G6E.4	protein_coding	Y106G6E.4			UPSTREAM: 2270 bases
I	10225038	C	T	SNP	Hom	331.26	14		Y106G6E.6	csnk-1	protein_coding	Y106G6E.6.1			DOWNSTREAM: 2350 bases
I	10225038	C	T	SNP	Hom	331.26	14		Y106G6E.6	csnk-1	protein_coding	Y106G6E.6.2			DOWNSTREAM: 3172 bases
I	10225038	C	T	SNP	Hom	331.26	14		Y106G6E.5	ced-12	protein_coding	Y106G6E.5.1			INTRON					2196
I	10229802	*	#NAME?	INS	Hom	602.2	17		Y106G6E.3	Y106G6E.3	pseudogene	Y106G6E.3			DOWNSTREAM: 8560 bases
I	10229802	*	#NAME?	INS	Hom	602.2	17		Y106G6E.4	Y106G6E.4	protein_coding	Y106G6E.4			UPSTREAM: 7034 bases
I	10229802	*	#NAME?	INS	Hom	602.2	17		Y106G6E.7	Y106G6E.7	ncRNA	Y106G6E.7			DOWNSTREAM: 5419 bases
I	10229802	*	#NAME?	INS	Hom	602.2	17		Y106G6E.6	csnk-1	protein_coding	Y106G6E.6.2			INTRON					1224
I	10229802	*	#NAME?	INS	Hom	602.2	17		Y106G6E.6	csnk-1	protein_coding	Y106G6E.6.1			INTRON					1224
I	10229802	*	#NAME?	INS	Hom	602.2	17		ZC247.7	ZC247.7	ncRNA	ZC247.7			DOWNSTREAM: 7650 bases
I	10229802	*	#NAME?	INS	Hom	602.2	17		Y106G6E.5	ced-12	protein_coding	Y106G6E.5.1			UPSTREAM: 1787 bases
I	10239253	*	#NAME?	INS	Hom	378.19	10		Y106G6E.6	csnk-1	protein_coding	Y106G6E.6.2			UPSTREAM: 8049 bases
I	10239253	*	#NAME?	INS	Hom	378.19	10		Y106G6E.6	csnk-1	protein_coding	Y106G6E.6.1			UPSTREAM: 8047 bases
I	10239253	*	#NAME?	INS	Hom	378.19	10		ZC247.8	ZC247.8	ncRNA	ZC247.8			DOWNSTREAM: 5090 bases
I	10239253	*	#NAME?	INS	Hom	378.19	10		Y106G6E.7	Y106G6E.7	ncRNA	Y106G6E.7			UPSTREAM: 3856 bases
I	10239253	*	#NAME?	INS	Hom	378.19	10		ZC247.5	ZC247.5	ncRNA	ZC247.5			UPSTREAM: 7241 bases
I	10239253	*	#NAME?	INS	Hom	378.19	10		ZC247.7	ZC247.7	ncRNA	ZC247.7			UPSTREAM: 1581 bases
I	10239253	*	#NAME?	INS	Hom	378.19	10		ZC247.3	lin-11	protein_coding	ZC247.3			UPSTREAM: 9026 bases
I	10243054	*	#NAME?	DEL	Hom	715.29	19		ZC247.8	ZC247.8	ncRNA	ZC247.8			DOWNSTREAM: 1289 bases
I	10243054	*	#NAME?	DEL	Hom	715.29	19		Y106G6E.7	Y106G6E.7	ncRNA	Y106G6E.7			UPSTREAM: 7657 bases
I	10243054	*	#NAME?	DEL	Hom	715.29	19		ZC247.5	ZC247.5	ncRNA	ZC247.5			UPSTREAM: 3440 bases
I	10243054	*	#NAME?	DEL	Hom	715.29	19		ZC247.7	ZC247.7	ncRNA	ZC247.7			UPSTREAM: 5382 bases
I	10243054	*	#NAME?	DEL	Hom	715.29	19		ZC247.3	lin-11	protein_coding	ZC247.3			UPSTREAM: 5225 bases
I	10315624	*	#NAME?	INS	Hom	426.69	12		T20F10.4	T20F10.4	protein_coding	T20F10.4			UPSTREAM: 9845 bases
I	10315624	*	#NAME?	INS	Hom	426.69	12		T20F10.9	T20F10.9	ncRNA	T20F10.9			UPSTREAM: 9674 bases
I	10315624	*	#NAME?	INS	Hom	426.69	12		Y106G6G.8	Y106G6G.8	pseudogene	Y106G6G.8			UPSTREAM: 2870 bases
I	10315624	*	#NAME?	INS	Hom	426.69	12		T20F10.6	T20F10.6	pseudogene	T20F10.6			DOWNSTREAM: 6114 bases
I	10315624	*	#NAME?	INS	Hom	426.69	12		Y106G6G.6	Y106G6G.6	protein_coding	Y106G6G.6			DOWNSTREAM: 4036 bases
I	10315624	*	#NAME?	INS	Hom	426.69	12		Y106G6G.4	Y106G6G.4	protein_coding	Y106G6G.4			DOWNSTREAM: 5715 bases
I	10315624	*	#NAME?	INS	Hom	426.69	12		Y106G6G.9	Y106G6G.9	ncRNA	Y106G6G.9			DOWNSTREAM: 2191 bases
I	10315624	*	#NAME?	INS	Hom	426.69	12		Y106G6G.3	dlc-6	protein_coding	Y106G6G.3			UPSTREAM: 7921 bases
I	10315624	*	#NAME?	INS	Hom	426.69	12		Y106G6G.7	Y106G6G.7	pseudogene	Y106G6G.7			UPSTREAM: 1989 bases
I	10315624	*	#NAME?	INS	Hom	426.69	12		Y106G6G.5	Y106G6G.5	pseudogene	Y106G6G.5			TRANSCRIPT: Y106G6G.5					4048
I	10315624	*	#NAME?	INS	Hom	426.69	12		Y106G6G.2	Y106G6G.2	protein_coding	Y106G6G.2			DOWNSTREAM: 8159 bases
I	10415505	A	T	SNP	Hom	37.07	11		F25D7.5	F25D7.5	protein_coding	F25D7.5			DOWNSTREAM: 7384 bases
I	10415505	A	T	SNP	Hom	37.07	11		F25D7.3	blmp-1	protein_coding	F25D7.3b			DOWNSTREAM: 1668 bases
[truncated: 46,488 more rows]

## Sheet: Chr I 0-15.5Mb
# Chromo	Position	Reference	Change	Change_type	Homozygous	Quality	Coverage	Warnings	Gene_ID	Gene_name	Bio_type	Trancript_ID	Exon_ID	Exon_Rank	Effect	old_AA/new_AA	Old_codon/New_codon	Codon_Num(CDS)	Codon_Degeneracy	CDS_size	Codons_around	AAs_around	Custom_interval_ID
[truncated: 3,043 more rows]

[truncated: 4 more sheets: Exon ID sort, Exon ID & splice sort, Final, Final minus synon]
