# Supplementary material for: The sensory amphidial structures of Caenorhabditis elegans are involved in macrocyclic lactone uptake and anthelmintic resistance
Source: Int J Parasitol. 2018 Nov;48(13):1035–42. doi: 10.1016/j.ijpara.2018.06.003 (PMC6237615; doi:10.1016/j.ijpara.2018.06.003)
Supplement: Supplementary File S2 [file mmc2.xlsx]

## Sheet: All
# SnpEff version 2.1a (build 2012-04-20), by Pablo Cingolani
# Command line: SnpEff eff -c /galaxy-repl/main/tool_data/snpeff/snpEff.config -i vcf -o txt -upDownStreamLen 10000 -no None -stats /galaxy-repl/main/files/011/933/dataset_11933962.dat WS220.64 /galaxy-repl/main/files/011/933/dataset_11933955.dat
# Chromo	Position	Reference	Change	Change_type	Homozygous	Quality	Coverage	Warnings	Gene_ID	Gene_name	Bio_type	Trancript_ID	Exon_ID	Exon_Rank	Effect	old_AA/new_AA	Old_codon/New_codon	Codon_Num(CDS)	Codon_Degeneracy	CDS_size	Codons_around	AAs_around	Custom_interval_ID
I	204245	*	#NAME?	DEL	Hom	437.4	23		Y48G1BL.7	Y48G1BL.7	protein_coding	Y48G1BL.7			UPSTREAM: 5075 bases
I	204245	*	#NAME?	DEL	Hom	437.4	23		Y48G1BL.3	Y48G1BL.3	pseudogene	Y48G1BL.3			DOWNSTREAM: 8011 bases
I	204245	*	#NAME?	DEL	Hom	437.4	23		K10E9.1	K10E9.1	protein_coding	K10E9.1			DOWNSTREAM: 1756 bases
I	204245	*	#NAME?	DEL	Hom	437.4	23		Y48G1BL.2	atm-1	protein_coding	Y48G1BL.2			INTRON					1950
I	221155	*	+C	INS	Hom	348.59	10		Y48G1BL.7	Y48G1BL.7	protein_coding	Y48G1BL.7			DOWNSTREAM: 9422 bases
I	221155	*	+C	INS	Hom	348.59	10		Y48G1BL.3	Y48G1BL.3	pseudogene	Y48G1BL.3			UPSTREAM: 5664 bases
I	221155	*	+C	INS	Hom	348.59	10		Y48G1BL.4	Y48G1BL.4	protein_coding	Y48G1BL.4			UPSTREAM: 3724 bases
I	221155	*	+C	INS	Hom	348.59	10		Y48G1BL.1	Y48G1BL.1	protein_coding	Y48G1BL.1			DOWNSTREAM: 2056 bases
I	221155	*	+C	INS	Hom	348.59	10		Y48G1BL.5	Y48G1BL.5	protein_coding	Y48G1BL.5			UPSTREAM: 595 bases
I	221155	*	+C	INS	Hom	348.59	10		Y48G1BL.6	Y48G1BL.6	protein_coding	Y48G1BL.6	exon_I_221064_221447	2	FRAME_SHIFT: Y48G1BL.6					462
I	274629	T	G	SNP	Hom	90.83	4		C53D5.8	21ur-15400	ncRNA	C53D5.8			UPSTREAM: 2006 bases
I	274629	T	G	SNP	Hom	90.83	4		C53D5.7	21ur-13405	ncRNA	C53D5.7			UPSTREAM: 2002 bases
I	274629	T	G	SNP	Hom	90.83	4		C53D5.2	C53D5.2	protein_coding	C53D5.2			UPSTREAM: 8871 bases
I	274629	T	G	SNP	Hom	90.83	4		C53D5.3	C53D5.3	protein_coding	C53D5.3			UPSTREAM: 5491 bases
I	318203	*	+C	INS	Hom	746.38	19		Y48G1A.5	xpo-2	protein_coding	Y48G1A.5			DOWNSTREAM: 340 bases
I	318203	*	+C	INS	Hom	746.38	19		C53D5.5	C53D5.5	protein_coding	C53D5.5.2			UPSTREAM: 7400 bases
I	318203	*	+C	INS	Hom	746.38	19		C53D5.5	C53D5.5	protein_coding	C53D5.5.1			UPSTREAM: 7315 bases
I	318203	*	+C	INS	Hom	746.38	19		Y48G1A.4	Y48G1A.4	protein_coding	Y48G1A.4			UPSTREAM: 5658 bases
I	318203	*	+C	INS	Hom	746.38	19		C53D5.6	imb-3	protein_coding	C53D5.6.2			UPSTREAM: 3213 bases
I	318203	*	+C	INS	Hom	746.38	19		C53D5.6	imb-3	protein_coding	C53D5.6.1			UPSTREAM: 3211 bases
I	318215	*	#NAME?	INS	Hom	845.94	20		Y48G1A.5	xpo-2	protein_coding	Y48G1A.5			DOWNSTREAM: 328 bases
I	318215	*	#NAME?	INS	Hom	845.94	20		C53D5.5	C53D5.5	protein_coding	C53D5.5.2			UPSTREAM: 7412 bases
I	318215	*	#NAME?	INS	Hom	845.94	20		C53D5.5	C53D5.5	protein_coding	C53D5.5.1			UPSTREAM: 7327 bases
I	318215	*	#NAME?	INS	Hom	845.94	20		Y48G1A.4	Y48G1A.4	protein_coding	Y48G1A.4			UPSTREAM: 5646 bases
I	318215	*	#NAME?	INS	Hom	845.94	20		C53D5.6	imb-3	protein_coding	C53D5.6.2			UPSTREAM: 3225 bases
I	318215	*	#NAME?	INS	Hom	845.94	20		C53D5.6	imb-3	protein_coding	C53D5.6.1			UPSTREAM: 3223 bases
I	337951	*	#NAME?	DEL	Hom	529.4	15		Y48G1A.4	Y48G1A.4	protein_coding	Y48G1A.4			DOWNSTREAM: 6960 bases
I	337951	*	#NAME?	DEL	Hom	529.4	15		Y48G1A.6	mbtr-1	protein_coding	Y48G1A.6b			DOWNSTREAM: 5167 bases
I	337951	*	#NAME?	DEL	Hom	529.4	15		Y48G1A.6	mbtr-1	protein_coding	Y48G1A.6a			DOWNSTREAM: 5593 bases
I	337951	*	#NAME?	DEL	Hom	529.4	15		Y48G1A.3	Y48G1A.3	protein_coding	Y48G1A.3			DOWNSTREAM: 106 bases
I	337951	*	#NAME?	DEL	Hom	529.4	15		Y48G1A.2	Y48G1A.2	protein_coding	Y48G1A.2.2			UPSTREAM: 9514 bases
I	337951	*	#NAME?	DEL	Hom	529.4	15		Y48G1A.2	Y48G1A.2	protein_coding	Y48G1A.2.1			UPSTREAM: 9521 bases
I	341300	*	#NAME?	DEL	Hom	453.5	14		Y48G1A.6	mbtr-1	protein_coding	Y48G1A.6b			DOWNSTREAM: 1818 bases
I	341300	*	#NAME?	DEL	Hom	453.5	14		Y48G1A.6	mbtr-1	protein_coding	Y48G1A.6a			DOWNSTREAM: 2244 bases
I	341300	*	#NAME?	DEL	Hom	453.5	14		Y48G1A.3	Y48G1A.3	protein_coding	Y48G1A.3			DOWNSTREAM: 3455 bases
I	341300	*	#NAME?	DEL	Hom	453.5	14		Y48G1A.1	Y48G1A.1	protein_coding	Y48G1A.1			UPSTREAM: 7238 bases
I	341300	*	#NAME?	DEL	Hom	453.5	14		Y48G1A.2	Y48G1A.2	protein_coding	Y48G1A.2.2			UPSTREAM: 6165 bases
I	341300	*	#NAME?	DEL	Hom	453.5	14		Y48G1A.2	Y48G1A.2	protein_coding	Y48G1A.2.1			UPSTREAM: 6172 bases
I	361325	C	A	SNP	Hom	494.47	19		R119.7	rnp-8	protein_coding	R119.7			UPSTREAM: 3197 bases
I	361325	C	A	SNP	Hom	494.47	19		Y48G1A.1	Y48G1A.1	protein_coding	Y48G1A.1			DOWNSTREAM: 4090 bases
I	361325	C	A	SNP	Hom	494.47	19		R119.1	R119.1	protein_coding	R119.1	exon_I_361252_361587	4	NON_SYNONYMOUS_CODING	K/N	aaG/aaT	329	1	2193
I	361325	C	A	SNP	Hom	494.47	19		R119.2	R119.2	protein_coding	R119.2			DOWNSTREAM: 7048 bases
I	369897	T	C	SNP	Hom	385.12	14		R119.3	R119.3	protein_coding	R119.3.1			DOWNSTREAM: 3453 bases
I	369897	T	C	SNP	Hom	385.12	14		R119.3	R119.3	protein_coding	R119.3.2			DOWNSTREAM: 3677 bases
I	369897	T	C	SNP	Hom	385.12	14		R119.1	R119.1	protein_coding	R119.1			UPSTREAM: 5993 bases
I	369897	T	C	SNP	Hom	385.12	14		R119.4	pqn-59	protein_coding	R119.4.1			DOWNSTREAM: 7581 bases
I	369897	T	C	SNP	Hom	385.12	14		R119.2	R119.2	protein_coding	R119.2			INTRON					1089
I	369897	T	C	SNP	Hom	385.12	14		R119.7	rnp-8	protein_coding	R119.7			DOWNSTREAM: 1386 bases
I	369897	T	C	SNP	Hom	385.12	14		R119.4	pqn-59	protein_coding	R119.4.2			DOWNSTREAM: 9350 bases
I	427703	C	G	SNP	Hom	54.17	3		Y50C1A.2	Y50C1A.2	protein_coding	Y50C1A.2			UPSTREAM: 9040 bases
I	427703	C	G	SNP	Hom	54.17	3		C07F11.2	C07F11.2	protein_coding	C07F11.2			DOWNSTREAM: 3982 bases
I	484533	T	C	SNP	Hom	89.9	3		W04C9.1	haf-4	protein_coding	W04C9.1			UPSTREAM: 5454 bases
I	484533	T	C	SNP	Hom	89.9	3		W04C9.3	cutl-13	protein_coding	W04C9.3			DOWNSTREAM: 2576 bases
I	484533	T	C	SNP	Hom	89.9	3		W04C9.2	W04C9.2	protein_coding	W04C9.2.1			UPSTREAM: 4075 bases
I	484533	T	C	SNP	Hom	89.9	3		W04C9.2	W04C9.2	protein_coding	W04C9.2.2			UPSTREAM: 4086 bases
I	484533	T	C	SNP	Hom	89.9	3		W04C9.6	W04C9.6	protein_coding	W04C9.6			INTRON					1980
I	714648	G	C	SNP	Hom	128.02	6		Y18H1A.3	Y18H1A.3	protein_coding	Y18H1A.3			INTRON					3777
I	714648	G	C	SNP	Hom	128.02	6		Y18H1A.6	pif-1	protein_coding	Y18H1A.6			UPSTREAM: 5366 bases
I	714648	G	C	SNP	Hom	128.02	6		Y18H1A.7	Y18H1A.7	protein_coding	Y18H1A.7			DOWNSTREAM: 3294 bases
I	714649	C	G	SNP	Hom	158.49	6		Y18H1A.3	Y18H1A.3	protein_coding	Y18H1A.3			INTRON					3777
I	714649	C	G	SNP	Hom	158.49	6		Y18H1A.6	pif-1	protein_coding	Y18H1A.6			UPSTREAM: 5365 bases
I	714649	C	G	SNP	Hom	158.49	6		Y18H1A.7	Y18H1A.7	protein_coding	Y18H1A.7			DOWNSTREAM: 3293 bases
I	774907	*	#NAME?	INS	Hom	557.6	14		T06A4.3	T06A4.3	protein_coding	T06A4.3b			DOWNSTREAM: 5987 bases
I	774907	*	#NAME?	INS	Hom	557.6	14		T06A4.6	T06A4.6	ncRNA	T06A4.6			DOWNSTREAM: 4253 bases
I	774907	*	#NAME?	INS	Hom	557.6	14		T06A4.3	T06A4.3	protein_coding	T06A4.3a			DOWNSTREAM: 4184 bases
I	774907	*	#NAME?	INS	Hom	557.6	14		T06A4.1	T06A4.1	protein_coding	T06A4.1b			INTRON					1821
I	774907	*	#NAME?	INS	Hom	557.6	14		T06A4.1	T06A4.1	protein_coding	T06A4.1a			INTRON					1740
I	774907	*	#NAME?	INS	Hom	557.6	14		T06A4.4	T06A4.4	ncRNA	T06A4.4			UPSTREAM: 320 bases
I	774907	*	#NAME?	INS	Hom	557.6	14		T06A4.5	T06A4.5	ncRNA	T06A4.5			DOWNSTREAM: 319 bases
I	784707	A	T	SNP	Hom	65.91	4		T06A4.6	T06A4.6	ncRNA	T06A4.6			UPSTREAM: 5463 bases
I	784707	A	T	SNP	Hom	65.91	4		T06A4.1	T06A4.1	protein_coding	T06A4.1a			DOWNSTREAM: 8350 bases
I	784707	A	T	SNP	Hom	65.91	4		T06A4.1	T06A4.1	protein_coding	T06A4.1b			DOWNSTREAM: 8336 bases
I	784707	A	T	SNP	Hom	65.91	4		T06A4.7	T06A4.7	ncRNA	T06A4.7			UPSTREAM: 3393 bases
I	934695	C	A	SNP	Hom	87.05	4		Y95B8A.12	Y95B8A.12	protein_coding	Y95B8A.12e			UPSTREAM: 8130 bases
I	934695	C	A	SNP	Hom	87.05	4		Y95B8A.12	Y95B8A.12	protein_coding	Y95B8A.12d			UPSTREAM: 8130 bases
I	934695	C	A	SNP	Hom	87.05	4		Y95B8A.12	Y95B8A.12	protein_coding	Y95B8A.12f			UPSTREAM: 7815 bases
I	934695	C	A	SNP	Hom	87.05	4		Y95B8A.12	Y95B8A.12	protein_coding	Y95B8A.12c			UPSTREAM: 7815 bases
I	934695	C	A	SNP	Hom	87.05	4		Y95B8A.1	nas-30	protein_coding	Y95B8A.1			UPSTREAM: 7720 bases
I	934695	C	A	SNP	Hom	87.05	4		Y95B8A.15	Y95B8A.15	ncRNA	Y95B8A.15			UPSTREAM: 7855 bases
I	934695	C	A	SNP	Hom	87.05	4		Y95B8A.14	Y95B8A.14	ncRNA	Y95B8A.14			DOWNSTREAM: 7855 bases
I	934695	C	A	SNP	Hom	87.05	4		Y95B8A.2	Y95B8A.2	protein_coding	Y95B8A.2.2			UPSTREAM: 3854 bases
I	934695	C	A	SNP	Hom	87.05	4		Y95B8A.2	Y95B8A.2	protein_coding	Y95B8A.2.1			UPSTREAM: 3791 bases
I	968803	G	C	SNP	Hom	690.1	24		F54A5.3	shc-1	protein_coding	F54A5.3a			DOWNSTREAM: 303 bases
I	968803	G	C	SNP	Hom	690.1	24		F54A5.3	shc-1	protein_coding	F54A5.3c			DOWNSTREAM: 2906 bases
I	968803	G	C	SNP	Hom	690.1	24		F54A5.3	shc-1	protein_coding	F54A5.3d			DOWNSTREAM: 2914 bases
I	968803	G	C	SNP	Hom	690.1	24		F54A5.3	shc-1	protein_coding	F54A5.3b			DOWNSTREAM: 3099 bases
I	968803	G	C	SNP	Hom	690.1	24		F54A5.2	cutl-20	protein_coding	F54A5.2			INTRON					1083
I	1028161	C	T	SNP	Hom	251.44	26		Y34D9A.8	Y34D9A.8	protein_coding	Y34D9A.8b			INTRON					537
I	1028161	C	T	SNP	Hom	251.44	26		Y34D9A.1	Y34D9A.1	protein_coding	Y34D9A.1.1			INTRON					1242
I	1028161	C	T	SNP	Hom	251.44	26		Y34D9A.1	Y34D9A.1	protein_coding	Y34D9A.1.2			INTRON					1242
I	1028161	C	T	SNP	Hom	251.44	26		Y34D9A.4	spd-1	protein_coding	Y34D9A.4.1			DOWNSTREAM: 2471 bases
I	1028161	C	T	SNP	Hom	251.44	26		Y34D9A.4	spd-1	protein_coding	Y34D9A.4.2			DOWNSTREAM: 2475 bases
I	1028161	C	T	SNP	Hom	251.44	26		Y34D9A.3	Y34D9A.3	protein_coding	Y34D9A.3			UPSTREAM: 6314 bases
I	1028161	C	T	SNP	Hom	251.44	26		Y34D9A.11	spp-23	protein_coding	Y34D9A.11			DOWNSTREAM: 8939 bases
I	1028167	C	T	SNP	Hom	282.06	28		Y34D9A.8	Y34D9A.8	protein_coding	Y34D9A.8b			INTRON					537
I	1028167	C	T	SNP	Hom	282.06	28		Y34D9A.1	Y34D9A.1	protein_coding	Y34D9A.1.1			INTRON					1242
I	1028167	C	T	SNP	Hom	282.06	28		Y34D9A.1	Y34D9A.1	protein_coding	Y34D9A.1.2			INTRON					1242
I	1028167	C	T	SNP	Hom	282.06	28		Y34D9A.4	spd-1	protein_coding	Y34D9A.4.1			DOWNSTREAM: 2465 bases
I	1028167	C	T	SNP	Hom	282.06	28		Y34D9A.4	spd-1	protein_coding	Y34D9A.4.2			DOWNSTREAM: 2469 bases
I	1028167	C	T	SNP	Hom	282.06	28		Y34D9A.3	Y34D9A.3	protein_coding	Y34D9A.3			UPSTREAM: 6308 bases
I	1028167	C	T	SNP	Hom	282.06	28		Y34D9A.11	spp-23	protein_coding	Y34D9A.11			DOWNSTREAM: 8945 bases
I	1028196	C	T	SNP	Hom	358.54	29		Y34D9A.8	Y34D9A.8	protein_coding	Y34D9A.8b			INTRON					537
I	1028196	C	T	SNP	Hom	358.54	29		Y34D9A.1	Y34D9A.1	protein_coding	Y34D9A.1.1			INTRON					1242
I	1028196	C	T	SNP	Hom	358.54	29		Y34D9A.1	Y34D9A.1	protein_coding	Y34D9A.1.2			INTRON					1242
I	1028196	C	T	SNP	Hom	358.54	29		Y34D9A.4	spd-1	protein_coding	Y34D9A.4.1			DOWNSTREAM: 2436 bases
I	1028196	C	T	SNP	Hom	358.54	29		Y34D9A.4	spd-1	protein_coding	Y34D9A.4.2			DOWNSTREAM: 2440 bases
I	1028196	C	T	SNP	Hom	358.54	29		Y34D9A.3	Y34D9A.3	protein_coding	Y34D9A.3			UPSTREAM: 6279 bases
I	1028196	C	T	SNP	Hom	358.54	29		Y34D9A.11	spp-23	protein_coding	Y34D9A.11			DOWNSTREAM: 8974 bases
I	1144310	*	#NAME?	INS	Hom	289.03	9		Y48G8AL.9	Y48G8AL.9	protein_coding	Y48G8AL.9			UPSTREAM: 3286 bases
I	1144310	*	#NAME?	INS	Hom	289.03	9		Y48G8AL.10	Y48G8AL.10	protein_coding	Y48G8AL.10			INTRON					2931
I	1144342	*	#NAME?	DEL	Hom	247.35	6		Y48G8AL.9	Y48G8AL.9	protein_coding	Y48G8AL.9			UPSTREAM: 3318 bases
I	1144342	*	#NAME?	DEL	Hom	247.35	6		Y48G8AL.10	Y48G8AL.10	protein_coding	Y48G8AL.10			INTRON					2931
I	1144364	C	G	SNP	Hom	144.58	9		Y48G8AL.9	Y48G8AL.9	protein_coding	Y48G8AL.9			UPSTREAM: 3340 bases
I	1144364	C	G	SNP	Hom	144.58	9		Y48G8AL.10	Y48G8AL.10	protein_coding	Y48G8AL.10			INTRON					2931
I	1144392	*	#NAME?	DEL	Hom	215.79	6		Y48G8AL.9	Y48G8AL.9	protein_coding	Y48G8AL.9			UPSTREAM: 3368 bases
I	1144392	*	#NAME?	DEL	Hom	215.79	6		Y48G8AL.10	Y48G8AL.10	protein_coding	Y48G8AL.10			INTRON					2931
I	1144396	T	A	SNP	Hom	106.71	8		Y48G8AL.9	Y48G8AL.9	protein_coding	Y48G8AL.9			UPSTREAM: 3372 bases
I	1144396	T	A	SNP	Hom	106.71	8		Y48G8AL.10	Y48G8AL.10	protein_coding	Y48G8AL.10			INTRON					2931
I	1144407	C	A	SNP	Hom	122.93	8		Y48G8AL.9	Y48G8AL.9	protein_coding	Y48G8AL.9			UPSTREAM: 3383 bases
I	1144407	C	A	SNP	Hom	122.93	8		Y48G8AL.10	Y48G8AL.10	protein_coding	Y48G8AL.10			INTRON					2931
I	1144409	A	G	SNP	Hom	122.71	8		Y48G8AL.9	Y48G8AL.9	protein_coding	Y48G8AL.9			UPSTREAM: 3385 bases
I	1144409	A	G	SNP	Hom	122.71	8		Y48G8AL.10	Y48G8AL.10	protein_coding	Y48G8AL.10			INTRON					2931
I	1144430	A	C	SNP	Hom	88.28	8		Y48G8AL.9	Y48G8AL.9	protein_coding	Y48G8AL.9			UPSTREAM: 3406 bases
I	1144430	A	C	SNP	Hom	88.28	8		Y48G8AL.10	Y48G8AL.10	protein_coding	Y48G8AL.10			INTRON					2931
I	1144435	C	A	SNP	Hom	50.95	7		Y48G8AL.9	Y48G8AL.9	protein_coding	Y48G8AL.9			UPSTREAM: 3411 bases
I	1144435	C	A	SNP	Hom	50.95	7		Y48G8AL.10	Y48G8AL.10	protein_coding	Y48G8AL.10			INTRON					2931
I	1144437	G	T	SNP	Hom	50.95	7		Y48G8AL.9	Y48G8AL.9	protein_coding	Y48G8AL.9			UPSTREAM: 3413 bases
I	1144437	G	T	SNP	Hom	50.95	7		Y48G8AL.10	Y48G8AL.10	protein_coding	Y48G8AL.10			INTRON					2931
I	1151609	A	G	SNP	Hom	200.06	10		Y48G8AL.7	Y48G8AL.7	protein_coding	Y48G8AL.7			UPSTREAM: 5963 bases
I	1151609	A	G	SNP	Hom	200.06	10		Y48G8AL.10	Y48G8AL.10	protein_coding	Y48G8AL.10			INTRON					2931
I	1151609	A	G	SNP	Hom	200.06	10		Y48G8AL.14	aps-3	protein_coding	Y48G8AL.14			DOWNSTREAM: 3737 bases
I	1151609	A	G	SNP	Hom	200.06	10		Y48G8AL.18	Y48G8AL.18	ncRNA	Y48G8AL.18			DOWNSTREAM: 4482 bases
I	1151609	A	G	SNP	Hom	200.06	10		Y48G8AL.17	Y48G8AL.17	ncRNA	Y48G8AL.17			UPSTREAM: 4557 bases
I	1151609	A	G	SNP	Hom	200.06	10		Y48G8AL.8	rpl-17	protein_coding	Y48G8AL.8b			UPSTREAM: 4971 bases
I	1151609	A	G	SNP	Hom	200.06	10		Y48G8AL.8	rpl-17	protein_coding	Y48G8AL.8a.1			UPSTREAM: 4971 bases
I	1151609	A	G	SNP	Hom	200.06	10		Y48G8AL.8	rpl-17	protein_coding	Y48G8AL.8a.2			UPSTREAM: 4973 bases
I	1225885	*	+C	INS	Hom	500.24	13		Y48G8AL.1	Y48G8AL.1	protein_coding	Y48G8AL.1.2			INTRON					3060
I	1225885	*	+C	INS	Hom	500.24	13		Y48G8AL.1	Y48G8AL.1	protein_coding	Y48G8AL.1.1			INTRON					3060
I	1225885	*	+C	INS	Hom	500.24	13		Y48G8AL.16	Y48G8AL.16	protein_coding	Y48G8AL.16			UPSTREAM: 8608 bases
I	1225885	*	+C	INS	Hom	500.24	13		Y48G8AL.12	Y48G8AL.12	protein_coding	Y48G8AL.12			UPSTREAM: 6900 bases
I	1225885	*	+C	INS	Hom	500.24	13		Y48G8AL.13	Y48G8AL.13	protein_coding	Y48G8AL.13.3			INTRON					837
I	1225885	*	+C	INS	Hom	500.24	13		Y48G8AL.13	Y48G8AL.13	protein_coding	Y48G8AL.13.4			INTRON					837
I	1225885	*	+C	INS	Hom	500.24	13		Y48G8AL.13	Y48G8AL.13	protein_coding	Y48G8AL.13.1			INTRON					837
I	1225885	*	+C	INS	Hom	500.24	13		Y48G8AL.13	Y48G8AL.13	protein_coding	Y48G8AL.13.2			INTRON					837
I	1302564	G	T	SNP	Hom	98.01	6		K12C11.8	K12C11.8	ncRNA	K12C11.8			DOWNSTREAM: 4918 bases
I	1302564	G	T	SNP	Hom	98.01	6		K12C11.4	dapk-1	protein_coding	K12C11.4			UPSTREAM: 3013 bases
I	1335730	A	C	SNP	Hom	398.56	17		K12C11.6	K12C11.6	protein_coding	K12C11.6			UPSTREAM: 1292 bases
I	1335730	A	C	SNP	Hom	398.56	17		K12C11.4	dapk-1	protein_coding	K12C11.4			DOWNSTREAM: 7283 bases
I	1335730	A	C	SNP	Hom	398.56	17		K12C11.7	K12C11.7	protein_coding	K12C11.7			UPSTREAM: 3057 bases
I	1335730	A	C	SNP	Hom	398.56	17		K12C11.2	smo-1	protein_coding	K12C11.2			UPSTREAM: 4950 bases
I	1335730	A	C	SNP	Hom	398.56	17		K12C11.1	K12C11.1	protein_coding	K12C11.1.1			DOWNSTREAM: 5013 bases
I	1335730	A	C	SNP	Hom	398.56	17		K12C11.5	K12C11.5	protein_coding	K12C11.5			DOWNSTREAM: 1650 bases
I	1335730	A	C	SNP	Hom	398.56	17		K12C11.3	K12C11.3	protein_coding	K12C11.3a			INTRON					402
I	1335730	A	C	SNP	Hom	398.56	17		K12C11.3	K12C11.3	protein_coding	K12C11.3b			INTRON					213
I	1376603	A	G	SNP	Hom	73.09	8		Y92H12BL.5	Y92H12BL.5	protein_coding	Y92H12BL.5			DOWNSTREAM: 718 bases
I	1376603	A	G	SNP	Hom	73.09	8		Y92H12BM.1	Y92H12BM.1	protein_coding	Y92H12BM.1			DOWNSTREAM: 9656 bases
I	1376603	A	G	SNP	Hom	73.09	8		Y92H12BL.4	Y92H12BL.4	protein_coding	Y92H12BL.4			DOWNSTREAM: 341 bases
I	1376603	A	G	SNP	Hom	73.09	8		Y92H12BL.2	Y92H12BL.2	protein_coding	Y92H12BL.2			UPSTREAM: 2228 bases
I	1376605	C	A	SNP	Hom	48.72	8		Y92H12BL.5	Y92H12BL.5	protein_coding	Y92H12BL.5			DOWNSTREAM: 720 bases
I	1376605	C	A	SNP	Hom	48.72	8		Y92H12BM.1	Y92H12BM.1	protein_coding	Y92H12BM.1			DOWNSTREAM: 9654 bases
I	1376605	C	A	SNP	Hom	48.72	8		Y92H12BL.4	Y92H12BL.4	protein_coding	Y92H12BL.4			DOWNSTREAM: 339 bases
I	1376605	C	A	SNP	Hom	48.72	8		Y92H12BL.2	Y92H12BL.2	protein_coding	Y92H12BL.2			UPSTREAM: 2226 bases
I	1376721	*	#NAME?	DEL	Hom	222.05	6		Y92H12BL.5	Y92H12BL.5	protein_coding	Y92H12BL.5			DOWNSTREAM: 836 bases
I	1376721	*	#NAME?	DEL	Hom	222.05	6		Y92H12BM.1	Y92H12BM.1	protein_coding	Y92H12BM.1			DOWNSTREAM: 9538 bases
I	1376721	*	#NAME?	DEL	Hom	222.05	6		Y92H12BL.4	Y92H12BL.4	protein_coding	Y92H12BL.4			DOWNSTREAM: 223 bases
I	1376721	*	#NAME?	DEL	Hom	222.05	6		Y92H12BL.2	Y92H12BL.2	protein_coding	Y92H12BL.2			UPSTREAM: 2110 bases
I	1381864	*	#NAME?	INS	Hom	263.26	5		Y92H12BL.5	Y92H12BL.5	protein_coding	Y92H12BL.5			DOWNSTREAM: 5979 bases
I	1381864	*	#NAME?	INS	Hom	263.26	5		Y92H12BM.1	Y92H12BM.1	protein_coding	Y92H12BM.1			DOWNSTREAM: 4395 bases
I	1381864	*	#NAME?	INS	Hom	263.26	5		Y92H12BL.4	Y92H12BL.4	protein_coding	Y92H12BL.4			INTRON					1194
I	1381864	*	#NAME?	INS	Hom	263.26	5		Y92H12BL.2	Y92H12BL.2	protein_coding	Y92H12BL.2			DOWNSTREAM: 2758 bases
I	1388451	*	#NAME?	DEL	Hom	296.11	11		Y92H12BL.2	Y92H12BL.2	protein_coding	Y92H12BL.2			DOWNSTREAM: 9345 bases
I	1388451	*	#NAME?	DEL	Hom	296.11	11		Y92H12BR.7	Y92H12BR.7	protein_coding	Y92H12BR.7			UPSTREAM: 6120 bases
I	1388451	*	#NAME?	DEL	Hom	296.11	11		Y92H12BL.4	Y92H12BL.4	protein_coding	Y92H12BL.4			UPSTREAM: 3392 bases
I	1388451	*	#NAME?	DEL	Hom	296.11	11		Y92H12BM.1	Y92H12BM.1	protein_coding	Y92H12BM.1			INTRON					687
I	1388460	C	T	SNP	Hom	238.17	10		Y92H12BL.2	Y92H12BL.2	protein_coding	Y92H12BL.2			DOWNSTREAM: 9354 bases
I	1388460	C	T	SNP	Hom	238.17	10		Y92H12BR.7	Y92H12BR.7	protein_coding	Y92H12BR.7			UPSTREAM: 6111 bases
I	1388460	C	T	SNP	Hom	238.17	10		Y92H12BL.4	Y92H12BL.4	protein_coding	Y92H12BL.4			UPSTREAM: 3401 bases
I	1388460	C	T	SNP	Hom	238.17	10		Y92H12BM.1	Y92H12BM.1	protein_coding	Y92H12BM.1			INTRON					687
I	1388461	A	T	SNP	Hom	204.88	10		Y92H12BL.2	Y92H12BL.2	protein_coding	Y92H12BL.2			DOWNSTREAM: 9355 bases
I	1388461	A	T	SNP	Hom	204.88	10		Y92H12BR.7	Y92H12BR.7	protein_coding	Y92H12BR.7			UPSTREAM: 6110 bases
I	1388461	A	T	SNP	Hom	204.88	10		Y92H12BL.4	Y92H12BL.4	protein_coding	Y92H12BL.4			UPSTREAM: 3402 bases
I	1388461	A	T	SNP	Hom	204.88	10		Y92H12BM.1	Y92H12BM.1	protein_coding	Y92H12BM.1			INTRON					687
I	1388544	C	T	SNP	Hom	128.68	9		Y92H12BL.2	Y92H12BL.2	protein_coding	Y92H12BL.2			DOWNSTREAM: 9438 bases
I	1388544	C	T	SNP	Hom	128.68	9		Y92H12BR.7	Y92H12BR.7	protein_coding	Y92H12BR.7			UPSTREAM: 6027 bases
I	1388544	C	T	SNP	Hom	128.68	9		Y92H12BL.4	Y92H12BL.4	protein_coding	Y92H12BL.4			UPSTREAM: 3485 bases
I	1388544	C	T	SNP	Hom	128.68	9		Y92H12BM.1	Y92H12BM.1	protein_coding	Y92H12BM.1			INTRON					687
I	1388545	A	C	SNP	Hom	128.68	9		Y92H12BL.2	Y92H12BL.2	protein_coding	Y92H12BL.2			DOWNSTREAM: 9439 bases
I	1388545	A	C	SNP	Hom	128.68	9		Y92H12BR.7	Y92H12BR.7	protein_coding	Y92H12BR.7			UPSTREAM: 6026 bases
I	1388545	A	C	SNP	Hom	128.68	9		Y92H12BL.4	Y92H12BL.4	protein_coding	Y92H12BL.4			UPSTREAM: 3486 bases
I	1388545	A	C	SNP	Hom	128.68	9		Y92H12BM.1	Y92H12BM.1	protein_coding	Y92H12BM.1			INTRON					687
I	1388548	C	T	SNP	Hom	129.54	9		Y92H12BL.2	Y92H12BL.2	protein_coding	Y92H12BL.2			DOWNSTREAM: 9442 bases
I	1388548	C	T	SNP	Hom	129.54	9		Y92H12BR.7	Y92H12BR.7	protein_coding	Y92H12BR.7			UPSTREAM: 6023 bases
I	1388548	C	T	SNP	Hom	129.54	9		Y92H12BL.4	Y92H12BL.4	protein_coding	Y92H12BL.4			UPSTREAM: 3489 bases
I	1388548	C	T	SNP	Hom	129.54	9		Y92H12BM.1	Y92H12BM.1	protein_coding	Y92H12BM.1			INTRON					687
I	1388553	C	T	SNP	Hom	145.44	9		Y92H12BL.2	Y92H12BL.2	protein_coding	Y92H12BL.2			DOWNSTREAM: 9447 bases
I	1388553	C	T	SNP	Hom	145.44	9		Y92H12BR.7	Y92H12BR.7	protein_coding	Y92H12BR.7			UPSTREAM: 6018 bases
I	1388553	C	T	SNP	Hom	145.44	9		Y92H12BL.4	Y92H12BL.4	protein_coding	Y92H12BL.4			UPSTREAM: 3494 bases
I	1388553	C	T	SNP	Hom	145.44	9		Y92H12BM.1	Y92H12BM.1	protein_coding	Y92H12BM.1			INTRON					687
I	1388554	C	T	SNP	Hom	145.35	9		Y92H12BL.2	Y92H12BL.2	protein_coding	Y92H12BL.2			DOWNSTREAM: 9448 bases
I	1388554	C	T	SNP	Hom	145.35	9		Y92H12BR.7	Y92H12BR.7	protein_coding	Y92H12BR.7			UPSTREAM: 6017 bases
I	1388554	C	T	SNP	Hom	145.35	9		Y92H12BL.4	Y92H12BL.4	protein_coding	Y92H12BL.4			UPSTREAM: 3495 bases
I	1388554	C	T	SNP	Hom	145.35	9		Y92H12BM.1	Y92H12BM.1	protein_coding	Y92H12BM.1			INTRON					687
I	1388587	T	C	SNP	Hom	95.9	8		Y92H12BL.2	Y92H12BL.2	protein_coding	Y92H12BL.2			DOWNSTREAM: 9481 bases
I	1388587	T	C	SNP	Hom	95.9	8		Y92H12BR.7	Y92H12BR.7	protein_coding	Y92H12BR.7			UPSTREAM: 5984 bases
I	1388587	T	C	SNP	Hom	95.9	8		Y92H12BL.4	Y92H12BL.4	protein_coding	Y92H12BL.4			UPSTREAM: 3528 bases
I	1388587	T	C	SNP	Hom	95.9	8		Y92H12BM.1	Y92H12BM.1	protein_coding	Y92H12BM.1			INTRON					687
I	1388626	C	T	SNP	Hom	51.94	8		Y92H12BL.2	Y92H12BL.2	protein_coding	Y92H12BL.2			DOWNSTREAM: 9520 bases
I	1388626	C	T	SNP	Hom	51.94	8		Y92H12BR.7	Y92H12BR.7	protein_coding	Y92H12BR.7			UPSTREAM: 5945 bases
I	1388626	C	T	SNP	Hom	51.94	8		Y92H12BL.4	Y92H12BL.4	protein_coding	Y92H12BL.4			UPSTREAM: 3567 bases
I	1388626	C	T	SNP	Hom	51.94	8		Y92H12BM.1	Y92H12BM.1	protein_coding	Y92H12BM.1			INTRON					687
I	1400003	*	#NAME?	DEL	Hom	378.03	12		Y92H12BM.1	Y92H12BM.1	protein_coding	Y92H12BM.1			UPSTREAM: 7242 bases
I	1400003	*	#NAME?	DEL	Hom	378.03	12		Y92H12BR.7	Y92H12BR.7	protein_coding	Y92H12BR.7			INTRON					1725
I	1400003	*	#NAME?	DEL	Hom	378.03	12		Y92H12BR.6	set-29	protein_coding	Y92H12BR.6			UPSTREAM: 5943 bases
I	1419588	*	#NAME?	DEL	Hom	172.66	7		Y92H12BR.6	set-29	protein_coding	Y92H12BR.6			DOWNSTREAM: 6515 bases
I	1419588	*	#NAME?	DEL	Hom	172.66	7		Y92H12BR.2	Y92H12BR.2	protein_coding	Y92H12BR.2			UPSTREAM: 3777 bases
I	1419588	*	#NAME?	DEL	Hom	172.66	7		Y92H12BR.3	Y92H12BR.3	protein_coding	Y92H12BR.3b			INTRON					816
I	1419588	*	#NAME?	DEL	Hom	172.66	7		Y92H12BR.3	Y92H12BR.3	protein_coding	Y92H12BR.3a			INTRON					1914
I	1441967	*	#NAME?	INS	Hom	235.35	12		Y92H12BR.4	Y92H12BR.4	protein_coding	Y92H12BR.4			UPSTREAM: 8114 bases
I	1441967	*	#NAME?	INS	Hom	235.35	12		F47G6.4	spe-15	protein_coding	F47G6.4			UPSTREAM: 4701 bases
I	1441967	*	#NAME?	INS	Hom	235.35	12		F47G6.6	F47G6.6	ncRNA	F47G6.6			DOWNSTREAM: 5170 bases
I	1441967	*	#NAME?	INS	Hom	235.35	12		F47G6.t1	F47G6.t1	tRNA	F47G6.t1			UPSTREAM: 5173 bases
I	1441967	*	#NAME?	INS	Hom	235.35	12		F37F2.3	gst-25	protein_coding	F37F2.3			DOWNSTREAM: 9157 bases
I	1441967	*	#NAME?	INS	Hom	235.35	12		Y92H12BR.8	Y92H12BR.8	protein_coding	Y92H12BR.8			DOWNSTREAM: 651 bases
I	1441967	*	#NAME?	INS	Hom	235.35	12		F37F2.2	F37F2.2	protein_coding	F37F2.2.1			INTRON					483
I	1523367	*	#NAME?	INS	Hom	606.83	20		Y92H12A.4	Y92H12A.4	protein_coding	Y92H12A.4			INTRON					2349
I	1523367	*	#NAME?	INS	Hom	606.83	20		Y92H12A.3	Y92H12A.3	protein_coding	Y92H12A.3			UPSTREAM: 6524 bases
I	1523367	*	#NAME?	INS	Hom	606.83	20		Y92H12A.5	Y92H12A.5	protein_coding	Y92H12A.5			UPSTREAM: 8956 bases
I	1580678	*	#NAME?	DEL	Hom	874.67	12		Y92H12A.1	src-1	protein_coding	Y92H12A.1			DOWNSTREAM: 473 bases
I	1580678	*	#NAME?	DEL	Hom	874.67	12		Y92H12A.t1	Y92H12A.t1	tRNA	Y92H12A.t1			DOWNSTREAM: 4884 bases
I	1580678	*	#NAME?	DEL	Hom	874.67	12		Y92H12A.8	Y92H12A.8	ncRNA	Y92H12A.8			UPSTREAM: 4873 bases
I	1580678	*	#NAME?	DEL	Hom	874.67	12		Y73E7A.3	Y73E7A.3	protein_coding	Y73E7A.3a			UPSTREAM: 5491 bases
I	1580678	*	#NAME?	DEL	Hom	874.67	12		Y73E7A.3	Y73E7A.3	protein_coding	Y73E7A.3b.1			UPSTREAM: 5491 bases
I	1580678	*	#NAME?	DEL	Hom	874.67	12		Y73E7A.3	Y73E7A.3	protein_coding	Y73E7A.3b.2			UPSTREAM: 5491 bases
I	1658524	T	C	SNP	Hom	37.07	4		Y71G12B.20	mab-20	protein_coding	Y71G12B.20a			UPSTREAM: 7144 bases
I	1658524	T	C	SNP	Hom	37.07	4		Y71G12B.20	mab-20	protein_coding	Y71G12B.20b			UPSTREAM: 7142 bases
I	1658524	T	C	SNP	Hom	37.07	4		Y71G12B.22	Y71G12B.22	protein_coding	Y71G12B.22			DOWNSTREAM: 4878 bases
I	1658524	T	C	SNP	Hom	37.07	4		Y71G12B.34	21ur-14112	ncRNA	Y71G12B.34			DOWNSTREAM: 4737 bases
I	1658524	T	C	SNP	Hom	37.07	4		Y71G12B.18	Y71G12B.18	protein_coding	Y71G12B.18			DOWNSTREAM: 3081 bases
I	1658524	T	C	SNP	Hom	37.07	4		Y71G12B.21	pqn-88	protein_coding	Y71G12B.21			UPSTREAM: 1796 bases
I	1658524	T	C	SNP	Hom	37.07	4		Y71G12B.17	Y71G12B.17	protein_coding	Y71G12B.17			UPSTREAM: 8979 bases
I	1658524	T	C	SNP	Hom	37.07	4		Y71G12B.33	Y71G12B.33	protein_coding	Y71G12B.33			INTRON					450
I	1696290	*	#NAME?	INS	Hom	350.53	16		Y71G12B.15	ubc-3	protein_coding	Y71G12B.15.1			UPSTREAM: 1806 bases
I	1696290	*	#NAME?	INS	Hom	350.53	16		Y71G12B.15	ubc-3	protein_coding	Y71G12B.15.2			UPSTREAM: 2061 bases
I	1696290	*	#NAME?	INS	Hom	350.53	16		Y71G12B.14	lsm-6	protein_coding	Y71G12B.14			UPSTREAM: 5070 bases
I	1696290	*	#NAME?	INS	Hom	350.53	16		Y71G12B.31	Y71G12B.31	protein_coding	Y71G12B.31			UPSTREAM: 4677 bases
I	1696290	*	#NAME?	INS	Hom	350.53	16		Y71G12B.37	Y71G12B.37	ncRNA	Y71G12B.37			DOWNSTREAM: 4643 bases
I	1696290	*	#NAME?	INS	Hom	350.53	16		Y71G12B.13	Y71G12B.13	protein_coding	Y71G12B.13			UPSTREAM: 5835 bases
I	1752407	C	A	SNP	Hom	124.02	10		Y71G12B.9	lin-65	protein_coding	Y71G12B.9b			UPSTREAM: 2924 bases
I	1752407	C	A	SNP	Hom	124.02	10		Y71G12B.9	lin-65	protein_coding	Y71G12B.9a			UPSTREAM: 2924 bases
I	1752407	C	A	SNP	Hom	124.02	10		Y71G12B.24	mppa-1	protein_coding	Y71G12B.24			UPSTREAM: 1350 bases
I	1752407	C	A	SNP	Hom	124.02	10		Y71G12B.10	Y71G12B.10	protein_coding	Y71G12B.10			INTRON					957
I	1753325	*	#NAME?	DEL	Hom	153.13	8		Y71G12B.9	lin-65	protein_coding	Y71G12B.9b			UPSTREAM: 2006 bases
I	1753325	*	#NAME?	DEL	Hom	153.13	8		Y71G12B.9	lin-65	protein_coding	Y71G12B.9a			UPSTREAM: 2006 bases
I	1753325	*	#NAME?	DEL	Hom	153.13	8		Y71G12B.24	mppa-1	protein_coding	Y71G12B.24			UPSTREAM: 2268 bases
I	1753325	*	#NAME?	DEL	Hom	153.13	8		Y71G12B.10	Y71G12B.10	protein_coding	Y71G12B.10			INTRON					957
I	1798747	*	#NAME?	INS	Hom	219.52	11		Y71G12B.5	Y71G12B.5	protein_coding	Y71G12B.5			UPSTREAM: 972 bases
I	1798747	*	#NAME?	INS	Hom	219.52	11		Y71G12B.8	Y71G12B.8	protein_coding	Y71G12B.8			DOWNSTREAM: 8542 bases
I	1798747	*	#NAME?	INS	Hom	219.52	11		Y71G12B.7	Y71G12B.7	protein_coding	Y71G12B.7			DOWNSTREAM: 5847 bases
I	1798747	*	#NAME?	INS	Hom	219.52	11		Y71G12B.6	Y71G12B.6	protein_coding	Y71G12B.6.2			DOWNSTREAM: 2404 bases
I	1798747	*	#NAME?	INS	Hom	219.52	11		Y71G12B.6	Y71G12B.6	protein_coding	Y71G12B.6.1			DOWNSTREAM: 2320 bases
I	1798747	*	#NAME?	INS	Hom	219.52	11		Y71G12B.4	pghm-1	protein_coding	Y71G12B.4			UPSTREAM: 9346 bases
I	1798747	*	#NAME?	INS	Hom	219.52	11		Y71G12B.27	Y71G12B.27	protein_coding	Y71G12B.27			UPSTREAM: 50 bases
I	1954105	*	#NAME?	INS	Hom	92.52	5		Y51F10.4	Y51F10.4	protein_coding	Y51F10.4b			DOWNSTREAM: 9071 bases
I	1954105	*	#NAME?	INS	Hom	92.52	5		Y51F10.4	Y51F10.4	protein_coding	Y51F10.4a			DOWNSTREAM: 8881 bases
I	1954105	*	#NAME?	INS	Hom	92.52	5		Y51F10.10	Y51F10.10	protein_coding	Y51F10.10			INTRON					1014
I	1954105	*	#NAME?	INS	Hom	92.52	5		Y51F10.11	Y51F10.11	protein_coding	Y51F10.11			UPSTREAM: 7513 bases
I	1957152	*	#NAME?	DEL	Hom	286.62	11		Y51F10.10	Y51F10.10	protein_coding	Y51F10.10			INTRON					1014
I	1957152	*	#NAME?	DEL	Hom	286.62	11		Y51F10.11	Y51F10.11	protein_coding	Y51F10.11			UPSTREAM: 4466 bases
I	2033987	*	#NAME?	INS	Hom	631.71	20		Y20F4.2	Y20F4.2	protein_coding	Y20F4.2			DOWNSTREAM: 36 bases
I	2033987	*	#NAME?	INS	Hom	631.71	20		Y20F4.4	Y20F4.4	protein_coding	Y20F4.4			DOWNSTREAM: 340 bases
I	2160531	*	#NAME?	INS	Hom	775.25	24		W03F11.6	afd-1	protein_coding	W03F11.6a			INTRON					4977
I	2160531	*	#NAME?	INS	Hom	775.25	24		W03F11.6	afd-1	protein_coding	W03F11.6c			INTRON					4260
I	2160531	*	#NAME?	INS	Hom	775.25	24		W03F11.6	afd-1	protein_coding	W03F11.6d			INTRON					3555
I	2211853	A	T	SNP	Hom	34.22	2		W03F11.6	afd-1	protein_coding	W03F11.6c			DOWNSTREAM: 6501 bases
I	2211853	A	T	SNP	Hom	34.22	2		W03F11.5	W03F11.5	protein_coding	W03F11.5			UPSTREAM: 4249 bases
I	2211853	A	T	SNP	Hom	34.22	2		W03F11.6	afd-1	protein_coding	W03F11.6b			DOWNSTREAM: 2518 bases
I	2211853	A	T	SNP	Hom	34.22	2		W03F11.1	W03F11.1	protein_coding	W03F11.1			DOWNSTREAM: 7620 bases
I	2211853	A	T	SNP	Hom	34.22	2		W03F11.6	afd-1	protein_coding	W03F11.6a			DOWNSTREAM: 2216 bases
I	2211853	A	T	SNP	Hom	34.22	2		W03F11.6	afd-1	protein_coding	W03F11.6d			DOWNSTREAM: 8791 bases
I	2263980	C	T	SNP	Hom	38.05	2		F12B6.2	F12B6.2	protein_coding	F12B6.2d			DOWNSTREAM: 9340 bases
I	2263980	C	T	SNP	Hom	38.05	2		F12B6.2	F12B6.2	protein_coding	F12B6.2b.2			DOWNSTREAM: 9339 bases
I	2263980	C	T	SNP	Hom	38.05	2		F12B6.2	F12B6.2	protein_coding	F12B6.2b.1			DOWNSTREAM: 9339 bases
I	2263980	C	T	SNP	Hom	38.05	2		F12B6.2	F12B6.2	protein_coding	F12B6.2c			DOWNSTREAM: 9179 bases
I	2263980	C	T	SNP	Hom	38.05	2		F12B6.2	F12B6.2	protein_coding	F12B6.2a			DOWNSTREAM: 9086 bases
I	2263980	C	T	SNP	Hom	38.05	2		F12B6.1	abt-2	protein_coding	F12B6.1			INTRON					6441
I	2263980	C	T	SNP	Hom	38.05	2		Y39G10AL.6	Y39G10AL.6	ncRNA	Y39G10AL.6			DOWNSTREAM: 5413 bases
I	2263980	C	T	SNP	Hom	38.05	2		Y39G10AL.4	Y39G10AL.4	ncRNA	Y39G10AL.4			UPSTREAM: 5413 bases
I	2263980	C	T	SNP	Hom	38.05	2		Y39G10AL.5	Y39G10AL.5	ncRNA	Y39G10AL.5			UPSTREAM: 8381 bases
I	2263980	C	T	SNP	Hom	38.05	2		Y39G10AL.t1	Y39G10AL.t1	tRNA	Y39G10AL.t1			DOWNSTREAM: 8390 bases
I	2263981	G	A	SNP	Hom	38.05	2		F12B6.2	F12B6.2	protein_coding	F12B6.2d			DOWNSTREAM: 9341 bases
I	2263981	G	A	SNP	Hom	38.05	2		F12B6.2	F12B6.2	protein_coding	F12B6.2b.2			DOWNSTREAM: 9340 bases
I	2263981	G	A	SNP	Hom	38.05	2		F12B6.2	F12B6.2	protein_coding	F12B6.2b.1			DOWNSTREAM: 9340 bases
I	2263981	G	A	SNP	Hom	38.05	2		F12B6.2	F12B6.2	protein_coding	F12B6.2c			DOWNSTREAM: 9180 bases
I	2263981	G	A	SNP	Hom	38.05	2		F12B6.2	F12B6.2	protein_coding	F12B6.2a			DOWNSTREAM: 9087 bases
I	2263981	G	A	SNP	Hom	38.05	2		F12B6.1	abt-2	protein_coding	F12B6.1			INTRON					6441
I	2263981	G	A	SNP	Hom	38.05	2		Y39G10AL.6	Y39G10AL.6	ncRNA	Y39G10AL.6			DOWNSTREAM: 5412 bases
I	2263981	G	A	SNP	Hom	38.05	2		Y39G10AL.4	Y39G10AL.4	ncRNA	Y39G10AL.4			UPSTREAM: 5412 bases
I	2263981	G	A	SNP	Hom	38.05	2		Y39G10AL.5	Y39G10AL.5	ncRNA	Y39G10AL.5			UPSTREAM: 8380 bases
I	2263981	G	A	SNP	Hom	38.05	2		Y39G10AL.t1	Y39G10AL.t1	tRNA	Y39G10AL.t1			DOWNSTREAM: 8389 bases
I	2263982	G	A	SNP	Hom	38.05	2		F12B6.2	F12B6.2	protein_coding	F12B6.2d			DOWNSTREAM: 9342 bases
I	2263982	G	A	SNP	Hom	38.05	2		F12B6.2	F12B6.2	protein_coding	F12B6.2b.2			DOWNSTREAM: 9341 bases
I	2263982	G	A	SNP	Hom	38.05	2		F12B6.2	F12B6.2	protein_coding	F12B6.2b.1			DOWNSTREAM: 9341 bases
I	2263982	G	A	SNP	Hom	38.05	2		F12B6.2	F12B6.2	protein_coding	F12B6.2c			DOWNSTREAM: 9181 bases
I	2263982	G	A	SNP	Hom	38.05	2		F12B6.2	F12B6.2	protein_coding	F12B6.2a			DOWNSTREAM: 9088 bases
I	2263982	G	A	SNP	Hom	38.05	2		F12B6.1	abt-2	protein_coding	F12B6.1			INTRON					6441
I	2263982	G	A	SNP	Hom	38.05	2		Y39G10AL.6	Y39G10AL.6	ncRNA	Y39G10AL.6			DOWNSTREAM: 5411 bases
I	2263982	G	A	SNP	Hom	38.05	2		Y39G10AL.4	Y39G10AL.4	ncRNA	Y39G10AL.4			UPSTREAM: 5411 bases
I	2263982	G	A	SNP	Hom	38.05	2		Y39G10AL.5	Y39G10AL.5	ncRNA	Y39G10AL.5			UPSTREAM: 8379 bases
I	2263982	G	A	SNP	Hom	38.05	2		Y39G10AL.t1	Y39G10AL.t1	tRNA	Y39G10AL.t1			DOWNSTREAM: 8388 bases
I	2263985	T	A	SNP	Hom	38.05	2		F12B6.2	F12B6.2	protein_coding	F12B6.2d			DOWNSTREAM: 9345 bases
I	2263985	T	A	SNP	Hom	38.05	2		F12B6.2	F12B6.2	protein_coding	F12B6.2b.2			DOWNSTREAM: 9344 bases
I	2263985	T	A	SNP	Hom	38.05	2		F12B6.2	F12B6.2	protein_coding	F12B6.2b.1			DOWNSTREAM: 9344 bases
I	2263985	T	A	SNP	Hom	38.05	2		F12B6.2	F12B6.2	protein_coding	F12B6.2c			DOWNSTREAM: 9184 bases
I	2263985	T	A	SNP	Hom	38.05	2		F12B6.2	F12B6.2	protein_coding	F12B6.2a			DOWNSTREAM: 9091 bases
I	2263985	T	A	SNP	Hom	38.05	2		F12B6.1	abt-2	protein_coding	F12B6.1			INTRON					6441
I	2263985	T	A	SNP	Hom	38.05	2		Y39G10AL.6	Y39G10AL.6	ncRNA	Y39G10AL.6			DOWNSTREAM: 5408 bases
I	2263985	T	A	SNP	Hom	38.05	2		Y39G10AL.4	Y39G10AL.4	ncRNA	Y39G10AL.4			UPSTREAM: 5408 bases
I	2263985	T	A	SNP	Hom	38.05	2		Y39G10AL.5	Y39G10AL.5	ncRNA	Y39G10AL.5			UPSTREAM: 8376 bases
I	2263985	T	A	SNP	Hom	38.05	2		Y39G10AL.t1	Y39G10AL.t1	tRNA	Y39G10AL.t1			DOWNSTREAM: 8385 bases
I	2263986	G	A	SNP	Hom	38.05	2		F12B6.2	F12B6.2	protein_coding	F12B6.2d			DOWNSTREAM: 9346 bases
I	2263986	G	A	SNP	Hom	38.05	2		F12B6.2	F12B6.2	protein_coding	F12B6.2b.2			DOWNSTREAM: 9345 bases
I	2263986	G	A	SNP	Hom	38.05	2		F12B6.2	F12B6.2	protein_coding	F12B6.2b.1			DOWNSTREAM: 9345 bases
I	2263986	G	A	SNP	Hom	38.05	2		F12B6.2	F12B6.2	protein_coding	F12B6.2c			DOWNSTREAM: 9185 bases
I	2263986	G	A	SNP	Hom	38.05	2		F12B6.2	F12B6.2	protein_coding	F12B6.2a			DOWNSTREAM: 9092 bases
I	2263986	G	A	SNP	Hom	38.05	2		F12B6.1	abt-2	protein_coding	F12B6.1			INTRON					6441
I	2263986	G	A	SNP	Hom	38.05	2		Y39G10AL.6	Y39G10AL.6	ncRNA	Y39G10AL.6			DOWNSTREAM: 5407 bases
I	2263986	G	A	SNP	Hom	38.05	2		Y39G10AL.4	Y39G10AL.4	ncRNA	Y39G10AL.4			UPSTREAM: 5407 bases
I	2263986	G	A	SNP	Hom	38.05	2		Y39G10AL.5	Y39G10AL.5	ncRNA	Y39G10AL.5			UPSTREAM: 8375 bases
I	2263986	G	A	SNP	Hom	38.05	2		Y39G10AL.t1	Y39G10AL.t1	tRNA	Y39G10AL.t1			DOWNSTREAM: 8384 bases
I	2263987	T	C	SNP	Hom	38.05	2		F12B6.2	F12B6.2	protein_coding	F12B6.2d			DOWNSTREAM: 9347 bases
I	2263987	T	C	SNP	Hom	38.05	2		F12B6.2	F12B6.2	protein_coding	F12B6.2b.2			DOWNSTREAM: 9346 bases
I	2263987	T	C	SNP	Hom	38.05	2		F12B6.2	F12B6.2	protein_coding	F12B6.2b.1			DOWNSTREAM: 9346 bases
I	2263987	T	C	SNP	Hom	38.05	2		F12B6.2	F12B6.2	protein_coding	F12B6.2c			DOWNSTREAM: 9186 bases
I	2263987	T	C	SNP	Hom	38.05	2		F12B6.2	F12B6.2	protein_coding	F12B6.2a			DOWNSTREAM: 9093 bases
I	2263987	T	C	SNP	Hom	38.05	2		F12B6.1	abt-2	protein_coding	F12B6.1			INTRON					6441
I	2263987	T	C	SNP	Hom	38.05	2		Y39G10AL.6	Y39G10AL.6	ncRNA	Y39G10AL.6			DOWNSTREAM: 5406 bases
I	2263987	T	C	SNP	Hom	38.05	2		Y39G10AL.4	Y39G10AL.4	ncRNA	Y39G10AL.4			UPSTREAM: 5406 bases
I	2263987	T	C	SNP	Hom	38.05	2		Y39G10AL.5	Y39G10AL.5	ncRNA	Y39G10AL.5			UPSTREAM: 8374 bases
I	2263987	T	C	SNP	Hom	38.05	2		Y39G10AL.t1	Y39G10AL.t1	tRNA	Y39G10AL.t1			DOWNSTREAM: 8383 bases
I	2379644	C	T	SNP	Hom	421.48	15		Y39G10AR.27	Y39G10AR.27	ncRNA	Y39G10AR.27			UPSTREAM: 8784 bases
I	2379644	C	T	SNP	Hom	421.48	15		Y39G10AR.18	Y39G10AR.18	protein_coding	Y39G10AR.18a.2			DOWNSTREAM: 3310 bases
I	2379644	C	T	SNP	Hom	421.48	15		Y39G10AR.18	Y39G10AR.18	protein_coding	Y39G10AR.18a.1			DOWNSTREAM: 3323 bases
I	2379644	C	T	SNP	Hom	421.48	15		Y39G10AR.3	nekl-1	protein_coding	Y39G10AR.3			DOWNSTREAM: 6678 bases
I	2379644	C	T	SNP	Hom	421.48	15		Y39G10AR.18	Y39G10AR.18	protein_coding	Y39G10AR.18b			DOWNSTREAM: 4949 bases
I	2379644	C	T	SNP	Hom	421.48	15		Y39G10AR.17	sydn-1	protein_coding	Y39G10AR.17	exon_I_2379561_2379707	2	NON_SYNONYMOUS_CODING	M/I	atG/atA	301	0	1737
I	2493087	*	#NAME?	DEL	Hom	379.55	18		Y74C10AR.3	abtm-1	protein_coding	Y74C10AR.3			UPSTREAM: 7703 bases
I	2493087	*	#NAME?	DEL	Hom	379.55	18		Y23H5B.5	Y23H5B.5	protein_coding	Y23H5B.5			UPSTREAM: 5049 bases
I	2493087	*	#NAME?	DEL	Hom	379.55	18		Y74C10AR.1	eif-3.I	protein_coding	Y74C10AR.1			DOWNSTREAM: 3312 bases
I	2493087	*	#NAME?	DEL	Hom	379.55	18		Y23H5B.6	Y23H5B.6	protein_coding	Y23H5B.6			INTRON					2199
I	2493087	*	#NAME?	DEL	Hom	379.55	18		Y74C10AR.2	Y74C10AR.2	protein_coding	Y74C10AR.2			DOWNSTREAM: 9357 bases
I	2568368	C	T	SNP	Hom	463	16		C55C2.5	aat-5	protein_coding	C55C2.5a			DOWNSTREAM: 3410 bases
I	2568368	C	T	SNP	Hom	463	16		C55C2.5	aat-5	protein_coding	C55C2.5c.1			DOWNSTREAM: 3416 bases
I	2568368	C	T	SNP	Hom	463	16		C55C2.3	C55C2.3	protein_coding	C55C2.3			DOWNSTREAM: 6546 bases
I	2568368	C	T	SNP	Hom	463	16		C55C2.5	aat-5	protein_coding	C55C2.5b			DOWNSTREAM: 3487 bases
I	2568368	C	T	SNP	Hom	463	16		C55C2.2	ssp-19	protein_coding	C55C2.2			DOWNSTREAM: 5317 bases
I	2568368	C	T	SNP	Hom	463	16		C55C2.5	aat-5	protein_coding	C55C2.5c.2			DOWNSTREAM: 5618 bases
I	2568368	C	T	SNP	Hom	463	16		C55C2.1	scrt-1	protein_coding	C55C2.1			UPSTREAM: 394 bases
I	2568368	C	T	SNP	Hom	463	16		C55C2.4	C55C2.4	protein_coding	C55C2.4			DOWNSTREAM: 8256 bases
I	2568369	G	A	SNP	Hom	460.15	16		C55C2.5	aat-5	protein_coding	C55C2.5a			DOWNSTREAM: 3409 bases
I	2568369	G	A	SNP	Hom	460.15	16		C55C2.5	aat-5	protein_coding	C55C2.5c.1			DOWNSTREAM: 3415 bases
I	2568369	G	A	SNP	Hom	460.15	16		C55C2.3	C55C2.3	protein_coding	C55C2.3			DOWNSTREAM: 6547 bases
I	2568369	G	A	SNP	Hom	460.15	16		C55C2.5	aat-5	protein_coding	C55C2.5b			DOWNSTREAM: 3486 bases
I	2568369	G	A	SNP	Hom	460.15	16		C55C2.2	ssp-19	protein_coding	C55C2.2			DOWNSTREAM: 5318 bases
I	2568369	G	A	SNP	Hom	460.15	16		C55C2.5	aat-5	protein_coding	C55C2.5c.2			DOWNSTREAM: 5617 bases
I	2568369	G	A	SNP	Hom	460.15	16		C55C2.1	scrt-1	protein_coding	C55C2.1			UPSTREAM: 393 bases
I	2568369	G	A	SNP	Hom	460.15	16		C55C2.4	C55C2.4	protein_coding	C55C2.4			DOWNSTREAM: 8257 bases
I	2579330	A	T	SNP	Hom	456.22	20		C55C2.1	scrt-1	protein_coding	C55C2.1			DOWNSTREAM: 8582 bases
I	2579330	A	T	SNP	Hom	456.22	20		K07A3.1	fbp-1	protein_coding	K07A3.1.1			DOWNSTREAM: 1607 bases
I	2579330	A	T	SNP	Hom	456.22	20		K07A3.1	fbp-1	protein_coding	K07A3.1.3			DOWNSTREAM: 1687 bases
I	2579330	A	T	SNP	Hom	456.22	20		K07A3.1	fbp-1	protein_coding	K07A3.1.2			DOWNSTREAM: 1875 bases
I	2579330	A	T	SNP	Hom	456.22	20		C55C2.5	aat-5	protein_coding	C55C2.5c.1			UPSTREAM: 3306 bases
I	2579330	A	T	SNP	Hom	456.22	20		K07A3.2	ptr-12	protein_coding	K07A3.2a			DOWNSTREAM: 8213 bases
I	2579330	A	T	SNP	Hom	456.22	20		K07A3.2	ptr-12	protein_coding	K07A3.2b			DOWNSTREAM: 8368 bases
I	2579330	A	T	SNP	Hom	456.22	20		C55C2.5	aat-5	protein_coding	C55C2.5b			UPSTREAM: 3308 bases
I	2579330	A	T	SNP	Hom	456.22	20		C55C2.5	aat-5	protein_coding	C55C2.5c.2			UPSTREAM: 3308 bases
I	2579330	A	T	SNP	Hom	456.22	20		C55C2.5	aat-5	protein_coding	C55C2.5a			UPSTREAM: 3308 bases
I	2655726	*	-C	DEL	Hom	190.22	15		F40E3.5	F40E3.5	protein_coding	F40E3.5.1			INTRON					1035
I	2655726	*	-C	DEL	Hom	190.22	15		F40E3.5	F40E3.5	protein_coding	F40E3.5.2			INTRON					1035
I	2655726	*	-C	DEL	Hom	190.22	15		F40E3.9	F40E3.9	ncRNA	F40E3.9			DOWNSTREAM: 143 bases
I	2655726	*	-C	DEL	Hom	190.22	15		F40E3.8	F40E3.8	ncRNA	F40E3.8			UPSTREAM: 1102 bases
I	2655726	*	-C	DEL	Hom	190.22	15		F40E3.6	F40E3.6	protein_coding	F40E3.6			UPSTREAM: 4013 bases
I	2777374	C	G	SNP	Hom	509.61	18		Y71F9B.14	Y71F9B.14	protein_coding	Y71F9B.14			DOWNSTREAM: 3478 bases
I	2777374	C	G	SNP	Hom	509.61	18		Y71F9B.15	Y71F9B.15	protein_coding	Y71F9B.15			DOWNSTREAM: 4077 bases
I	2777374	C	G	SNP	Hom	509.61	18		W03D8.9	W03D8.9	protein_coding	W03D8.9.1			DOWNSTREAM: 7245 bases
I	2777374	C	G	SNP	Hom	509.61	18		W03D8.9	W03D8.9	protein_coding	W03D8.9.2			DOWNSTREAM: 7257 bases
I	2777374	C	G	SNP	Hom	509.61	18		Y71F9B.1	Y71F9B.1	protein_coding	Y71F9B.1			DOWNSTREAM: 1950 bases
I	2777374	C	G	SNP	Hom	509.61	18		W03D8.10	W03D8.10	protein_coding	W03D8.10			UPSTREAM: 8763 bases
I	2777374	C	G	SNP	Hom	509.61	18		Y71F9B.10	sop-3	protein_coding	Y71F9B.10a.2			UPSTREAM: 1275 bases
I	2777374	C	G	SNP	Hom	509.61	18		Y71F9B.10	sop-3	protein_coding	Y71F9B.10b			UPSTREAM: 1275 bases
I	2777374	C	G	SNP	Hom	509.61	18		Y71F9B.10	sop-3	protein_coding	Y71F9B.10a.1			UPSTREAM: 1269 bases
I	2777374	C	G	SNP	Hom	509.61	18		Y71F9B.13	Y71F9B.13	protein_coding	Y71F9B.13a	exon_I_2777150_2777451	2	SYNONYMOUS_CODING	A/A	gcG/gcC	70	3	663
I	2777374	C	G	SNP	Hom	509.61	18		Y71F9B.13	Y71F9B.13	protein_coding	Y71F9B.13b	exon_I_2777150_2777451	2	SYNONYMOUS_CODING	A/A	gcG/gcC	42	3	579
I	2777374	C	G	SNP	Hom	509.61	18		Y71F9B.13	Y71F9B.13	protein_coding	Y71F9B.13c	exon_I_2777150_2777451	2	UTR_5_PRIME: 166 bases from TSS
I	2889895	A	G	SNP	Hom	224.65	11		Y71F9AL.14	dnc-5	protein_coding	Y71F9AL.14.2			UPSTREAM: 6453 bases
I	2889895	A	G	SNP	Hom	224.65	11		Y71F9AL.14	dnc-5	protein_coding	Y71F9AL.14.1			UPSTREAM: 6439 bases
I	2889895	A	G	SNP	Hom	224.65	11		Y71F9AL.16	arx-1	protein_coding	Y71F9AL.16			INTRON					1278
I	2889895	A	G	SNP	Hom	224.65	11		Y71F9AL.17	Y71F9AL.17	protein_coding	Y71F9AL.17			DOWNSTREAM: 5435 bases
I	2889895	A	G	SNP	Hom	224.65	11		Y71F9AL.7	Y71F9AL.7	protein_coding	Y71F9AL.7			DOWNSTREAM: 459 bases
I	2889895	A	G	SNP	Hom	224.65	11		Y71F9AL.6	Y71F9AL.6	protein_coding	Y71F9AL.6			UPSTREAM: 553 bases
I	2889895	A	G	SNP	Hom	224.65	11		Y71F9AL.8	Y71F9AL.8	protein_coding	Y71F9AL.8			DOWNSTREAM: 8957 bases
I	2989389	G	T	SNP	Hom	291.56	8		Y71F9AR.3	Y71F9AR.3	protein_coding	Y71F9AR.3			INTRON					2241
I	2989389	G	T	SNP	Hom	291.56	8		Y54E10BL.4	dnj-28	protein_coding	Y54E10BL.4			UPSTREAM: 7019 bases
I	2989389	G	T	SNP	Hom	291.56	8		Y71F9AR.4	Y71F9AR.4	protein_coding	Y71F9AR.4			UPSTREAM: 6315 bases
I	2989389	G	T	SNP	Hom	291.56	8		Y71F9AR.2	Y71F9AR.2	protein_coding	Y71F9AR.2			UPSTREAM: 4220 bases
I	3000383	C	T	SNP	Hom	52.93	7		Y54E10BL.5	nduf-5	protein_coding	Y54E10BL.5			DOWNSTREAM: 966 bases
I	3000383	C	T	SNP	Hom	52.93	7		Y54E10BL.3	Y54E10BL.3	protein_coding	Y54E10BL.3			UPSTREAM: 3146 bases
I	3000383	C	T	SNP	Hom	52.93	7		Y54E10BL.6	mek-2	protein_coding	Y54E10BL.6			DOWNSTREAM: 5046 bases
I	3000383	C	T	SNP	Hom	52.93	7		Y71F9AR.3	Y71F9AR.3	protein_coding	Y71F9AR.3			UPSTREAM: 4468 bases
I	3000383	C	T	SNP	Hom	52.93	7		Y54E10BL.4	dnj-28	protein_coding	Y54E10BL.4			INTRON					1485
I	3000488	A	G	SNP	Hom	85.19	8		Y54E10BL.5	nduf-5	protein_coding	Y54E10BL.5			DOWNSTREAM: 861 bases
I	3000488	A	G	SNP	Hom	85.19	8		Y54E10BL.3	Y54E10BL.3	protein_coding	Y54E10BL.3			UPSTREAM: 3041 bases
I	3000488	A	G	SNP	Hom	85.19	8		Y54E10BL.6	mek-2	protein_coding	Y54E10BL.6			DOWNSTREAM: 4941 bases
I	3000488	A	G	SNP	Hom	85.19	8		Y71F9AR.3	Y71F9AR.3	protein_coding	Y71F9AR.3			UPSTREAM: 4573 bases
I	3000488	A	G	SNP	Hom	85.19	8		Y54E10BL.4	dnj-28	protein_coding	Y54E10BL.4			INTRON					1485
I	3000491	C	T	SNP	Hom	92.13	8		Y54E10BL.5	nduf-5	protein_coding	Y54E10BL.5			DOWNSTREAM: 858 bases
I	3000491	C	T	SNP	Hom	92.13	8		Y54E10BL.3	Y54E10BL.3	protein_coding	Y54E10BL.3			UPSTREAM: 3038 bases
I	3000491	C	T	SNP	Hom	92.13	8		Y54E10BL.6	mek-2	protein_coding	Y54E10BL.6			DOWNSTREAM: 4938 bases
I	3000491	C	T	SNP	Hom	92.13	8		Y71F9AR.3	Y71F9AR.3	protein_coding	Y71F9AR.3			UPSTREAM: 4576 bases
I	3000491	C	T	SNP	Hom	92.13	8		Y54E10BL.4	dnj-28	protein_coding	Y54E10BL.4			INTRON					1485
I	3000498	T	C	SNP	Hom	37.07	8		Y54E10BL.5	nduf-5	protein_coding	Y54E10BL.5			DOWNSTREAM: 851 bases
I	3000498	T	C	SNP	Hom	37.07	8		Y54E10BL.3	Y54E10BL.3	protein_coding	Y54E10BL.3			UPSTREAM: 3031 bases
I	3000498	T	C	SNP	Hom	37.07	8		Y54E10BL.6	mek-2	protein_coding	Y54E10BL.6			DOWNSTREAM: 4931 bases
I	3000498	T	C	SNP	Hom	37.07	8		Y71F9AR.3	Y71F9AR.3	protein_coding	Y71F9AR.3			UPSTREAM: 4583 bases
I	3000498	T	C	SNP	Hom	37.07	8		Y54E10BL.8	Y54E10BL.8	ncRNA	Y54E10BL.8			UPSTREAM: 9997 bases
I	3000498	T	C	SNP	Hom	37.07	8		Y54E10BL.4	dnj-28	protein_coding	Y54E10BL.4			INTRON					1485
I	3000536	C	T	SNP	Hom	149.04	14		Y54E10BL.5	nduf-5	protein_coding	Y54E10BL.5			DOWNSTREAM: 813 bases
I	3000536	C	T	SNP	Hom	149.04	14		Y54E10BL.3	Y54E10BL.3	protein_coding	Y54E10BL.3			UPSTREAM: 2993 bases
I	3000536	C	T	SNP	Hom	149.04	14		Y54E10BL.6	mek-2	protein_coding	Y54E10BL.6			DOWNSTREAM: 4893 bases
I	3000536	C	T	SNP	Hom	149.04	14		Y71F9AR.3	Y71F9AR.3	protein_coding	Y71F9AR.3			UPSTREAM: 4621 bases
I	3000536	C	T	SNP	Hom	149.04	14		Y54E10BL.8	Y54E10BL.8	ncRNA	Y54E10BL.8			UPSTREAM: 9959 bases
I	3000536	C	T	SNP	Hom	149.04	14		Y54E10BL.4	dnj-28	protein_coding	Y54E10BL.4			INTRON					1485
I	3000537	T	C	SNP	Hom	149.04	14		Y54E10BL.5	nduf-5	protein_coding	Y54E10BL.5			DOWNSTREAM: 812 bases
I	3000537	T	C	SNP	Hom	149.04	14		Y54E10BL.3	Y54E10BL.3	protein_coding	Y54E10BL.3			UPSTREAM: 2992 bases
I	3000537	T	C	SNP	Hom	149.04	14		Y54E10BL.6	mek-2	protein_coding	Y54E10BL.6			DOWNSTREAM: 4892 bases
I	3000537	T	C	SNP	Hom	149.04	14		Y71F9AR.3	Y71F9AR.3	protein_coding	Y71F9AR.3			UPSTREAM: 4622 bases
I	3000537	T	C	SNP	Hom	149.04	14		Y54E10BL.8	Y54E10BL.8	ncRNA	Y54E10BL.8			UPSTREAM: 9958 bases
I	3000537	T	C	SNP	Hom	149.04	14		Y54E10BL.4	dnj-28	protein_coding	Y54E10BL.4			INTRON					1485
I	3002903	*	#NAME?	DEL	Hom	576.35	24		Y54E10BL.3	Y54E10BL.3	protein_coding	Y54E10BL.3			UPSTREAM: 626 bases
I	3002903	*	#NAME?	DEL	Hom	576.35	24		Y54E10BL.1	Y54E10BL.1	protein_coding	Y54E10BL.1			UPSTREAM: 9210 bases
I	3002903	*	#NAME?	DEL	Hom	576.35	24		Y54E10BL.5	nduf-5	protein_coding	Y54E10BL.5			UPSTREAM: 52 bases
I	3002903	*	#NAME?	DEL	Hom	576.35	24		Y54E10BL.6	mek-2	protein_coding	Y54E10BL.6			DOWNSTREAM: 2526 bases
I	3002903	*	#NAME?	DEL	Hom	576.35	24		Y71F9AR.3	Y71F9AR.3	protein_coding	Y71F9AR.3			UPSTREAM: 6988 bases
I	3002903	*	#NAME?	DEL	Hom	576.35	24		Y54E10BL.8	Y54E10BL.8	ncRNA	Y54E10BL.8			UPSTREAM: 7592 bases
I	3002903	*	#NAME?	DEL	Hom	576.35	24		Y54E10BL.2	col-48	protein_coding	Y54E10BL.2			UPSTREAM: 7789 bases
I	3002903	*	#NAME?	DEL	Hom	576.35	24		Y54E10BL.4	dnj-28	protein_coding	Y54E10BL.4			DOWNSTREAM: 1523 bases
I	3062020	*	#NAME?	INS	Hom	481.28	20		Y54E10BR.8	ztf-23	protein_coding	Y54E10BR.8			UPSTREAM: 2853 bases
I	3062020	*	#NAME?	INS	Hom	481.28	20		M01B12.3	arx-7	protein_coding	M01B12.3			DOWNSTREAM: 7214 bases
I	3062020	*	#NAME?	INS	Hom	481.28	20		Y54E10BR.1	Y54E10BR.1	protein_coding	Y54E10BR.1a			INTRON					2739
I	3062020	*	#NAME?	INS	Hom	481.28	20		Y54E10BR.1	Y54E10BR.1	protein_coding	Y54E10BR.1b			INTRON					2721
I	3062020	*	#NAME?	INS	Hom	481.28	20		M01B12.4	M01B12.4	protein_coding	M01B12.4c			DOWNSTREAM: 8952 bases
I	3062020	*	#NAME?	INS	Hom	481.28	20		M01B12.4	M01B12.4	protein_coding	M01B12.4a.1			DOWNSTREAM: 8958 bases
I	3131463	*	#NAME?	DEL	Hom	476.22	22		K09H9.3	col-49	protein_coding	K09H9.3			UPSTREAM: 5727 bases
I	3131463	*	#NAME?	DEL	Hom	476.22	22		K09H9.8	K09H9.8	protein_coding	K09H9.8			DOWNSTREAM: 7078 bases
I	3131463	*	#NAME?	DEL	Hom	476.22	22		C45E1.4	C45E1.4	protein_coding	C45E1.4			UPSTREAM: 6316 bases
I	3146646	C	T	SNP	Hom	366.58	15		K09H9.3	col-49	protein_coding	K09H9.3			DOWNSTREAM: 8198 bases
I	3146646	C	T	SNP	Hom	366.58	15		K09H9.7	K09H9.7	protein_coding	K09H9.7			DOWNSTREAM: 3765 bases
I	3146646	C	T	SNP	Hom	366.58	15		K09H9.8	K09H9.8	protein_coding	K09H9.8			UPSTREAM: 6043 bases
I	3146646	C	T	SNP	Hom	366.58	15		K09H9.1	K09H9.1	protein_coding	K09H9.1			UPSTREAM: 6191 bases
I	3146646	C	T	SNP	Hom	366.58	15		K09H9.5	K09H9.5	protein_coding	K09H9.5			UPSTREAM: 3469 bases
I	3146646	C	T	SNP	Hom	366.58	15		K09H9.2	K09H9.2	protein_coding	K09H9.2.1			UPSTREAM: 1352 bases
I	3146646	C	T	SNP	Hom	366.58	15		K09H9.2	K09H9.2	protein_coding	K09H9.2.2			UPSTREAM: 1370 bases
I	3146646	C	T	SNP	Hom	366.58	15		K09H9.6	lpd-6	protein_coding	K09H9.6.1			INTRON					1722
I	3146646	C	T	SNP	Hom	366.58	15		K09H9.6	lpd-6	protein_coding	K09H9.6.2			INTRON					1722
I	3172301	G	T	SNP	Hom	41.81	2		Y54E10A.11	Y54E10A.11	protein_coding	Y54E10A.11			DOWNSTREAM: 4121 bases
I	3172301	G	T	SNP	Hom	41.81	2		Y54E10A.6	Y54E10A.6	protein_coding	Y54E10A.6			DOWNSTREAM: 4744 bases
I	3172301	G	T	SNP	Hom	41.81	2		Y54E10A.5	dnc-6	protein_coding	Y54E10A.5.2			DOWNSTREAM: 1176 bases
I	3172301	G	T	SNP	Hom	41.81	2		Y54E10A.5	dnc-6	protein_coding	Y54E10A.5.1			DOWNSTREAM: 1069 bases
I	3172301	G	T	SNP	Hom	41.81	2		Y54E10A.9	vbh-1	protein_coding	Y54E10A.9a.1			UPSTREAM: 9928 bases
I	3172301	G	T	SNP	Hom	41.81	2		Y54E10A.9	vbh-1	protein_coding	Y54E10A.9a.2			UPSTREAM: 9928 bases
I	3172301	G	T	SNP	Hom	41.81	2		Y54E10A.9	vbh-1	protein_coding	Y54E10A.9b			UPSTREAM: 9923 bases
I	3172301	G	T	SNP	Hom	41.81	2		Y54E10A.10	Y54E10A.10	protein_coding	Y54E10A.10.1			DOWNSTREAM: 944 bases
I	3172301	G	T	SNP	Hom	41.81	2		Y54E10A.10	Y54E10A.10	protein_coding	Y54E10A.10.2			DOWNSTREAM: 1060 bases
I	3172301	G	T	SNP	Hom	41.81	2		Y54E10A.7	Y54E10A.7	protein_coding	Y54E10A.7.2			DOWNSTREAM: 8756 bases
I	3172301	G	T	SNP	Hom	41.81	2		Y54E10A.7	Y54E10A.7	protein_coding	Y54E10A.7.1			DOWNSTREAM: 8650 bases
I	3172307	A	G	SNP	Hom	36.08	2		Y54E10A.11	Y54E10A.11	protein_coding	Y54E10A.11			DOWNSTREAM: 4115 bases
I	3172307	A	G	SNP	Hom	36.08	2		Y54E10A.6	Y54E10A.6	protein_coding	Y54E10A.6			DOWNSTREAM: 4750 bases
I	3172307	A	G	SNP	Hom	36.08	2		Y54E10A.5	dnc-6	protein_coding	Y54E10A.5.2			DOWNSTREAM: 1182 bases
I	3172307	A	G	SNP	Hom	36.08	2		Y54E10A.5	dnc-6	protein_coding	Y54E10A.5.1			DOWNSTREAM: 1075 bases
I	3172307	A	G	SNP	Hom	36.08	2		Y54E10A.9	vbh-1	protein_coding	Y54E10A.9a.1			UPSTREAM: 9934 bases
I	3172307	A	G	SNP	Hom	36.08	2		Y54E10A.9	vbh-1	protein_coding	Y54E10A.9a.2			UPSTREAM: 9934 bases
I	3172307	A	G	SNP	Hom	36.08	2		Y54E10A.9	vbh-1	protein_coding	Y54E10A.9b			UPSTREAM: 9929 bases
I	3172307	A	G	SNP	Hom	36.08	2		Y54E10A.10	Y54E10A.10	protein_coding	Y54E10A.10.1			DOWNSTREAM: 938 bases
I	3172307	A	G	SNP	Hom	36.08	2		Y54E10A.10	Y54E10A.10	protein_coding	Y54E10A.10.2			DOWNSTREAM: 1054 bases
I	3172307	A	G	SNP	Hom	36.08	2		Y54E10A.7	Y54E10A.7	protein_coding	Y54E10A.7.2			DOWNSTREAM: 8762 bases
I	3172307	A	G	SNP	Hom	36.08	2		Y54E10A.7	Y54E10A.7	protein_coding	Y54E10A.7.1			DOWNSTREAM: 8656 bases
I	3172327	T	G	SNP	Hom	47.2	2		Y54E10A.11	Y54E10A.11	protein_coding	Y54E10A.11			DOWNSTREAM: 4095 bases
I	3172327	T	G	SNP	Hom	47.2	2		Y54E10A.6	Y54E10A.6	protein_coding	Y54E10A.6			DOWNSTREAM: 4770 bases
I	3172327	T	G	SNP	Hom	47.2	2		Y54E10A.5	dnc-6	protein_coding	Y54E10A.5.2			DOWNSTREAM: 1202 bases
I	3172327	T	G	SNP	Hom	47.2	2		Y54E10A.5	dnc-6	protein_coding	Y54E10A.5.1			DOWNSTREAM: 1095 bases
I	3172327	T	G	SNP	Hom	47.2	2		Y54E10A.9	vbh-1	protein_coding	Y54E10A.9a.1			UPSTREAM: 9954 bases
I	3172327	T	G	SNP	Hom	47.2	2		Y54E10A.9	vbh-1	protein_coding	Y54E10A.9a.2			UPSTREAM: 9954 bases
I	3172327	T	G	SNP	Hom	47.2	2		Y54E10A.9	vbh-1	protein_coding	Y54E10A.9b			UPSTREAM: 9949 bases
I	3172327	T	G	SNP	Hom	47.2	2		Y54E10A.10	Y54E10A.10	protein_coding	Y54E10A.10.1			DOWNSTREAM: 918 bases
I	3172327	T	G	SNP	Hom	47.2	2		Y54E10A.10	Y54E10A.10	protein_coding	Y54E10A.10.2			DOWNSTREAM: 1034 bases
I	3172327	T	G	SNP	Hom	47.2	2		Y54E10A.7	Y54E10A.7	protein_coding	Y54E10A.7.2			DOWNSTREAM: 8782 bases
I	3172327	T	G	SNP	Hom	47.2	2		Y54E10A.7	Y54E10A.7	protein_coding	Y54E10A.7.1			DOWNSTREAM: 8676 bases
I	3172333	G	A	SNP	Hom	89.26	3		Y54E10A.11	Y54E10A.11	protein_coding	Y54E10A.11			DOWNSTREAM: 4089 bases
I	3172333	G	A	SNP	Hom	89.26	3		Y54E10A.6	Y54E10A.6	protein_coding	Y54E10A.6			DOWNSTREAM: 4776 bases
I	3172333	G	A	SNP	Hom	89.26	3		Y54E10A.5	dnc-6	protein_coding	Y54E10A.5.2			DOWNSTREAM: 1208 bases
I	3172333	G	A	SNP	Hom	89.26	3		Y54E10A.5	dnc-6	protein_coding	Y54E10A.5.1			DOWNSTREAM: 1101 bases
I	3172333	G	A	SNP	Hom	89.26	3		Y54E10A.9	vbh-1	protein_coding	Y54E10A.9a.1			UPSTREAM: 9960 bases
I	3172333	G	A	SNP	Hom	89.26	3		Y54E10A.9	vbh-1	protein_coding	Y54E10A.9a.2			UPSTREAM: 9960 bases
I	3172333	G	A	SNP	Hom	89.26	3		Y54E10A.9	vbh-1	protein_coding	Y54E10A.9b			UPSTREAM: 9955 bases
I	3172333	G	A	SNP	Hom	89.26	3		Y54E10A.10	Y54E10A.10	protein_coding	Y54E10A.10.1			DOWNSTREAM: 912 bases
I	3172333	G	A	SNP	Hom	89.26	3		Y54E10A.10	Y54E10A.10	protein_coding	Y54E10A.10.2			DOWNSTREAM: 1028 bases
I	3172333	G	A	SNP	Hom	89.26	3		Y54E10A.7	Y54E10A.7	protein_coding	Y54E10A.7.2			DOWNSTREAM: 8788 bases
I	3172333	G	A	SNP	Hom	89.26	3		Y54E10A.7	Y54E10A.7	protein_coding	Y54E10A.7.1			DOWNSTREAM: 8682 bases
I	3172353	G	T	SNP	Hom	89.26	3		Y54E10A.11	Y54E10A.11	protein_coding	Y54E10A.11			DOWNSTREAM: 4069 bases
I	3172353	G	T	SNP	Hom	89.26	3		Y54E10A.6	Y54E10A.6	protein_coding	Y54E10A.6			DOWNSTREAM: 4796 bases
I	3172353	G	T	SNP	Hom	89.26	3		Y54E10A.5	dnc-6	protein_coding	Y54E10A.5.2			DOWNSTREAM: 1228 bases
I	3172353	G	T	SNP	Hom	89.26	3		Y54E10A.5	dnc-6	protein_coding	Y54E10A.5.1			DOWNSTREAM: 1121 bases
I	3172353	G	T	SNP	Hom	89.26	3		Y54E10A.9	vbh-1	protein_coding	Y54E10A.9a.1			UPSTREAM: 9980 bases
I	3172353	G	T	SNP	Hom	89.26	3		Y54E10A.9	vbh-1	protein_coding	Y54E10A.9a.2			UPSTREAM: 9980 bases
I	3172353	G	T	SNP	Hom	89.26	3		Y54E10A.9	vbh-1	protein_coding	Y54E10A.9b			UPSTREAM: 9975 bases
I	3172353	G	T	SNP	Hom	89.26	3		Y54E10A.10	Y54E10A.10	protein_coding	Y54E10A.10.1			DOWNSTREAM: 892 bases
I	3172353	G	T	SNP	Hom	89.26	3		Y54E10A.10	Y54E10A.10	protein_coding	Y54E10A.10.2			DOWNSTREAM: 1008 bases
I	3172353	G	T	SNP	Hom	89.26	3		Y54E10A.7	Y54E10A.7	protein_coding	Y54E10A.7.2			DOWNSTREAM: 8808 bases
I	3172353	G	T	SNP	Hom	89.26	3		Y54E10A.7	Y54E10A.7	protein_coding	Y54E10A.7.1			DOWNSTREAM: 8702 bases
I	3172359	A	G	SNP	Hom	89.26	3		Y54E10A.11	Y54E10A.11	protein_coding	Y54E10A.11			DOWNSTREAM: 4063 bases
I	3172359	A	G	SNP	Hom	89.26	3		Y54E10A.6	Y54E10A.6	protein_coding	Y54E10A.6			DOWNSTREAM: 4802 bases
I	3172359	A	G	SNP	Hom	89.26	3		Y54E10A.5	dnc-6	protein_coding	Y54E10A.5.2			DOWNSTREAM: 1234 bases
I	3172359	A	G	SNP	Hom	89.26	3		Y54E10A.5	dnc-6	protein_coding	Y54E10A.5.1			DOWNSTREAM: 1127 bases
I	3172359	A	G	SNP	Hom	89.26	3		Y54E10A.9	vbh-1	protein_coding	Y54E10A.9a.1			UPSTREAM: 9986 bases
I	3172359	A	G	SNP	Hom	89.26	3		Y54E10A.9	vbh-1	protein_coding	Y54E10A.9a.2			UPSTREAM: 9986 bases
I	3172359	A	G	SNP	Hom	89.26	3		Y54E10A.9	vbh-1	protein_coding	Y54E10A.9b			UPSTREAM: 9981 bases
I	3172359	A	G	SNP	Hom	89.26	3		Y54E10A.10	Y54E10A.10	protein_coding	Y54E10A.10.1			DOWNSTREAM: 886 bases
I	3172359	A	G	SNP	Hom	89.26	3		Y54E10A.10	Y54E10A.10	protein_coding	Y54E10A.10.2			DOWNSTREAM: 1002 bases
I	3172359	A	G	SNP	Hom	89.26	3		Y54E10A.7	Y54E10A.7	protein_coding	Y54E10A.7.2			DOWNSTREAM: 8814 bases
I	3172359	A	G	SNP	Hom	89.26	3		Y54E10A.7	Y54E10A.7	protein_coding	Y54E10A.7.1			DOWNSTREAM: 8708 bases
I	3249837	G	A	SNP	Hom	334.78	15		Y54E10A.2	cogc-1	protein_coding	Y54E10A.2			INTRON					2364
I	3249837	G	A	SNP	Hom	334.78	15		Y54E10A.24	Y54E10A.24	ncRNA	Y54E10A.24			DOWNSTREAM: 3465 bases
I	3249837	G	A	SNP	Hom	334.78	15		Y54E10A.19	Y54E10A.19	ncRNA	Y54E10A.19			DOWNSTREAM: 6854 bases
I	3249837	G	A	SNP	Hom	334.78	15		Y54E10A.28	Y54E10A.28	ncRNA	Y54E10A.28			UPSTREAM: 6854 bases
I	3249837	G	A	SNP	Hom	334.78	15		Y54E10A.25	Y54E10A.25	ncRNA	Y54E10A.25			DOWNSTREAM: 1419 bases
I	3249837	G	A	SNP	Hom	334.78	15		Y54E10A.26	Y54E10A.26	ncRNA	Y54E10A.26			UPSTREAM: 1302 bases
I	3249837	G	A	SNP	Hom	334.78	15		Y54E10A.27	Y54E10A.27	ncRNA	Y54E10A.27			DOWNSTREAM: 1208 bases
I	3249837	G	A	SNP	Hom	334.78	15		Y54E10A.22	Y54E10A.22	ncRNA	Y54E10A.22			DOWNSTREAM: 9165 bases
I	3249837	G	A	SNP	Hom	334.78	15		Y54E10A.20	Y54E10A.20	ncRNA	Y54E10A.20			UPSTREAM: 9165 bases
I	3249837	G	A	SNP	Hom	334.78	15		Y54E10A.16	mab-31	protein_coding	Y54E10A.16a			UPSTREAM: 3762 bases
I	3249837	G	A	SNP	Hom	334.78	15		Y54E10A.16	mab-31	protein_coding	Y54E10A.16b.2			UPSTREAM: 3762 bases
I	3249837	G	A	SNP	Hom	334.78	15		Y54E10A.16	mab-31	protein_coding	Y54E10A.16b.1			UPSTREAM: 3671 bases
I	3258595	*	#NAME?	DEL	Hom	287.31	9		Y54E10A.27	Y54E10A.27	ncRNA	Y54E10A.27			DOWNSTREAM: 9966 bases
I	3258595	*	#NAME?	DEL	Hom	287.31	9		Y54E10A.22	Y54E10A.22	ncRNA	Y54E10A.22			DOWNSTREAM: 407 bases
I	3258595	*	#NAME?	DEL	Hom	287.31	9		Y54E10A.20	Y54E10A.20	ncRNA	Y54E10A.20			UPSTREAM: 407 bases
I	3258595	*	#NAME?	DEL	Hom	287.31	9		Y44E3B.2	tyr-5	protein_coding	Y44E3B.2			UPSTREAM: 1278 bases
I	3258595	*	#NAME?	DEL	Hom	287.31	9		Y54E10A.21	Y54E10A.21	ncRNA	Y54E10A.21			UPSTREAM: 1716 bases
I	3258595	*	#NAME?	DEL	Hom	287.31	9		Y54E10A.23	Y54E10A.23	ncRNA	Y54E10A.23			DOWNSTREAM: 1973 bases
I	3258595	*	#NAME?	DEL	Hom	287.31	9		Y44E3B.1	zip-4	protein_coding	Y44E3B.1b.1			DOWNSTREAM: 5663 bases
I	3258595	*	#NAME?	DEL	Hom	287.31	9		Y44E3B.1	zip-4	protein_coding	Y44E3B.1b.2			DOWNSTREAM: 5663 bases
I	3258595	*	#NAME?	DEL	Hom	287.31	9		Y44E3B.1	zip-4	protein_coding	Y44E3B.1c			DOWNSTREAM: 5666 bases
I	3258595	*	#NAME?	DEL	Hom	287.31	9		Y44E3B.1	zip-4	protein_coding	Y44E3B.1a			DOWNSTREAM: 5812 bases
I	3258595	*	#NAME?	DEL	Hom	287.31	9		Y54E10A.2	cogc-1	protein_coding	Y54E10A.2			DOWNSTREAM: 3028 bases
I	3258595	*	#NAME?	DEL	Hom	287.31	9		Y54E10A.19	Y54E10A.19	ncRNA	Y54E10A.19			UPSTREAM: 1829 bases
I	3258595	*	#NAME?	DEL	Hom	287.31	9		Y54E10A.28	Y54E10A.28	ncRNA	Y54E10A.28			DOWNSTREAM: 1829 bases
I	3258595	*	#NAME?	DEL	Hom	287.31	9		W01B11.3	nol-5	protein_coding	W01B11.3.1			UPSTREAM: 8499 bases
I	3258595	*	#NAME?	DEL	Hom	287.31	9		W01B11.3	nol-5	protein_coding	W01B11.3.2			UPSTREAM: 8499 bases
I	3258595	*	#NAME?	DEL	Hom	287.31	9		W01B11.3	nol-5	protein_coding	W01B11.3.3			UPSTREAM: 8501 bases
I	3259388	*	#NAME?	DEL	Hom	164.4	5		Y54E10A.22	Y54E10A.22	ncRNA	Y54E10A.22			UPSTREAM: 297 bases
I	3259388	*	#NAME?	DEL	Hom	164.4	5		Y54E10A.20	Y54E10A.20	ncRNA	Y54E10A.20			DOWNSTREAM: 297 bases
I	3259388	*	#NAME?	DEL	Hom	164.4	5		Y44E3B.2	tyr-5	protein_coding	Y44E3B.2			UPSTREAM: 485 bases
I	3259388	*	#NAME?	DEL	Hom	164.4	5		Y54E10A.21	Y54E10A.21	ncRNA	Y54E10A.21			UPSTREAM: 923 bases
I	3259388	*	#NAME?	DEL	Hom	164.4	5		Y54E10A.23	Y54E10A.23	ncRNA	Y54E10A.23			DOWNSTREAM: 1180 bases
I	3259388	*	#NAME?	DEL	Hom	164.4	5		Y44E3B.1	zip-4	protein_coding	Y44E3B.1b.1			DOWNSTREAM: 4870 bases
I	3259388	*	#NAME?	DEL	Hom	164.4	5		Y44E3B.1	zip-4	protein_coding	Y44E3B.1b.2			DOWNSTREAM: 4870 bases
I	3259388	*	#NAME?	DEL	Hom	164.4	5		Y44E3B.1	zip-4	protein_coding	Y44E3B.1c			DOWNSTREAM: 4873 bases
I	3259388	*	#NAME?	DEL	Hom	164.4	5		Y44E3B.1	zip-4	protein_coding	Y44E3B.1a			DOWNSTREAM: 5019 bases
I	3259388	*	#NAME?	DEL	Hom	164.4	5		Y54E10A.2	cogc-1	protein_coding	Y54E10A.2			DOWNSTREAM: 3821 bases
I	3259388	*	#NAME?	DEL	Hom	164.4	5		Y54E10A.19	Y54E10A.19	ncRNA	Y54E10A.19			UPSTREAM: 2622 bases
I	3259388	*	#NAME?	DEL	Hom	164.4	5		Y54E10A.28	Y54E10A.28	ncRNA	Y54E10A.28			DOWNSTREAM: 2622 bases
I	3259388	*	#NAME?	DEL	Hom	164.4	5		W01B11.3	nol-5	protein_coding	W01B11.3.1			UPSTREAM: 7706 bases
I	3259388	*	#NAME?	DEL	Hom	164.4	5		W01B11.3	nol-5	protein_coding	W01B11.3.2			UPSTREAM: 7706 bases
I	3259388	*	#NAME?	DEL	Hom	164.4	5		W01B11.3	nol-5	protein_coding	W01B11.3.3			UPSTREAM: 7708 bases
I	3485156	*	-C	DEL	Hom	441.84	14		Y47G6A.15	Y47G6A.15	protein_coding	Y47G6A.15			UPSTREAM: 8843 bases
I	3485156	*	-C	DEL	Hom	441.84	14		Y47G6A.17	Y47G6A.17	protein_coding	Y47G6A.17			DOWNSTREAM: 2650 bases
I	3485156	*	-C	DEL	Hom	441.84	14		Y47G6A.10	spg-7	protein_coding	Y47G6A.10			DOWNSTREAM: 7183 bases
I	3485156	*	-C	DEL	Hom	441.84	14		Y47G6A.9	Y47G6A.9	protein_coding	Y47G6A.9			DOWNSTREAM: 3715 bases
I	3485156	*	-C	DEL	Hom	441.84	14		Y47G6A.8	crn-1	protein_coding	Y47G6A.8			DOWNSTREAM: 654 bases
I	3485195	T	C	SNP	Hom	178.39	11		Y47G6A.15	Y47G6A.15	protein_coding	Y47G6A.15			UPSTREAM: 8882 bases
I	3485195	T	C	SNP	Hom	178.39	11		Y47G6A.17	Y47G6A.17	protein_coding	Y47G6A.17			DOWNSTREAM: 2611 bases
I	3485195	T	C	SNP	Hom	178.39	11		Y47G6A.10	spg-7	protein_coding	Y47G6A.10			DOWNSTREAM: 7222 bases
I	3485195	T	C	SNP	Hom	178.39	11		Y47G6A.9	Y47G6A.9	protein_coding	Y47G6A.9			DOWNSTREAM: 3754 bases
I	3485195	T	C	SNP	Hom	178.39	11		Y47G6A.8	crn-1	protein_coding	Y47G6A.8			DOWNSTREAM: 693 bases
I	3487598	*	#NAME?	DEL	Hom	516.34	16		Y47G6A.17	Y47G6A.17	protein_coding	Y47G6A.17			DOWNSTREAM: 208 bases
I	3487598	*	#NAME?	DEL	Hom	516.34	16		Y47G6A.10	spg-7	protein_coding	Y47G6A.10			DOWNSTREAM: 9625 bases
I	3487598	*	#NAME?	DEL	Hom	516.34	16		Y47G6A.9	Y47G6A.9	protein_coding	Y47G6A.9			DOWNSTREAM: 6157 bases
I	3487598	*	#NAME?	DEL	Hom	516.34	16		Y47G6A.8	crn-1	protein_coding	Y47G6A.8			DOWNSTREAM: 3096 bases
I	3690737	*	#NAME?	INS	Hom	534.47	24		D1037.1	D1037.1	protein_coding	D1037.1			DOWNSTREAM: 580 bases
I	3690737	*	#NAME?	INS	Hom	534.47	24		D1037.3	ftn-2	protein_coding	D1037.3			UPSTREAM: 9790 bases
I	3690737	*	#NAME?	INS	Hom	534.47	24		D1037.4	rab-8	protein_coding	D1037.4			UPSTREAM: 6616 bases
I	3690737	*	#NAME?	INS	Hom	534.47	24		H26D21.2	msh-2	protein_coding	H26D21.2.1			DOWNSTREAM: 3565 bases
I	3690737	*	#NAME?	INS	Hom	534.47	24		H26D21.2	msh-2	protein_coding	H26D21.2.2			DOWNSTREAM: 3637 bases
I	3690737	*	#NAME?	INS	Hom	534.47	24		H26D21.3	21ur-13866	ncRNA	H26D21.3			DOWNSTREAM: 6862 bases
I	3690737	*	#NAME?	INS	Hom	534.47	24		H26D21.1	hus-1	protein_coding	H26D21.1			UPSTREAM: 7361 bases
I	3690737	*	#NAME?	INS	Hom	534.47	24		D1037.5	D1037.5	protein_coding	D1037.5			INTRON					1674
I	3765806	G	A	SNP	Hom	37.07	6		C32E8.12	C32E8.12	protein_coding	C32E8.12			DOWNSTREAM: 8068 bases
I	3765806	G	A	SNP	Hom	37.07	6		C32E8.6	C32E8.6	protein_coding	C32E8.6a			UPSTREAM: 8903 bases
I	3765806	G	A	SNP	Hom	37.07	6		C32E8.6	C32E8.6	protein_coding	C32E8.6b			UPSTREAM: 8912 bases
I	3765806	G	A	SNP	Hom	37.07	6		ZK770.3	inx-12	protein_coding	ZK770.3.2			UPSTREAM: 6764 bases
I	3765806	G	A	SNP	Hom	37.07	6		ZK770.3	inx-12	protein_coding	ZK770.3.1			UPSTREAM: 6730 bases
I	3765806	G	A	SNP	Hom	37.07	6		ZK770.1	asic-1	protein_coding	ZK770.1			UPSTREAM: 3878 bases
I	3765844	A	T	SNP	Hom	104.13	7		C32E8.12	C32E8.12	protein_coding	C32E8.12			DOWNSTREAM: 8030 bases
I	3765844	A	T	SNP	Hom	104.13	7		C32E8.6	C32E8.6	protein_coding	C32E8.6a			UPSTREAM: 8865 bases
I	3765844	A	T	SNP	Hom	104.13	7		C32E8.6	C32E8.6	protein_coding	C32E8.6b			UPSTREAM: 8874 bases
I	3765844	A	T	SNP	Hom	104.13	7		ZK770.3	inx-12	protein_coding	ZK770.3.2			UPSTREAM: 6802 bases
I	3765844	A	T	SNP	Hom	104.13	7		ZK770.3	inx-12	protein_coding	ZK770.3.1			UPSTREAM: 6768 bases
I	3765844	A	T	SNP	Hom	104.13	7		ZK770.1	asic-1	protein_coding	ZK770.1			UPSTREAM: 3840 bases
I	3929762	*	#NAME?	INS	Hom	1063.81	27		T21E3.1	egg-4	protein_coding	T21E3.1			UPSTREAM: 2451 bases
I	3929762	*	#NAME?	INS	Hom	1063.81	27		T20F5.6	T20F5.6	protein_coding	T20F5.6.1			UPSTREAM: 4596 bases
I	3929762	*	#NAME?	INS	Hom	1063.81	27		T20F5.6	T20F5.6	protein_coding	T20F5.6.2			UPSTREAM: 4588 bases
I	3929762	*	#NAME?	INS	Hom	1063.81	27		T21E3.3	lrp-2	protein_coding	T21E3.3			DOWNSTREAM: 5510 bases
I	3929762	*	#NAME?	INS	Hom	1063.81	27		T20F5.7	T20F5.7	protein_coding	T20F5.7			UPSTREAM: 1872 bases
I	3929762	*	#NAME?	INS	Hom	1063.81	27		T20F5.5	T20F5.5	protein_coding	T20F5.5			UPSTREAM: 9587 bases
I	3929762	*	#NAME?	INS	Hom	1063.81	27		T21E3.2	T21E3.2	protein_coding	T21E3.2			UPSTREAM: 1071 bases
I	3935001	*	#NAME?	INS	Hom	535.24	13		T20F5.6	T20F5.6	protein_coding	T20F5.6.1			UPSTREAM: 9835 bases
I	3935001	*	#NAME?	INS	Hom	535.24	13		T20F5.6	T20F5.6	protein_coding	T20F5.6.2			UPSTREAM: 9827 bases
I	3935001	*	#NAME?	INS	Hom	535.24	13		T21E3.3	lrp-2	protein_coding	T21E3.3			DOWNSTREAM: 271 bases
I	3935001	*	#NAME?	INS	Hom	535.24	13		T20F5.7	T20F5.7	protein_coding	T20F5.7			UPSTREAM: 7111 bases
I	3935001	*	#NAME?	INS	Hom	535.24	13		T21E3.2	T21E3.2	protein_coding	T21E3.2			DOWNSTREAM: 3446 bases
I	3935001	*	#NAME?	INS	Hom	535.24	13		T21E3.1	egg-4	protein_coding	T21E3.1			DOWNSTREAM: 184 bases
I	3935099	T	C	SNP	Hom	202.78	7		T20F5.6	T20F5.6	protein_coding	T20F5.6.1			UPSTREAM: 9933 bases
I	3935099	T	C	SNP	Hom	202.78	7		T20F5.6	T20F5.6	protein_coding	T20F5.6.2			UPSTREAM: 9925 bases
I	3935099	T	C	SNP	Hom	202.78	7		T21E3.3	lrp-2	protein_coding	T21E3.3			DOWNSTREAM: 173 bases
I	3935099	T	C	SNP	Hom	202.78	7		T20F5.7	T20F5.7	protein_coding	T20F5.7			UPSTREAM: 7209 bases
I	3935099	T	C	SNP	Hom	202.78	7		T21E3.2	T21E3.2	protein_coding	T21E3.2			DOWNSTREAM: 3544 bases
I	3935099	T	C	SNP	Hom	202.78	7		T21E3.1	egg-4	protein_coding	T21E3.1			DOWNSTREAM: 282 bases
I	3935122	A	C	SNP	Hom	202.14	7		T20F5.6	T20F5.6	protein_coding	T20F5.6.1			UPSTREAM: 9956 bases
I	3935122	A	C	SNP	Hom	202.14	7		T20F5.6	T20F5.6	protein_coding	T20F5.6.2			UPSTREAM: 9948 bases
I	3935122	A	C	SNP	Hom	202.14	7		T21E3.3	lrp-2	protein_coding	T21E3.3			DOWNSTREAM: 150 bases
I	3935122	A	C	SNP	Hom	202.14	7		T20F5.7	T20F5.7	protein_coding	T20F5.7			UPSTREAM: 7232 bases
I	3935122	A	C	SNP	Hom	202.14	7		T21E3.2	T21E3.2	protein_coding	T21E3.2			DOWNSTREAM: 3567 bases
I	3935122	A	C	SNP	Hom	202.14	7		T21E3.1	egg-4	protein_coding	T21E3.1			DOWNSTREAM: 305 bases
I	3935149	G	C	SNP	Hom	202.14	7		T20F5.6	T20F5.6	protein_coding	T20F5.6.1			UPSTREAM: 9983 bases
I	3935149	G	C	SNP	Hom	202.14	7		T20F5.6	T20F5.6	protein_coding	T20F5.6.2			UPSTREAM: 9975 bases
I	3935149	G	C	SNP	Hom	202.14	7		T21E3.3	lrp-2	protein_coding	T21E3.3			DOWNSTREAM: 123 bases
I	3935149	G	C	SNP	Hom	202.14	7		T20F5.7	T20F5.7	protein_coding	T20F5.7			UPSTREAM: 7259 bases
I	3935149	G	C	SNP	Hom	202.14	7		T21E3.2	T21E3.2	protein_coding	T21E3.2			DOWNSTREAM: 3594 bases
I	3935149	G	C	SNP	Hom	202.14	7		T21E3.1	egg-4	protein_coding	T21E3.1			DOWNSTREAM: 332 bases
I	4007392	*	#NAME?	INS	Hom	848.87	21		F55C7.7	unc-73	protein_coding	F55C7.7d.2			INTRON					1659
I	4007392	*	#NAME?	INS	Hom	848.87	21		F55C7.7	unc-73	protein_coding	F55C7.7d.1			INTRON					1659
I	4007392	*	#NAME?	INS	Hom	848.87	21		F55C7.7	unc-73	protein_coding	F55C7.7a			INTRON					7467
I	4007392	*	#NAME?	INS	Hom	848.87	21		F55C7.7	unc-73	protein_coding	F55C7.7h			INTRON					2772
I	4007392	*	#NAME?	INS	Hom	848.87	21		F55C7.7	unc-73	protein_coding	F55C7.7g			INTRON					1917
I	4007392	*	#NAME?	INS	Hom	848.87	21		F55C7.7	unc-73	protein_coding	F55C7.7i			INTRON					6423
I	4007392	*	#NAME?	INS	Hom	848.87	21		F55C7.7	unc-73	protein_coding	F55C7.7c			INTRON					2787
I	4007392	*	#NAME?	INS	Hom	848.87	21		F55C7.7	unc-73	protein_coding	F55C7.7f			INTRON					1941
I	4007392	*	#NAME?	INS	Hom	848.87	21		F55C7.7	unc-73	protein_coding	F55C7.7e			INTRON					1902
I	4007392	*	#NAME?	INS	Hom	848.87	21		F55C7.7	unc-73	protein_coding	F55C7.7b			DOWNSTREAM: 8373 bases
I	4007392	*	#NAME?	INS	Hom	848.87	21		F55C7.2	F55C7.2	protein_coding	F55C7.2			DOWNSTREAM: 1370 bases
I	4042098	*	#NAME?	DEL	Hom	190.06	9		C09D1.1	unc-89	protein_coding	C09D1.1f			INTRON					22326
I	4042098	*	#NAME?	DEL	Hom	190.06	9		C09D1.1	unc-89	protein_coding	C09D1.1g			INTRON					21369
I	4042098	*	#NAME?	DEL	Hom	190.06	9		C09D1.1	unc-89	protein_coding	C09D1.1e			INTRON					17979
I	4042098	*	#NAME?	DEL	Hom	190.06	9		C09D1.1	unc-89	protein_coding	C09D1.1b			INTRON					24246
I	4042098	*	#NAME?	DEL	Hom	190.06	9		C09D1.1	unc-89	protein_coding	C09D1.1a			INTRON					19899
I	4042098	*	#NAME?	DEL	Hom	190.06	9		C09D1.5	C09D1.5	ncRNA	C09D1.5			UPSTREAM: 1457 bases
I	4042098	*	#NAME?	DEL	Hom	190.06	9		C09D1.4	C09D1.4	ncRNA	C09D1.4			DOWNSTREAM: 1457 bases
I	4220894	*	#NAME?	INS	Hom	844.89	25		C18E3.2	C18E3.2	protein_coding	C18E3.2.3			DOWNSTREAM: 8380 bases
I	4220894	*	#NAME?	INS	Hom	844.89	25		C18E3.2	C18E3.2	protein_coding	C18E3.2.2			DOWNSTREAM: 8316 bases
I	4220894	*	#NAME?	INS	Hom	844.89	25		C18E3.2	C18E3.2	protein_coding	C18E3.2.1			DOWNSTREAM: 8225 bases
I	4220894	*	#NAME?	INS	Hom	844.89	25		C18E3.10	C18E3.10	ncRNA	C18E3.10			UPSTREAM: 8107 bases
I	4220894	*	#NAME?	INS	Hom	844.89	25		C18E3.1	C18E3.1	protein_coding	C18E3.1			DOWNSTREAM: 6631 bases
I	4220894	*	#NAME?	INS	Hom	844.89	25		C18E3.9	C18E3.9	protein_coding	C18E3.9b			UPSTREAM: 5225 bases
I	4220894	*	#NAME?	INS	Hom	844.89	25		C18E3.9	C18E3.9	protein_coding	C18E3.9a			UPSTREAM: 5140 bases
I	4220894	*	#NAME?	INS	Hom	844.89	25		C43E11.6	nab-1	protein_coding	C43E11.6a.1			UPSTREAM: 8995 bases
I	4220894	*	#NAME?	INS	Hom	844.89	25		C43E11.6	nab-1	protein_coding	C43E11.6b			UPSTREAM: 9022 bases
I	4220894	*	#NAME?	INS	Hom	844.89	25		C43E11.6	nab-1	protein_coding	C43E11.6c			UPSTREAM: 9022 bases
I	4220894	*	#NAME?	INS	Hom	844.89	25		C43E11.6	nab-1	protein_coding	C43E11.6e.2			UPSTREAM: 8684 bases
I	4220894	*	#NAME?	INS	Hom	844.89	25		C43E11.6	nab-1	protein_coding	C43E11.6a.2			UPSTREAM: 8684 bases
I	4220894	*	#NAME?	INS	Hom	844.89	25		C43E11.6	nab-1	protein_coding	C43E11.6d.1			UPSTREAM: 8684 bases
I	4220894	*	#NAME?	INS	Hom	844.89	25		C43E11.6	nab-1	protein_coding	C43E11.6d.2			UPSTREAM: 8684 bases
I	4260707	*	#NAME?	INS	Hom	237.08	12		C43E11.11	cogc-5	protein_coding	C43E11.11.2			DOWNSTREAM: 7634 bases
I	4260707	*	#NAME?	INS	Hom	237.08	12		C43E11.11	cogc-5	protein_coding	C43E11.11.1			DOWNSTREAM: 7537 bases
I	4260707	*	#NAME?	INS	Hom	237.08	12		C43E11.12	C43E11.12	protein_coding	C43E11.12b			DOWNSTREAM: 6862 bases
I	4260707	*	#NAME?	INS	Hom	237.08	12		C43E11.12	C43E11.12	protein_coding	C43E11.12a.2			DOWNSTREAM: 6789 bases
I	4260707	*	#NAME?	INS	Hom	237.08	12		C43E11.12	C43E11.12	protein_coding	C43E11.12a.1			DOWNSTREAM: 6567 bases
I	4260707	*	#NAME?	INS	Hom	237.08	12		C43E11.3	met-1	protein_coding	C43E11.3a			INTRON					4815
I	4260707	*	#NAME?	INS	Hom	237.08	12		C43E11.3	met-1	protein_coding	C43E11.3b			INTRON					4773
I	4260707	*	#NAME?	INS	Hom	237.08	12		C43E11.2	mus-81	protein_coding	C43E11.2a.1			UPSTREAM: 4401 bases
I	4260707	*	#NAME?	INS	Hom	237.08	12		C43E11.2	mus-81	protein_coding	C43E11.2b			UPSTREAM: 5862 bases
I	4260707	*	#NAME?	INS	Hom	237.08	12		C43E11.9	C43E11.9	protein_coding	C43E11.9.1			DOWNSTREAM: 6222 bases
I	4260707	*	#NAME?	INS	Hom	237.08	12		C43E11.1	acin-1	protein_coding	C43E11.1			UPSTREAM: 9940 bases
I	4260707	*	#NAME?	INS	Hom	237.08	12		C43E11.9	C43E11.9	protein_coding	C43E11.9.2			DOWNSTREAM: 6565 bases
I	4260707	*	#NAME?	INS	Hom	237.08	12		C43E11.10	cdc-6	protein_coding	C43E11.10			DOWNSTREAM: 7363 bases
I	4294421	C	T	SNP	Hom	37.07	8		Y47D9A.1	Y47D9A.1	protein_coding	Y47D9A.1a			UPSTREAM: 9510 bases
I	4294421	C	T	SNP	Hom	37.07	8		Y47D9A.1	Y47D9A.1	protein_coding	Y47D9A.1b			UPSTREAM: 9647 bases
I	4294421	C	T	SNP	Hom	37.07	8		Y47D9A.2	scpl-3	protein_coding	Y47D9A.2b			UPSTREAM: 3839 bases
I	4294421	C	T	SNP	Hom	37.07	8		Y47D9A.2	scpl-3	protein_coding	Y47D9A.2a			UPSTREAM: 4206 bases
I	4345302	G	A	SNP	Hom	107.55	6		ZK973.6	anc-1	protein_coding	ZK973.6	exon_I_4342730_4345591	21	NON_SYNONYMOUS_CODING	R/H	cGc/cAc	4391	0	25638
I	4345302	G	A	SNP	Hom	107.55	6		ZK973.18	ZK973.18	ncRNA	ZK973.18			DOWNSTREAM: 1370 bases
I	4345302	G	A	SNP	Hom	107.55	6		ZK973.17	ZK973.17	ncRNA	ZK973.17			DOWNSTREAM: 1670 bases
I	4345302	G	A	SNP	Hom	107.55	6		ZK973.22	ZK973.22	ncRNA	ZK973.22			DOWNSTREAM: 4257 bases
I	4345302	G	A	SNP	Hom	107.55	6		ZK973.20	ZK973.20	ncRNA	ZK973.20			DOWNSTREAM: 4557 bases
I	4345302	G	A	SNP	Hom	107.55	6		ZK973.21	ZK973.21	ncRNA	ZK973.21			DOWNSTREAM: 7144 bases
I	4345302	G	A	SNP	Hom	107.55	6		ZK973.25	ZK973.25	ncRNA	ZK973.25			DOWNSTREAM: 7444 bases
I	4345302	G	A	SNP	Hom	107.55	6		ZK973.16	ZK973.16	ncRNA	ZK973.16			UPSTREAM: 1521 bases
I	4345302	G	A	SNP	Hom	107.55	6		ZK973.13	ZK973.13	ncRNA	ZK973.13			UPSTREAM: 1221 bases
I	4345307	C	T	SNP	Hom	145.21	7		ZK973.6	anc-1	protein_coding	ZK973.6	exon_I_4342730_4345591	21	NON_SYNONYMOUS_CODING	R/C	Cgc/Tgc	4393	0	25638
I	4345307	C	T	SNP	Hom	145.21	7		ZK973.18	ZK973.18	ncRNA	ZK973.18			DOWNSTREAM: 1365 bases
I	4345307	C	T	SNP	Hom	145.21	7		ZK973.17	ZK973.17	ncRNA	ZK973.17			DOWNSTREAM: 1665 bases
I	4345307	C	T	SNP	Hom	145.21	7		ZK973.22	ZK973.22	ncRNA	ZK973.22			DOWNSTREAM: 4252 bases
I	4345307	C	T	SNP	Hom	145.21	7		ZK973.20	ZK973.20	ncRNA	ZK973.20			DOWNSTREAM: 4552 bases
I	4345307	C	T	SNP	Hom	145.21	7		ZK973.21	ZK973.21	ncRNA	ZK973.21			DOWNSTREAM: 7139 bases
I	4345307	C	T	SNP	Hom	145.21	7		ZK973.25	ZK973.25	ncRNA	ZK973.25			DOWNSTREAM: 7439 bases
I	4345307	C	T	SNP	Hom	145.21	7		ZK973.16	ZK973.16	ncRNA	ZK973.16			UPSTREAM: 1526 bases
I	4345307	C	T	SNP	Hom	145.21	7		ZK973.13	ZK973.13	ncRNA	ZK973.13			UPSTREAM: 1226 bases
I	4345309	C	A	SNP	Hom	176.64	7		ZK973.6	anc-1	protein_coding	ZK973.6	exon_I_4342730_4345591	21	SYNONYMOUS_CODING	R/R	cgC/cgA	4393	3	25638
I	4345309	C	A	SNP	Hom	176.64	7		ZK973.18	ZK973.18	ncRNA	ZK973.18			DOWNSTREAM: 1363 bases
I	4345309	C	A	SNP	Hom	176.64	7		ZK973.17	ZK973.17	ncRNA	ZK973.17			DOWNSTREAM: 1663 bases
I	4345309	C	A	SNP	Hom	176.64	7		ZK973.22	ZK973.22	ncRNA	ZK973.22			DOWNSTREAM: 4250 bases
I	4345309	C	A	SNP	Hom	176.64	7		ZK973.20	ZK973.20	ncRNA	ZK973.20			DOWNSTREAM: 4550 bases
I	4345309	C	A	SNP	Hom	176.64	7		ZK973.21	ZK973.21	ncRNA	ZK973.21			DOWNSTREAM: 7137 bases
I	4345309	C	A	SNP	Hom	176.64	7		ZK973.25	ZK973.25	ncRNA	ZK973.25			DOWNSTREAM: 7437 bases
I	4345309	C	A	SNP	Hom	176.64	7		ZK973.16	ZK973.16	ncRNA	ZK973.16			UPSTREAM: 1528 bases
I	4345309	C	A	SNP	Hom	176.64	7		ZK973.13	ZK973.13	ncRNA	ZK973.13			UPSTREAM: 1228 bases
I	4345312	T	C	SNP	Hom	79.15	7		ZK973.6	anc-1	protein_coding	ZK973.6	exon_I_4342730_4345591	21	SYNONYMOUS_CODING	S/S	agT/agC	4394	1	25638
I	4345312	T	C	SNP	Hom	79.15	7		ZK973.18	ZK973.18	ncRNA	ZK973.18			DOWNSTREAM: 1360 bases
I	4345312	T	C	SNP	Hom	79.15	7		ZK973.17	ZK973.17	ncRNA	ZK973.17			DOWNSTREAM: 1660 bases
I	4345312	T	C	SNP	Hom	79.15	7		ZK973.22	ZK973.22	ncRNA	ZK973.22			DOWNSTREAM: 4247 bases
I	4345312	T	C	SNP	Hom	79.15	7		ZK973.20	ZK973.20	ncRNA	ZK973.20			DOWNSTREAM: 4547 bases
I	4345312	T	C	SNP	Hom	79.15	7		ZK973.21	ZK973.21	ncRNA	ZK973.21			DOWNSTREAM: 7134 bases
I	4345312	T	C	SNP	Hom	79.15	7		ZK973.25	ZK973.25	ncRNA	ZK973.25			DOWNSTREAM: 7434 bases
I	4345312	T	C	SNP	Hom	79.15	7		ZK973.16	ZK973.16	ncRNA	ZK973.16			UPSTREAM: 1531 bases
I	4345312	T	C	SNP	Hom	79.15	7		ZK973.13	ZK973.13	ncRNA	ZK973.13			UPSTREAM: 1231 bases
I	4540431	T	C	SNP	Hom	133.51	6		Y119C1B.8	bet-1	protein_coding	Y119C1B.8a			UPSTREAM: 5632 bases
I	4540431	T	C	SNP	Hom	133.51	6		Y119C1B.8	bet-1	protein_coding	Y119C1B.8b.1			UPSTREAM: 5630 bases
I	4540431	T	C	SNP	Hom	133.51	6		Y119C1B.9	Y119C1B.9	protein_coding	Y119C1B.9			UPSTREAM: 705 bases
I	4540439	C	T	SNP	Hom	93.11	5		Y119C1B.8	bet-1	protein_coding	Y119C1B.8a			UPSTREAM: 5640 bases
I	4540439	C	T	SNP	Hom	93.11	5		Y119C1B.8	bet-1	protein_coding	Y119C1B.8b.1			UPSTREAM: 5638 bases
I	4540439	C	T	SNP	Hom	93.11	5		Y119C1B.9	Y119C1B.9	protein_coding	Y119C1B.9			UPSTREAM: 713 bases
I	4540441	T	C	SNP	Hom	108.95	5		Y119C1B.8	bet-1	protein_coding	Y119C1B.8a			UPSTREAM: 5642 bases
I	4540441	T	C	SNP	Hom	108.95	5		Y119C1B.8	bet-1	protein_coding	Y119C1B.8b.1			UPSTREAM: 5640 bases
I	4540441	T	C	SNP	Hom	108.95	5		Y119C1B.9	Y119C1B.9	protein_coding	Y119C1B.9			UPSTREAM: 715 bases
I	4540451	G	A	SNP	Hom	90.26	5		Y119C1B.8	bet-1	protein_coding	Y119C1B.8a			UPSTREAM: 5652 bases
I	4540451	G	A	SNP	Hom	90.26	5		Y119C1B.8	bet-1	protein_coding	Y119C1B.8b.1			UPSTREAM: 5650 bases
I	4540451	G	A	SNP	Hom	90.26	5		Y119C1B.9	Y119C1B.9	protein_coding	Y119C1B.9			UPSTREAM: 725 bases
I	4540458	G	A	SNP	Hom	52.93	4		Y119C1B.8	bet-1	protein_coding	Y119C1B.8a			UPSTREAM: 5659 bases
I	4540458	G	A	SNP	Hom	52.93	4		Y119C1B.8	bet-1	protein_coding	Y119C1B.8b.1			UPSTREAM: 5657 bases
I	4540458	G	A	SNP	Hom	52.93	4		Y119C1B.9	Y119C1B.9	protein_coding	Y119C1B.9			UPSTREAM: 732 bases
I	4547664	A	T	SNP	Hom	40.84	3		Y119C1B.3	Y119C1B.3	protein_coding	Y119C1B.3			UPSTREAM: 2815 bases
I	4547664	A	T	SNP	Hom	40.84	3		Y119C1B.11	Y119C1B.11	protein_coding	Y119C1B.11			DOWNSTREAM: 5188 bases
I	4547664	A	T	SNP	Hom	40.84	3		Y119C1B.1	Y119C1B.1	protein_coding	Y119C1B.1			UPSTREAM: 6487 bases
I	4547664	A	T	SNP	Hom	40.84	3		Y119C1B.10	Y119C1B.10	protein_coding	Y119C1B.10a			DOWNSTREAM: 7687 bases
I	4547664	A	T	SNP	Hom	40.84	3		Y119C1B.10	Y119C1B.10	protein_coding	Y119C1B.10b			DOWNSTREAM: 7739 bases
I	4547664	A	T	SNP	Hom	40.84	3		Y119C1B.9	Y119C1B.9	protein_coding	Y119C1B.9			UPSTREAM: 7938 bases
I	4547687	A	C	SNP	Hom	77.85	4		Y119C1B.3	Y119C1B.3	protein_coding	Y119C1B.3			UPSTREAM: 2792 bases
I	4547687	A	C	SNP	Hom	77.85	4		Y119C1B.11	Y119C1B.11	protein_coding	Y119C1B.11			DOWNSTREAM: 5165 bases
I	4547687	A	C	SNP	Hom	77.85	4		Y119C1B.1	Y119C1B.1	protein_coding	Y119C1B.1			UPSTREAM: 6464 bases
I	4547687	A	C	SNP	Hom	77.85	4		Y119C1B.10	Y119C1B.10	protein_coding	Y119C1B.10a			DOWNSTREAM: 7664 bases
I	4547687	A	C	SNP	Hom	77.85	4		Y119C1B.10	Y119C1B.10	protein_coding	Y119C1B.10b			DOWNSTREAM: 7716 bases
I	4547687	A	C	SNP	Hom	77.85	4		D1007.15	D1007.15	protein_coding	D1007.15			UPSTREAM: 9978 bases
I	4547687	A	C	SNP	Hom	77.85	4		Y119C1B.9	Y119C1B.9	protein_coding	Y119C1B.9			UPSTREAM: 7961 bases
I	4547689	C	A	SNP	Hom	63.94	4		Y119C1B.3	Y119C1B.3	protein_coding	Y119C1B.3			UPSTREAM: 2790 bases
I	4547689	C	A	SNP	Hom	63.94	4		Y119C1B.11	Y119C1B.11	protein_coding	Y119C1B.11			DOWNSTREAM: 5163 bases
I	4547689	C	A	SNP	Hom	63.94	4		Y119C1B.1	Y119C1B.1	protein_coding	Y119C1B.1			UPSTREAM: 6462 bases
I	4547689	C	A	SNP	Hom	63.94	4		Y119C1B.10	Y119C1B.10	protein_coding	Y119C1B.10a			DOWNSTREAM: 7662 bases
I	4547689	C	A	SNP	Hom	63.94	4		Y119C1B.10	Y119C1B.10	protein_coding	Y119C1B.10b			DOWNSTREAM: 7714 bases
I	4547689	C	A	SNP	Hom	63.94	4		D1007.15	D1007.15	protein_coding	D1007.15			UPSTREAM: 9976 bases
I	4547689	C	A	SNP	Hom	63.94	4		Y119C1B.9	Y119C1B.9	protein_coding	Y119C1B.9			UPSTREAM: 7963 bases
I	4547690	G	C	SNP	Hom	63.94	4		Y119C1B.3	Y119C1B.3	protein_coding	Y119C1B.3			UPSTREAM: 2789 bases
I	4547690	G	C	SNP	Hom	63.94	4		Y119C1B.11	Y119C1B.11	protein_coding	Y119C1B.11			DOWNSTREAM: 5162 bases
I	4547690	G	C	SNP	Hom	63.94	4		Y119C1B.1	Y119C1B.1	protein_coding	Y119C1B.1			UPSTREAM: 6461 bases
I	4547690	G	C	SNP	Hom	63.94	4		Y119C1B.10	Y119C1B.10	protein_coding	Y119C1B.10a			DOWNSTREAM: 7661 bases
I	4547690	G	C	SNP	Hom	63.94	4		Y119C1B.10	Y119C1B.10	protein_coding	Y119C1B.10b			DOWNSTREAM: 7713 bases
I	4547690	G	C	SNP	Hom	63.94	4		D1007.15	D1007.15	protein_coding	D1007.15			UPSTREAM: 9975 bases
I	4547690	G	C	SNP	Hom	63.94	4		Y119C1B.9	Y119C1B.9	protein_coding	Y119C1B.9			UPSTREAM: 7964 bases
I	4547691	A	T	SNP	Hom	80.69	4		Y119C1B.3	Y119C1B.3	protein_coding	Y119C1B.3			UPSTREAM: 2788 bases
I	4547691	A	T	SNP	Hom	80.69	4		Y119C1B.11	Y119C1B.11	protein_coding	Y119C1B.11			DOWNSTREAM: 5161 bases
I	4547691	A	T	SNP	Hom	80.69	4		Y119C1B.1	Y119C1B.1	protein_coding	Y119C1B.1			UPSTREAM: 6460 bases
I	4547691	A	T	SNP	Hom	80.69	4		Y119C1B.10	Y119C1B.10	protein_coding	Y119C1B.10a			DOWNSTREAM: 7660 bases
I	4547691	A	T	SNP	Hom	80.69	4		Y119C1B.10	Y119C1B.10	protein_coding	Y119C1B.10b			DOWNSTREAM: 7712 bases
I	4547691	A	T	SNP	Hom	80.69	4		D1007.15	D1007.15	protein_coding	D1007.15			UPSTREAM: 9974 bases
I	4547691	A	T	SNP	Hom	80.69	4		Y119C1B.9	Y119C1B.9	protein_coding	Y119C1B.9			UPSTREAM: 7965 bases
I	4547692	T	A	SNP	Hom	63.94	4		Y119C1B.3	Y119C1B.3	protein_coding	Y119C1B.3			UPSTREAM: 2787 bases
I	4547692	T	A	SNP	Hom	63.94	4		Y119C1B.11	Y119C1B.11	protein_coding	Y119C1B.11			DOWNSTREAM: 5160 bases
I	4547692	T	A	SNP	Hom	63.94	4		Y119C1B.1	Y119C1B.1	protein_coding	Y119C1B.1			UPSTREAM: 6459 bases
I	4547692	T	A	SNP	Hom	63.94	4		Y119C1B.10	Y119C1B.10	protein_coding	Y119C1B.10a			DOWNSTREAM: 7659 bases
I	4547692	T	A	SNP	Hom	63.94	4		Y119C1B.10	Y119C1B.10	protein_coding	Y119C1B.10b			DOWNSTREAM: 7711 bases
I	4547692	T	A	SNP	Hom	63.94	4		D1007.15	D1007.15	protein_coding	D1007.15			UPSTREAM: 9973 bases
I	4547692	T	A	SNP	Hom	63.94	4		Y119C1B.9	Y119C1B.9	protein_coding	Y119C1B.9			UPSTREAM: 7966 bases
I	4548870	T	A	SNP	Hom	91.15	4		Y119C1B.3	Y119C1B.3	protein_coding	Y119C1B.3			UPSTREAM: 1609 bases
I	4548870	T	A	SNP	Hom	91.15	4		Y119C1B.11	Y119C1B.11	protein_coding	Y119C1B.11			DOWNSTREAM: 3982 bases
I	4548870	T	A	SNP	Hom	91.15	4		Y119C1B.1	Y119C1B.1	protein_coding	Y119C1B.1			UPSTREAM: 5281 bases
I	4548870	T	A	SNP	Hom	91.15	4		Y119C1B.10	Y119C1B.10	protein_coding	Y119C1B.10a			DOWNSTREAM: 6481 bases
I	4548870	T	A	SNP	Hom	91.15	4		Y119C1B.10	Y119C1B.10	protein_coding	Y119C1B.10b			DOWNSTREAM: 6533 bases
I	4548870	T	A	SNP	Hom	91.15	4		D1007.15	D1007.15	protein_coding	D1007.15			UPSTREAM: 8795 bases
I	4548870	T	A	SNP	Hom	91.15	4		Y119C1B.9	Y119C1B.9	protein_coding	Y119C1B.9			UPSTREAM: 9144 bases
I	4548872	T	A	SNP	Hom	91.15	4		Y119C1B.3	Y119C1B.3	protein_coding	Y119C1B.3			UPSTREAM: 1607 bases
I	4548872	T	A	SNP	Hom	91.15	4		Y119C1B.11	Y119C1B.11	protein_coding	Y119C1B.11			DOWNSTREAM: 3980 bases
I	4548872	T	A	SNP	Hom	91.15	4		Y119C1B.1	Y119C1B.1	protein_coding	Y119C1B.1			UPSTREAM: 5279 bases
I	4548872	T	A	SNP	Hom	91.15	4		Y119C1B.10	Y119C1B.10	protein_coding	Y119C1B.10a			DOWNSTREAM: 6479 bases
I	4548872	T	A	SNP	Hom	91.15	4		Y119C1B.10	Y119C1B.10	protein_coding	Y119C1B.10b			DOWNSTREAM: 6531 bases
I	4548872	T	A	SNP	Hom	91.15	4		D1007.15	D1007.15	protein_coding	D1007.15			UPSTREAM: 8793 bases
I	4548872	T	A	SNP	Hom	91.15	4		Y119C1B.9	Y119C1B.9	protein_coding	Y119C1B.9			UPSTREAM: 9146 bases
I	4548874	A	T	SNP	Hom	91.15	4		Y119C1B.3	Y119C1B.3	protein_coding	Y119C1B.3			UPSTREAM: 1605 bases
I	4548874	A	T	SNP	Hom	91.15	4		Y119C1B.11	Y119C1B.11	protein_coding	Y119C1B.11			DOWNSTREAM: 3978 bases
I	4548874	A	T	SNP	Hom	91.15	4		Y119C1B.1	Y119C1B.1	protein_coding	Y119C1B.1			UPSTREAM: 5277 bases
I	4548874	A	T	SNP	Hom	91.15	4		Y119C1B.10	Y119C1B.10	protein_coding	Y119C1B.10a			DOWNSTREAM: 6477 bases
I	4548874	A	T	SNP	Hom	91.15	4		Y119C1B.10	Y119C1B.10	protein_coding	Y119C1B.10b			DOWNSTREAM: 6529 bases
I	4548874	A	T	SNP	Hom	91.15	4		D1007.15	D1007.15	protein_coding	D1007.15			UPSTREAM: 8791 bases
I	4548874	A	T	SNP	Hom	91.15	4		Y119C1B.9	Y119C1B.9	protein_coding	Y119C1B.9			UPSTREAM: 9148 bases
I	4548890	G	A	SNP	Hom	91.15	4		Y119C1B.3	Y119C1B.3	protein_coding	Y119C1B.3			UPSTREAM: 1589 bases
I	4548890	G	A	SNP	Hom	91.15	4		Y119C1B.11	Y119C1B.11	protein_coding	Y119C1B.11			DOWNSTREAM: 3962 bases
I	4548890	G	A	SNP	Hom	91.15	4		Y119C1B.1	Y119C1B.1	protein_coding	Y119C1B.1			UPSTREAM: 5261 bases
I	4548890	G	A	SNP	Hom	91.15	4		Y119C1B.10	Y119C1B.10	protein_coding	Y119C1B.10a			DOWNSTREAM: 6461 bases
I	4548890	G	A	SNP	Hom	91.15	4		Y119C1B.10	Y119C1B.10	protein_coding	Y119C1B.10b			DOWNSTREAM: 6513 bases
I	4548890	G	A	SNP	Hom	91.15	4		D1007.15	D1007.15	protein_coding	D1007.15			UPSTREAM: 8775 bases
I	4548890	G	A	SNP	Hom	91.15	4		Y119C1B.9	Y119C1B.9	protein_coding	Y119C1B.9			UPSTREAM: 9164 bases
I	4719694	G	A	SNP	Hom	51.31	3		W09C3.2	W09C3.2	protein_coding	W09C3.2			DOWNSTREAM: 6247 bases
I	4719694	G	A	SNP	Hom	51.31	3		C10H11.5	ugt-27	protein_coding	C10H11.5			UPSTREAM: 4372 bases
I	4719694	G	A	SNP	Hom	51.31	3		W09C3.7	W09C3.7	protein_coding	W09C3.7			UPSTREAM: 4208 bases
I	4719694	G	A	SNP	Hom	51.31	3		C10H11.4	ugt-28	protein_coding	C10H11.4			UPSTREAM: 7608 bases
I	4719694	G	A	SNP	Hom	51.31	3		W09C3.8	W09C3.8	protein_coding	W09C3.8			UPSTREAM: 2252 bases
I	4719694	G	A	SNP	Hom	51.31	3		W09C3.1	W09C3.1	protein_coding	W09C3.1			DOWNSTREAM: 118 bases
I	4719694	G	A	SNP	Hom	51.31	3		C10H11.7	C10H11.7	protein_coding	C10H11.7			UPSTREAM: 96 bases
I	4719694	G	A	SNP	Hom	51.31	3		W09C3.6	gsp-3	protein_coding	W09C3.6			UPSTREAM: 8985 bases
I	4719694	G	A	SNP	Hom	51.31	3		C10H11.6	ugt-26	protein_coding	C10H11.6a			UPSTREAM: 1485 bases
I	4719694	G	A	SNP	Hom	51.31	3		C10H11.6	ugt-26	protein_coding	C10H11.6b			UPSTREAM: 1513 bases
I	4746811	*	#NAME?	DEL	Hom	139.21	11		C10H11.9	let-502	protein_coding	C10H11.9			UPSTREAM: 2489 bases
I	4746811	*	#NAME?	DEL	Hom	139.21	11		C10H11.11	C10H11.11	ncRNA	C10H11.11			UPSTREAM: 1355 bases
I	4746811	*	#NAME?	DEL	Hom	139.21	11		C10H11.14	C10H11.14	ncRNA	C10H11.14			UPSTREAM: 160 bases
I	4746811	*	#NAME?	DEL	Hom	139.21	11		C10H11.1	viln-1	protein_coding	C10H11.1			UPSTREAM: 817 bases
I	4746811	*	#NAME?	DEL	Hom	139.21	11		C10H11.8	C10H11.8	protein_coding	C10H11.8			UPSTREAM: 8963 bases
I	4746811	*	#NAME?	DEL	Hom	139.21	11		C10H11.13	C10H11.13	ncRNA	C10H11.13			UPSTREAM: 3086 bases
I	4746811	*	#NAME?	DEL	Hom	139.21	11		C10H11.12	C10H11.12	ncRNA	C10H11.12			TRANSCRIPT: C10H11.12					440
I	4765794	C	A	SNP	Hom	872.37	44		C10H11.1	viln-1	protein_coding	C10H11.1			DOWNSTREAM: 6192 bases
I	4765794	C	A	SNP	Hom	872.37	44		M04F3.1	rpa-2	protein_coding	M04F3.1.2			UPSTREAM: 3901 bases
I	4765794	C	A	SNP	Hom	872.37	44		M04F3.1	rpa-2	protein_coding	M04F3.1.1			UPSTREAM: 4497 bases
I	4765794	C	A	SNP	Hom	872.37	44		M04F3.1	rpa-2	protein_coding	M04F3.1.3			UPSTREAM: 4499 bases
I	4765794	C	A	SNP	Hom	872.37	44		C10H11.10	kca-1	protein_coding	C10H11.10			UPSTREAM: 4470 bases
I	4765794	C	A	SNP	Hom	872.37	44		M04F3.4	M04F3.4	protein_coding	M04F3.4b			DOWNSTREAM: 5693 bases
I	4765794	C	A	SNP	Hom	872.37	44		M04F3.4	M04F3.4	protein_coding	M04F3.4a			DOWNSTREAM: 5698 bases
I	4765794	C	A	SNP	Hom	872.37	44		M04F3.6	M04F3.6	pseudogene	M04F3.6			UPSTREAM: 3434 bases
I	4765794	C	A	SNP	Hom	872.37	44		M04F3.5	M04F3.5	protein_coding	M04F3.5			DOWNSTREAM: 8025 bases
I	4765794	C	A	SNP	Hom	872.37	44		M04F3.3	M04F3.3	protein_coding	M04F3.3			UPSTREAM: 588 bases
I	4765794	C	A	SNP	Hom	872.37	44		M04F3.2	M04F3.2	protein_coding	M04F3.2	exon_I_4765755_4765845	1	NON_SYNONYMOUS_CODING	P/T	Ccg/Acg	14	0	474
I	4782903	T	C	SNP	Hom	586.03	21		F54D7.7	F54D7.7	pseudogene	F54D7.7			UPSTREAM: 7388 bases
I	4782903	T	C	SNP	Hom	586.03	21		F54D7.9	F54D7.9	ncRNA	F54D7.9			UPSTREAM: 2579 bases
I	4782903	T	C	SNP	Hom	586.03	21		F54D7.4	zig-7	protein_coding	F54D7.4			DOWNSTREAM: 7509 bases
I	4782903	T	C	SNP	Hom	586.03	21		M04F3.4	M04F3.4	protein_coding	M04F3.4b			UPSTREAM: 9878 bases
I	4782903	T	C	SNP	Hom	586.03	21		M04F3.4	M04F3.4	protein_coding	M04F3.4a			UPSTREAM: 9855 bases
I	4782903	T	C	SNP	Hom	586.03	21		M04F3.5	M04F3.5	protein_coding	M04F3.5			UPSTREAM: 5185 bases
I	4782903	T	C	SNP	Hom	586.03	21		F54D7.8	F54D7.8	ncRNA	F54D7.8			DOWNSTREAM: 3865 bases
I	4782903	T	C	SNP	Hom	586.03	21		F54D7.6	F54D7.6	pseudogene	F54D7.6			UPSTREAM: 6331 bases
I	4807830	*	#NAME?	INS	Hom	564.96	22		F54D7.3	gnrr-1	protein_coding	F54D7.3			DOWNSTREAM: 3658 bases
I	4807830	*	#NAME?	INS	Hom	564.96	22		F54D7.2	F54D7.2	protein_coding	F54D7.2.1			INTRON					1182
I	4807830	*	#NAME?	INS	Hom	564.96	22		F54D7.2	F54D7.2	protein_coding	F54D7.2.2			INTRON					1182
I	5003391	*	+C	INS	Hom	969.13	27		F54C1.3	mes-3	protein_coding	F54C1.3a			DOWNSTREAM: 1040 bases
I	5003391	*	+C	INS	Hom	969.13	27		F54C1.3	mes-3	protein_coding	F54C1.3b			DOWNSTREAM: 1040 bases
I	5003391	*	+C	INS	Hom	969.13	27		F54C1.2	dom-3	protein_coding	F54C1.2.2			UPSTREAM: 60 bases
I	5003391	*	+C	INS	Hom	969.13	27		F54C1.5	dyf-1	protein_coding	F54C1.5b.2			UPSTREAM: 9884 bases
I	5003391	*	+C	INS	Hom	969.13	27		F54C1.5	dyf-1	protein_coding	F54C1.5a			UPSTREAM: 8683 bases
I	5003391	*	+C	INS	Hom	969.13	27		F54C1.5	dyf-1	protein_coding	F54C1.5b.1			UPSTREAM: 8683 bases
I	5003391	*	+C	INS	Hom	969.13	27		F54C1.8	F54C1.8	protein_coding	F54C1.8			DOWNSTREAM: 1569 bases
I	5003391	*	+C	INS	Hom	969.13	27		F54C1.9	sst-20	protein_coding	F54C1.9			UPSTREAM: 3355 bases
I	5003391	*	+C	INS	Hom	969.13	27		F54C1.1	F54C1.1	protein_coding	F54C1.1			UPSTREAM: 5382 bases
I	5003391	*	+C	INS	Hom	969.13	27		F54C1.2	dom-3	protein_coding	F54C1.2.1	exon_I_5003352_5003579	1	UTR_5_PRIME: 74 bases from TSS
I	5042625	*	#NAME?	DEL	Hom	765.5	17		C46H11.8	phat-1	protein_coding	C46H11.8			DOWNSTREAM: 1579 bases
I	5042625	*	#NAME?	DEL	Hom	765.5	17		C46H11.12	C46H11.12	ncRNA	C46H11.12			UPSTREAM: 2118 bases
I	5042625	*	#NAME?	DEL	Hom	765.5	17		C46H11.9	phat-2	protein_coding	C46H11.9			DOWNSTREAM: 3774 bases
I	5042625	*	#NAME?	DEL	Hom	765.5	17		C46H11.2	C46H11.2	protein_coding	C46H11.2			UPSTREAM: 7427 bases
I	5042625	*	#NAME?	DEL	Hom	765.5	17		C46H11.4	lfe-2	protein_coding	C46H11.4f			DOWNSTREAM: 1860 bases
I	5042625	*	#NAME?	DEL	Hom	765.5	17		C46H11.4	lfe-2	protein_coding	C46H11.4e			DOWNSTREAM: 1860 bases
I	5042625	*	#NAME?	DEL	Hom	765.5	17		C46H11.4	lfe-2	protein_coding	C46H11.4b			DOWNSTREAM: 1860 bases
I	5042625	*	#NAME?	DEL	Hom	765.5	17		C46H11.4	lfe-2	protein_coding	C46H11.4a			DOWNSTREAM: 1860 bases
I	5042625	*	#NAME?	DEL	Hom	765.5	17		C46H11.4	lfe-2	protein_coding	C46H11.4c			DOWNSTREAM: 1860 bases
I	5042625	*	#NAME?	DEL	Hom	765.5	17		C46H11.4	lfe-2	protein_coding	C46H11.4d			DOWNSTREAM: 1468 bases
I	5042625	*	#NAME?	DEL	Hom	765.5	17		C46H11.3	C46H11.3	protein_coding	C46H11.3			DOWNSTREAM: 570 bases
I	5042625	*	#NAME?	DEL	Hom	765.5	17		C46H11.10	C46H11.10	protein_coding	C46H11.10b.1			DOWNSTREAM: 9906 bases
I	5042625	*	#NAME?	DEL	Hom	765.5	17		C46H11.10	C46H11.10	protein_coding	C46H11.10b.2			DOWNSTREAM: 9906 bases
I	5042625	*	#NAME?	DEL	Hom	765.5	17		C46H11.7	C46H11.7	protein_coding	C46H11.7	exon_I_5042381_5042812	4	CODON_DELETION	T/-	acc/-	113	0	723
I	5091125	*	#NAME?	DEL	Hom	177.4	15		Y110A7A.20	Y110A7A.20	protein_coding	Y110A7A.20			UPSTREAM: 9644 bases
I	5091125	*	#NAME?	DEL	Hom	177.4	15		C30F8.2	vha-16	protein_coding	C30F8.2.4			UPSTREAM: 8857 bases
I	5091125	*	#NAME?	DEL	Hom	177.4	15		C30F8.2	vha-16	protein_coding	C30F8.2.2			UPSTREAM: 8849 bases
I	5091125	*	#NAME?	DEL	Hom	177.4	15		C30F8.2	vha-16	protein_coding	C30F8.2.3			UPSTREAM: 8843 bases
I	5091125	*	#NAME?	DEL	Hom	177.4	15		C30F8.2	vha-16	protein_coding	C30F8.2.1			UPSTREAM: 8841 bases
I	5091125	*	#NAME?	DEL	Hom	177.4	15		C30F8.5	C30F8.5	ncRNA	C30F8.5			DOWNSTREAM: 2691 bases
I	5091125	*	#NAME?	DEL	Hom	177.4	15		C30F8.6	C30F8.6	ncRNA	C30F8.6			DOWNSTREAM: 6094 bases
I	5091125	*	#NAME?	DEL	Hom	177.4	15		C30F8.4	kin-32	protein_coding	C30F8.4a.2			INTRON					2604
I	5091125	*	#NAME?	DEL	Hom	177.4	15		C30F8.4	kin-32	protein_coding	C30F8.4a.1			INTRON					2604
I	5091125	*	#NAME?	DEL	Hom	177.4	15		C30F8.4	kin-32	protein_coding	C30F8.4b.1			INTRON					2397
I	5091125	*	#NAME?	DEL	Hom	177.4	15		C30F8.4	kin-32	protein_coding	C30F8.4b.2			INTRON					2397
I	5091125	*	#NAME?	DEL	Hom	177.4	15		C30F8.3	C30F8.3	protein_coding	C30F8.3			UPSTREAM: 5479 bases
I	5152394	*	#NAME?	INS	Hom	195.18	12		Y110A7A.18	ppw-2	protein_coding	Y110A7A.18			DOWNSTREAM: 6117 bases
I	5152394	*	#NAME?	INS	Hom	195.18	12		Y110A7A.3	unc-63	protein_coding	Y110A7A.3			DOWNSTREAM: 3165 bases
I	5152394	*	#NAME?	INS	Hom	195.18	12		Y110A7A.2	Y110A7A.2	protein_coding	Y110A7A.2			UPSTREAM: 2138 bases
I	5152660	T	A	SNP	Hom	322.52	12		Y110A7A.18	ppw-2	protein_coding	Y110A7A.18			DOWNSTREAM: 5851 bases
I	5152660	T	A	SNP	Hom	322.52	12		Y110A7A.3	unc-63	protein_coding	Y110A7A.3			DOWNSTREAM: 3431 bases
I	5152660	T	A	SNP	Hom	322.52	12		Y110A7A.19	Y110A7A.19	protein_coding	Y110A7A.19.1			DOWNSTREAM: 9944 bases
I	5152660	T	A	SNP	Hom	322.52	12		Y110A7A.2	Y110A7A.2	protein_coding	Y110A7A.2			UPSTREAM: 1872 bases
I	5153878	A	T	SNP	Hom	97.92	5		Y110A7A.18	ppw-2	protein_coding	Y110A7A.18			DOWNSTREAM: 4633 bases
I	5153878	A	T	SNP	Hom	97.92	5		Y110A7A.3	unc-63	protein_coding	Y110A7A.3			DOWNSTREAM: 4649 bases
I	5153878	A	T	SNP	Hom	97.92	5		Y110A7A.19	Y110A7A.19	protein_coding	Y110A7A.19.1			DOWNSTREAM: 8726 bases
I	5153878	A	T	SNP	Hom	97.92	5		Y110A7A.19	Y110A7A.19	protein_coding	Y110A7A.19.2			DOWNSTREAM: 8823 bases
I	5153878	A	T	SNP	Hom	97.92	5		Y110A7A.2	Y110A7A.2	protein_coding	Y110A7A.2			UPSTREAM: 654 bases
I	5153907	A	T	SNP	Hom	138.11	6		Y110A7A.18	ppw-2	protein_coding	Y110A7A.18			DOWNSTREAM: 4604 bases
I	5153907	A	T	SNP	Hom	138.11	6		Y110A7A.3	unc-63	protein_coding	Y110A7A.3			DOWNSTREAM: 4678 bases
I	5153907	A	T	SNP	Hom	138.11	6		Y110A7A.19	Y110A7A.19	protein_coding	Y110A7A.19.1			DOWNSTREAM: 8697 bases
I	5153907	A	T	SNP	Hom	138.11	6		Y110A7A.19	Y110A7A.19	protein_coding	Y110A7A.19.2			DOWNSTREAM: 8794 bases
I	5153907	A	T	SNP	Hom	138.11	6		Y110A7A.2	Y110A7A.2	protein_coding	Y110A7A.2			UPSTREAM: 625 bases
I	5221052	C	A	SNP	Hom	436.53	17		C32E12.5	sem-2	protein_coding	C32E12.5.1			UPSTREAM: 5831 bases
I	5221052	C	A	SNP	Hom	436.53	17		C32E12.4	C32E12.4	protein_coding	C32E12.4			DOWNSTREAM: 9503 bases
I	5221052	C	A	SNP	Hom	436.53	17		C32E12.7	C32E12.7	ncRNA	C32E12.7			DOWNSTREAM: 4679 bases
I	5357114	*	#NAME?	DEL	Hom	690.14	28		F55A12.13	F55A12.13	ncRNA	F55A12.13			DOWNSTREAM: 430 bases
I	5357114	*	#NAME?	DEL	Hom	690.14	28		F55A12.14	F55A12.14	ncRNA	F55A12.14			DOWNSTREAM: 1035 bases
I	5357114	*	#NAME?	DEL	Hom	690.14	28		F55A12.12	F55A12.12	ncRNA	F55A12.12			DOWNSTREAM: 1258 bases
I	5357114	*	#NAME?	DEL	Hom	690.14	28		F55A12.3	ppk-1	protein_coding	F55A12.3			UPSTREAM: 1409 bases
I	5357114	*	#NAME?	DEL	Hom	690.14	28		F55A12.5	F55A12.5	protein_coding	F55A12.5			DOWNSTREAM: 7466 bases
I	5357114	*	#NAME?	DEL	Hom	690.14	28		F55A12.8	F55A12.8	protein_coding	F55A12.8			UPSTREAM: 3344 bases
I	5357114	*	#NAME?	DEL	Hom	690.14	28		F55A12.2	F55A12.2	protein_coding	F55A12.2c.1			UPSTREAM: 8084 bases
I	5357114	*	#NAME?	DEL	Hom	690.14	28		F55A12.2	F55A12.2	protein_coding	F55A12.2b			UPSTREAM: 8154 bases
I	5357114	*	#NAME?	DEL	Hom	690.14	28		F55A12.2	F55A12.2	protein_coding	F55A12.2a			UPSTREAM: 8154 bases
I	5357114	*	#NAME?	DEL	Hom	690.14	28		F55A12.2	F55A12.2	protein_coding	F55A12.2d			UPSTREAM: 8154 bases
I	5357114	*	#NAME?	DEL	Hom	690.14	28		F55A12.4	dhs-2	protein_coding	F55A12.4b			DOWNSTREAM: 635 bases
I	5357114	*	#NAME?	DEL	Hom	690.14	28		F55A12.4	dhs-2	protein_coding	F55A12.4c			DOWNSTREAM: 179 bases
I	5357114	*	#NAME?	DEL	Hom	690.14	28		F55A12.10	F55A12.10	protein_coding	F55A12.10.1			DOWNSTREAM: 9833 bases
I	5357114	*	#NAME?	DEL	Hom	690.14	28		F55A12.10	F55A12.10	protein_coding	F55A12.10.2			DOWNSTREAM: 9899 bases
I	5357114	*	#NAME?	DEL	Hom	690.14	28		F55A12.4	dhs-2	protein_coding	F55A12.4a			DOWNSTREAM: 83 bases
I	5451259	G	A	SNP	Hom	396.73	13		F27C1.11	F27C1.11	protein_coding	F27C1.11			UPSTREAM: 8230 bases
I	5451259	G	A	SNP	Hom	396.73	13		T05E8.1	ferl-1	protein_coding	T05E8.1			DOWNSTREAM: 4474 bases
I	5451259	G	A	SNP	Hom	396.73	13		F27C1.15	21ur-14376	ncRNA	F27C1.15			DOWNSTREAM: 800 bases
I	5451259	G	A	SNP	Hom	396.73	13		T05E8.4	21ur-13508	ncRNA	T05E8.4			DOWNSTREAM: 9275 bases
I	5451259	G	A	SNP	Hom	396.73	13		F27C1.13	F27C1.13	protein_coding	F27C1.13			UPSTREAM: 4401 bases
I	5590738	*	+C	INS	Hom	705.97	19		M01E11.7	tag-163	protein_coding	M01E11.7a			INTRON					3339
I	5590738	*	+C	INS	Hom	705.97	19		M01E11.7	tag-163	protein_coding	M01E11.7c			INTRON					2850
I	5590738	*	+C	INS	Hom	705.97	19		M01E11.7	tag-163	protein_coding	M01E11.7d			INTRON					1995
I	5590738	*	+C	INS	Hom	705.97	19		M01E11.9	M01E11.9	ncRNA	M01E11.9			UPSTREAM: 4243 bases
I	5590738	*	+C	INS	Hom	705.97	19		M01E11.7	tag-163	protein_coding	M01E11.7b.2			UPSTREAM: 1177 bases
I	5590738	*	+C	INS	Hom	705.97	19		M01E11.7	tag-163	protein_coding	M01E11.7b.1			UPSTREAM: 1155 bases
I	5590738	*	+C	INS	Hom	705.97	19		M01E11.8	21ur-9108	ncRNA	M01E11.8			DOWNSTREAM: 613 bases
I	5590738	*	+C	INS	Hom	705.97	19		M01E11.2	M01E11.2	protein_coding	M01E11.2.1			DOWNSTREAM: 8856 bases
I	5590738	*	+C	INS	Hom	705.97	19		M01E11.1	M01E11.1	protein_coding	M01E11.1			DOWNSTREAM: 7297 bases
I	5621574	*	#NAME?	INS	Hom	427	15		F46F11.12	F46F11.12	snoRNA	F46F11.12			UPSTREAM: 9754 bases
I	5621574	*	#NAME?	INS	Hom	427	15		F46F11.10	F46F11.10	protein_coding	F46F11.10			DOWNSTREAM: 1453 bases
I	5621574	*	#NAME?	INS	Hom	427	15		F46F11.8	F46F11.8	protein_coding	F46F11.8			DOWNSTREAM: 3031 bases
I	5621574	*	#NAME?	INS	Hom	427	15		F46F11.9	F46F11.9	protein_coding	F46F11.9b			UPSTREAM: 5169 bases
I	5621574	*	#NAME?	INS	Hom	427	15		F46F11.9	F46F11.9	protein_coding	F46F11.9a			UPSTREAM: 5169 bases
I	5621574	*	#NAME?	INS	Hom	427	15		F46F11.1	F46F11.1	protein_coding	F46F11.1b.1			UPSTREAM: 6246 bases
I	5621574	*	#NAME?	INS	Hom	427	15		F46F11.1	F46F11.1	protein_coding	F46F11.1a			UPSTREAM: 6248 bases
I	5621574	*	#NAME?	INS	Hom	427	15		F46F11.1	F46F11.1	protein_coding	F46F11.1b.2			UPSTREAM: 6248 bases
I	5621574	*	#NAME?	INS	Hom	427	15		F46F11.6	F46F11.6	protein_coding	F46F11.6			UPSTREAM: 3020 bases
I	5621574	*	#NAME?	INS	Hom	427	15		F46F11.2	cey-2	protein_coding	F46F11.2.3			DOWNSTREAM: 1076 bases
I	5621574	*	#NAME?	INS	Hom	427	15		F46F11.2	cey-2	protein_coding	F46F11.2.2			DOWNSTREAM: 1076 bases
I	5621574	*	#NAME?	INS	Hom	427	15		F46F11.2	cey-2	protein_coding	F46F11.2.1			DOWNSTREAM: 903 bases
I	5621574	*	#NAME?	INS	Hom	427	15		F46F11.7	F46F11.7	protein_coding	F46F11.7			INTRON					963
I	5910284	*	#NAME?	INS	Hom	378.49	11		C34G6.2	tyr-4	protein_coding	C34G6.2			DOWNSTREAM: 8168 bases
I	5910284	*	#NAME?	INS	Hom	378.49	11		C34G6.7	stam-1	protein_coding	C34G6.7b.2			UPSTREAM: 5954 bases
I	5910284	*	#NAME?	INS	Hom	378.49	11		C34G6.7	stam-1	protein_coding	C34G6.7b.3			UPSTREAM: 5592 bases
I	5910284	*	#NAME?	INS	Hom	378.49	11		C34G6.7	stam-1	protein_coding	C34G6.7a			UPSTREAM: 5592 bases
I	5910284	*	#NAME?	INS	Hom	378.49	11		C34G6.7	stam-1	protein_coding	C34G6.7b.1			UPSTREAM: 5584 bases
I	5910284	*	#NAME?	INS	Hom	378.49	11		C34G6.8	21ur-13804	ncRNA	C34G6.8			DOWNSTREAM: 4823 bases
I	5910284	*	#NAME?	INS	Hom	378.49	11		C34G6.1	C34G6.1	protein_coding	C34G6.1			INTRON					5307
I	5910284	*	#NAME?	INS	Hom	378.49	11		B0207.14	B0207.14	ncRNA	B0207.14			DOWNSTREAM: 9098 bases
I	5910284	*	#NAME?	INS	Hom	378.49	11		B0207.5	B0207.5	protein_coding	B0207.5			UPSTREAM: 9505 bases
I	6066250	*	#NAME?	INS	Hom	2914.52	13		C27A12.7	C27A12.7	protein_coding	C27A12.7a.2			UPSTREAM: 8018 bases
I	6066250	*	#NAME?	INS	Hom	2914.52	13		C27A12.7	C27A12.7	protein_coding	C27A12.7b.1			UPSTREAM: 8018 bases
I	6066250	*	#NAME?	INS	Hom	2914.52	13		C27A12.7	C27A12.7	protein_coding	C27A12.7b.6			UPSTREAM: 8018 bases
I	6066250	*	#NAME?	INS	Hom	2914.52	13		C27A12.7	C27A12.7	protein_coding	C27A12.7b.5			UPSTREAM: 8018 bases
I	6066250	*	#NAME?	INS	Hom	2914.52	13		C27A12.7	C27A12.7	protein_coding	C27A12.7b.4			UPSTREAM: 8018 bases
I	6066250	*	#NAME?	INS	Hom	2914.52	13		C27A12.7	C27A12.7	protein_coding	C27A12.7b.2			UPSTREAM: 7909 bases
I	6066250	*	#NAME?	INS	Hom	2914.52	13		C27A12.7	C27A12.7	protein_coding	C27A12.7a.1			UPSTREAM: 7824 bases
I	6066250	*	#NAME?	INS	Hom	2914.52	13		C27A12.7	C27A12.7	protein_coding	C27A12.7b.3			UPSTREAM: 7824 bases
I	6066250	*	#NAME?	INS	Hom	2914.52	13		ZK484.3	ZK484.3	protein_coding	ZK484.3.1			DOWNSTREAM: 2278 bases
I	6066250	*	#NAME?	INS	Hom	2914.52	13		C27A12.10	mbd-2	protein_coding	C27A12.10			DOWNSTREAM: 945 bases
I	6066250	*	#NAME?	INS	Hom	2914.52	13		ZK484.4	ZK484.4	protein_coding	ZK484.4b			DOWNSTREAM: 4431 bases
I	6066250	*	#NAME?	INS	Hom	2914.52	13		ZK484.4	ZK484.4	protein_coding	ZK484.4a			DOWNSTREAM: 4431 bases
I	6066250	*	#NAME?	INS	Hom	2914.52	13		C27A12.8	ari-1	protein_coding	C27A12.8.2			UPSTREAM: 5295 bases
I	6066250	*	#NAME?	INS	Hom	2914.52	13		C27A12.8	ari-1	protein_coding	C27A12.8.1			UPSTREAM: 5215 bases
I	6066250	*	#NAME?	INS	Hom	2914.52	13		C27A12.9	C27A12.9	protein_coding	C27A12.9	exon_I_6065997_6066298	7	STOP_GAINED	-/F*L*LEI	-/TTTTGATTGTAATTGGAGATC	257		2652
I	6139031	A	T	SNP	Hom	348.03	15		F56F4.3	F56F4.3	protein_coding	F56F4.3			UPSTREAM: 2440 bases
I	6139031	A	T	SNP	Hom	348.03	15		T27A3.11	T27A3.11	ncRNA	T27A3.11			UPSTREAM: 5900 bases
I	6139031	A	T	SNP	Hom	348.03	15		F56F4.2	ttr-55	protein_coding	F56F4.2			UPSTREAM: 6426 bases
I	6139031	A	T	SNP	Hom	348.03	15		F56F4.t1	F56F4.t1	tRNA	F56F4.t1			DOWNSTREAM: 3116 bases
I	6139031	A	T	SNP	Hom	348.03	15		F56F4.10	F56F4.10	ncRNA	F56F4.10			UPSTREAM: 3109 bases
I	6139031	A	T	SNP	Hom	348.03	15		F56F4.9	ttr-56	protein_coding	F56F4.9			UPSTREAM: 7521 bases
I	6139031	A	T	SNP	Hom	348.03	15		F56F4.t2	F56F4.t2	tRNA	F56F4.t2			DOWNSTREAM: 2360 bases
I	6139031	A	T	SNP	Hom	348.03	15		F56F4.11	F56F4.11	ncRNA	F56F4.11			UPSTREAM: 2343 bases
I	6139031	A	T	SNP	Hom	348.03	15		F56F4.5	pept-3	protein_coding	F56F4.5			DOWNSTREAM: 1049 bases
I	6139031	A	T	SNP	Hom	348.03	15		F56F4.1	ttr-58	protein_coding	F56F4.1			UPSTREAM: 9071 bases
I	6139031	A	T	SNP	Hom	348.03	15		F56F4.4	F56F4.4	protein_coding	F56F4.4			DOWNSTREAM: 74 bases
I	6139031	A	T	SNP	Hom	348.03	15		F56F4.6	abt-6	protein_coding	F56F4.6			DOWNSTREAM: 187 bases
I	6151525	*	#NAME?	DEL	Hom	972.92	19		T09B4.5	T09B4.5	protein_coding	T09B4.5a			UPSTREAM: 2552 bases
I	6151525	*	#NAME?	DEL	Hom	972.92	19		F56F4.3	F56F4.3	protein_coding	F56F4.3			DOWNSTREAM: 7137 bases
I	6151525	*	#NAME?	DEL	Hom	972.92	19		T09B4.5	T09B4.5	protein_coding	T09B4.5b			UPSTREAM: 5038 bases
I	6151525	*	#NAME?	DEL	Hom	972.92	19		T09B4.6	T09B4.6	protein_coding	T09B4.6			DOWNSTREAM: 5317 bases
I	6151525	*	#NAME?	DEL	Hom	972.92	19		F56F4.2	ttr-55	protein_coding	F56F4.2			DOWNSTREAM: 4424 bases
I	6151525	*	#NAME?	DEL	Hom	972.92	19		F56F4.9	ttr-56	protein_coding	F56F4.9			DOWNSTREAM: 4293 bases
I	6151525	*	#NAME?	DEL	Hom	972.92	19		F56F4.1	ttr-58	protein_coding	F56F4.1			DOWNSTREAM: 2382 bases
I	6151525	*	#NAME?	DEL	Hom	972.92	19		T09B4.7	T09B4.7	protein_coding	T09B4.7			DOWNSTREAM: 8557 bases
I	6151525	*	#NAME?	DEL	Hom	972.92	19		F56F4.8	F56F4.8	protein_coding	F56F4.8			DOWNSTREAM: 1032 bases
I	6163280	T	C	SNP	Hom	252.85	9		T09B4.19	T09B4.19	ncRNA	T09B4.19			UPSTREAM: 102 bases
I	6163280	T	C	SNP	Hom	252.85	9		T09B4.t2	T09B4.t2	tRNA	T09B4.t2			DOWNSTREAM: 193 bases
I	6163280	T	C	SNP	Hom	252.85	9		T09B4.t1	T09B4.t1	tRNA	T09B4.t1			UPSTREAM: 913 bases
I	6163280	T	C	SNP	Hom	252.85	9		T09B4.8	T09B4.8	protein_coding	T09B4.8			DOWNSTREAM: 1437 bases
I	6163280	T	C	SNP	Hom	252.85	9		T09B4.5	T09B4.5	protein_coding	T09B4.5b			DOWNSTREAM: 6484 bases
I	6163280	T	C	SNP	Hom	252.85	9		T09B4.5	T09B4.5	protein_coding	T09B4.5a			DOWNSTREAM: 5857 bases
I	6163280	T	C	SNP	Hom	252.85	9		T09B4.4	T09B4.4	protein_coding	T09B4.4			UPSTREAM: 4670 bases
I	6163280	T	C	SNP	Hom	252.85	9		T09B4.6	T09B4.6	protein_coding	T09B4.6			UPSTREAM: 4110 bases
I	6163280	T	C	SNP	Hom	252.85	9		T09B4.16	T09B4.16	ncRNA	T09B4.16			UPSTREAM: 8317 bases
I	6163280	T	C	SNP	Hom	252.85	9		T09B4.7	T09B4.7	protein_coding	T09B4.7			UPSTREAM: 1613 bases
I	6163280	T	C	SNP	Hom	252.85	9		T09B4.14	T09B4.14	ncRNA	T09B4.14			UPSTREAM: 9393 bases
I	6163280	T	C	SNP	Hom	252.85	9		T09B4.17	T09B4.17	ncRNA	T09B4.17			UPSTREAM: 9721 bases
I	6163283	T	C	SNP	Hom	255.07	9		T09B4.19	T09B4.19	ncRNA	T09B4.19			UPSTREAM: 99 bases
I	6163283	T	C	SNP	Hom	255.07	9		T09B4.t2	T09B4.t2	tRNA	T09B4.t2			DOWNSTREAM: 190 bases
I	6163283	T	C	SNP	Hom	255.07	9		T09B4.t1	T09B4.t1	tRNA	T09B4.t1			UPSTREAM: 910 bases
I	6163283	T	C	SNP	Hom	255.07	9		T09B4.8	T09B4.8	protein_coding	T09B4.8			DOWNSTREAM: 1434 bases
I	6163283	T	C	SNP	Hom	255.07	9		T09B4.5	T09B4.5	protein_coding	T09B4.5b			DOWNSTREAM: 6487 bases
I	6163283	T	C	SNP	Hom	255.07	9		T09B4.5	T09B4.5	protein_coding	T09B4.5a			DOWNSTREAM: 5860 bases
I	6163283	T	C	SNP	Hom	255.07	9		T09B4.4	T09B4.4	protein_coding	T09B4.4			UPSTREAM: 4667 bases
I	6163283	T	C	SNP	Hom	255.07	9		T09B4.6	T09B4.6	protein_coding	T09B4.6			UPSTREAM: 4113 bases
I	6163283	T	C	SNP	Hom	255.07	9		T09B4.16	T09B4.16	ncRNA	T09B4.16			UPSTREAM: 8314 bases
I	6163283	T	C	SNP	Hom	255.07	9		T09B4.7	T09B4.7	protein_coding	T09B4.7			UPSTREAM: 1616 bases
I	6163283	T	C	SNP	Hom	255.07	9		T09B4.14	T09B4.14	ncRNA	T09B4.14			UPSTREAM: 9390 bases
I	6163283	T	C	SNP	Hom	255.07	9		T09B4.17	T09B4.17	ncRNA	T09B4.17			UPSTREAM: 9718 bases
I	6163286	T	G	SNP	Hom	259.83	9		T09B4.19	T09B4.19	ncRNA	T09B4.19			UPSTREAM: 96 bases
I	6163286	T	G	SNP	Hom	259.83	9		T09B4.t2	T09B4.t2	tRNA	T09B4.t2			DOWNSTREAM: 187 bases
I	6163286	T	G	SNP	Hom	259.83	9		T09B4.t1	T09B4.t1	tRNA	T09B4.t1			UPSTREAM: 907 bases
I	6163286	T	G	SNP	Hom	259.83	9		T09B4.8	T09B4.8	protein_coding	T09B4.8			DOWNSTREAM: 1431 bases
I	6163286	T	G	SNP	Hom	259.83	9		T09B4.5	T09B4.5	protein_coding	T09B4.5b			DOWNSTREAM: 6490 bases
I	6163286	T	G	SNP	Hom	259.83	9		T09B4.5	T09B4.5	protein_coding	T09B4.5a			DOWNSTREAM: 5863 bases
I	6163286	T	G	SNP	Hom	259.83	9		T09B4.4	T09B4.4	protein_coding	T09B4.4			UPSTREAM: 4664 bases
I	6163286	T	G	SNP	Hom	259.83	9		T09B4.6	T09B4.6	protein_coding	T09B4.6			UPSTREAM: 4116 bases
I	6163286	T	G	SNP	Hom	259.83	9		T09B4.16	T09B4.16	ncRNA	T09B4.16			UPSTREAM: 8311 bases
I	6163286	T	G	SNP	Hom	259.83	9		T09B4.7	T09B4.7	protein_coding	T09B4.7			UPSTREAM: 1619 bases
I	6163286	T	G	SNP	Hom	259.83	9		T09B4.14	T09B4.14	ncRNA	T09B4.14			UPSTREAM: 9387 bases
I	6163286	T	G	SNP	Hom	259.83	9		T09B4.17	T09B4.17	ncRNA	T09B4.17			UPSTREAM: 9715 bases
I	6163288	G	C	SNP	Hom	259.16	9		T09B4.19	T09B4.19	ncRNA	T09B4.19			UPSTREAM: 94 bases
I	6163288	G	C	SNP	Hom	259.16	9		T09B4.t2	T09B4.t2	tRNA	T09B4.t2			DOWNSTREAM: 185 bases
I	6163288	G	C	SNP	Hom	259.16	9		T09B4.t1	T09B4.t1	tRNA	T09B4.t1			UPSTREAM: 905 bases
I	6163288	G	C	SNP	Hom	259.16	9		T09B4.8	T09B4.8	protein_coding	T09B4.8			DOWNSTREAM: 1429 bases
I	6163288	G	C	SNP	Hom	259.16	9		T09B4.5	T09B4.5	protein_coding	T09B4.5b			DOWNSTREAM: 6492 bases
I	6163288	G	C	SNP	Hom	259.16	9		T09B4.5	T09B4.5	protein_coding	T09B4.5a			DOWNSTREAM: 5865 bases
I	6163288	G	C	SNP	Hom	259.16	9		T09B4.4	T09B4.4	protein_coding	T09B4.4			UPSTREAM: 4662 bases
I	6163288	G	C	SNP	Hom	259.16	9		T09B4.6	T09B4.6	protein_coding	T09B4.6			UPSTREAM: 4118 bases
I	6163288	G	C	SNP	Hom	259.16	9		T09B4.16	T09B4.16	ncRNA	T09B4.16			UPSTREAM: 8309 bases
I	6163288	G	C	SNP	Hom	259.16	9		T09B4.7	T09B4.7	protein_coding	T09B4.7			UPSTREAM: 1621 bases
I	6163288	G	C	SNP	Hom	259.16	9		T09B4.14	T09B4.14	ncRNA	T09B4.14			UPSTREAM: 9385 bases
I	6163288	G	C	SNP	Hom	259.16	9		T09B4.17	T09B4.17	ncRNA	T09B4.17			UPSTREAM: 9713 bases
I	6163292	*	#NAME?	DEL	Hom	315.55	9		T09B4.19	T09B4.19	ncRNA	T09B4.19			UPSTREAM: 90 bases
I	6163292	*	#NAME?	DEL	Hom	315.55	9		T09B4.t2	T09B4.t2	tRNA	T09B4.t2			DOWNSTREAM: 181 bases
I	6163292	*	#NAME?	DEL	Hom	315.55	9		T09B4.t1	T09B4.t1	tRNA	T09B4.t1			UPSTREAM: 901 bases
I	6163292	*	#NAME?	DEL	Hom	315.55	9		T09B4.8	T09B4.8	protein_coding	T09B4.8			DOWNSTREAM: 1425 bases
I	6163292	*	#NAME?	DEL	Hom	315.55	9		T09B4.5	T09B4.5	protein_coding	T09B4.5b			DOWNSTREAM: 6496 bases
I	6163292	*	#NAME?	DEL	Hom	315.55	9		T09B4.5	T09B4.5	protein_coding	T09B4.5a			DOWNSTREAM: 5869 bases
I	6163292	*	#NAME?	DEL	Hom	315.55	9		T09B4.4	T09B4.4	protein_coding	T09B4.4			UPSTREAM: 4658 bases
I	6163292	*	#NAME?	DEL	Hom	315.55	9		T09B4.6	T09B4.6	protein_coding	T09B4.6			UPSTREAM: 4122 bases
I	6163292	*	#NAME?	DEL	Hom	315.55	9		T09B4.16	T09B4.16	ncRNA	T09B4.16			UPSTREAM: 8305 bases
I	6163292	*	#NAME?	DEL	Hom	315.55	9		T09B4.7	T09B4.7	protein_coding	T09B4.7			UPSTREAM: 1625 bases
I	6163292	*	#NAME?	DEL	Hom	315.55	9		T09B4.14	T09B4.14	ncRNA	T09B4.14			UPSTREAM: 9381 bases
I	6163292	*	#NAME?	DEL	Hom	315.55	9		T09B4.17	T09B4.17	ncRNA	T09B4.17			UPSTREAM: 9709 bases
I	6350546	*	+C	INS	Hom	323.05	9		K04F10.4	bli-4	protein_coding	K04F10.4b			INTRON					2193
I	6350546	*	+C	INS	Hom	323.05	9		K04F10.4	bli-4	protein_coding	K04F10.4c			INTRON					2484
I	6350546	*	+C	INS	Hom	323.05	9		K04F10.4	bli-4	protein_coding	K04F10.4d			INTRON					2829
I	6350546	*	+C	INS	Hom	323.05	9		K04F10.4	bli-4	protein_coding	K04F10.4e			DOWNSTREAM: 4407 bases
I	6350546	*	+C	INS	Hom	323.05	9		K04F10.4	bli-4	protein_coding	K04F10.4f			DOWNSTREAM: 4379 bases
I	6350546	*	+C	INS	Hom	323.05	9		K04F10.6	mut-2	protein_coding	K04F10.6a			DOWNSTREAM: 6073 bases
I	6350546	*	+C	INS	Hom	323.05	9		K04F10.6	mut-2	protein_coding	K04F10.6b			DOWNSTREAM: 6080 bases
I	6350546	*	+C	INS	Hom	323.05	9		K04F10.4	bli-4	protein_coding	K04F10.4a.3			DOWNSTREAM: 2211 bases
I	6350546	*	+C	INS	Hom	323.05	9		K04F10.4	bli-4	protein_coding	K04F10.4a.2			DOWNSTREAM: 2054 bases
I	6350546	*	+C	INS	Hom	323.05	9		K04F10.4	bli-4	protein_coding	K04F10.4a.1			DOWNSTREAM: 2054 bases
I	6350546	*	+C	INS	Hom	323.05	9		K04F10.3	K04F10.3	protein_coding	K04F10.3a			UPSTREAM: 8058 bases
I	6350546	*	+C	INS	Hom	323.05	9		K04F10.3	K04F10.3	protein_coding	K04F10.3b			UPSTREAM: 8076 bases
I	6350546	*	+C	INS	Hom	323.05	9		K04F10.8	K04F10.8	ncRNA	K04F10.8			UPSTREAM: 1607 bases
I	6506263	*	#NAME?	INS	Hom	937.06	22		C55B7.2	gly-2	protein_coding	C55B7.2			UPSTREAM: 1632 bases
I	6506263	*	#NAME?	INS	Hom	937.06	22		C55B7.4	acdh-1	protein_coding	C55B7.4b.5			DOWNSTREAM: 7324 bases
I	6506263	*	#NAME?	INS	Hom	937.06	22		C55B7.4	acdh-1	protein_coding	C55B7.4b.6			DOWNSTREAM: 7324 bases
I	6506263	*	#NAME?	INS	Hom	937.06	22		C55B7.4	acdh-1	protein_coding	C55B7.4b.1			DOWNSTREAM: 6945 bases
I	6506263	*	#NAME?	INS	Hom	937.06	22		C55B7.4	acdh-1	protein_coding	C55B7.4b.4			DOWNSTREAM: 6704 bases
I	6506263	*	#NAME?	INS	Hom	937.06	22		C55B7.4	acdh-1	protein_coding	C55B7.4b.2			DOWNSTREAM: 6704 bases
I	6506263	*	#NAME?	INS	Hom	937.06	22		C55B7.4	acdh-1	protein_coding	C55B7.4b.3			DOWNSTREAM: 6704 bases
I	6506263	*	#NAME?	INS	Hom	937.06	22		C55B7.4	acdh-1	protein_coding	C55B7.4a			DOWNSTREAM: 6702 bases
I	6506263	*	#NAME?	INS	Hom	937.06	22		C55B7.11	C55B7.11	protein_coding	C55B7.11			DOWNSTREAM: 5129 bases
I	6506263	*	#NAME?	INS	Hom	937.06	22		C55B7.10	C55B7.10	protein_coding	C55B7.10			UPSTREAM: 2341 bases
I	6506263	*	#NAME?	INS	Hom	937.06	22		C55B7.1	glh-2	protein_coding	C55B7.1			UPSTREAM: 7759 bases
I	6506263	*	#NAME?	INS	Hom	937.06	22		C55B7.3	C55B7.3	protein_coding	C55B7.3			DOWNSTREAM: 4848 bases
I	6801829	*	#NAME?	INS	Hom	1078.09	23		E02D9.1	E02D9.1	protein_coding	E02D9.1a			UPSTREAM: 370 bases
I	6801829	*	#NAME?	INS	Hom	1078.09	23		K02F2.5	K02F2.5	protein_coding	K02F2.5			DOWNSTREAM: 1790 bases
I	6801829	*	#NAME?	INS	Hom	1078.09	23		E02D9.1	E02D9.1	protein_coding	E02D9.1d			UPSTREAM: 1870 bases
I	6801829	*	#NAME?	INS	Hom	1078.09	23		C37A2.2	pqn-20	protein_coding	C37A2.2			DOWNSTREAM: 4358 bases
I	6801829	*	#NAME?	INS	Hom	1078.09	23		C37A2.8	C37A2.8	protein_coding	C37A2.8b			UPSTREAM: 2208 bases
I	6801829	*	#NAME?	INS	Hom	1078.09	23		C37A2.8	C37A2.8	protein_coding	C37A2.8a			UPSTREAM: 2200 bases
I	6801829	*	#NAME?	INS	Hom	1078.09	23		E02D9.1	E02D9.1	protein_coding	E02D9.1b.1			UTR_3_PRIME: 173 bases from CDS
I	6801829	*	#NAME?	INS	Hom	1078.09	23		E02D9.1	E02D9.1	protein_coding	E02D9.1c			INTRON					954
I	6801829	*	#NAME?	INS	Hom	1078.09	23		E02D9.1	E02D9.1	protein_coding	E02D9.1b.2			INTRON					948
I	6801829	*	#NAME?	INS	Hom	1078.09	23		K02F2.8	K02F2.8	ncRNA	K02F2.8			UPSTREAM: 8609 bases
I	6801829	*	#NAME?	INS	Hom	1078.09	23		E02D9.1	E02D9.1	protein_coding	E02D9.1b.3			DOWNSTREAM: 173 bases
I	6801829	*	#NAME?	INS	Hom	1078.09	23		E02D9.1	E02D9.1	protein_coding	E02D9.1b.2			SPLICE_SITE_ACCEPTOR
I	6949307	A	G	SNP	Hom	221.31	10		T10B11.4	T10B11.4	protein_coding	T10B11.4			UPSTREAM: 9690 bases
I	6949307	A	G	SNP	Hom	221.31	10		T10B11.1	pcbd-1	protein_coding	T10B11.1			UPSTREAM: 1827 bases
I	6949307	A	G	SNP	Hom	221.31	10		T10B11.8	T10B11.8	protein_coding	T10B11.8a			DOWNSTREAM: 2595 bases
I	6949307	A	G	SNP	Hom	221.31	10		T10B11.5	T10B11.5	protein_coding	T10B11.5			UPSTREAM: 7318 bases
I	6949307	A	G	SNP	Hom	221.31	10		T10B11.8	T10B11.8	protein_coding	T10B11.8b			DOWNSTREAM: 2859 bases
I	6949307	A	G	SNP	Hom	221.31	10		C30F12.1	C30F12.1	protein_coding	C30F12.1			DOWNSTREAM: 5103 bases
I	6949307	A	G	SNP	Hom	221.31	10		T10B11.6	T10B11.6	protein_coding	T10B11.6.2			UPSTREAM: 3948 bases
I	6949307	A	G	SNP	Hom	221.31	10		T10B11.6	T10B11.6	protein_coding	T10B11.6.1			UPSTREAM: 3948 bases
I	6949307	A	G	SNP	Hom	221.31	10		T10B11.7	T10B11.7	protein_coding	T10B11.7a.2			INTRON					1638
I	6949307	A	G	SNP	Hom	221.31	10		T10B11.7	T10B11.7	protein_coding	T10B11.7b			INTRON					1527
I	6949307	A	G	SNP	Hom	221.31	10		T10B11.7	T10B11.7	protein_coding	T10B11.7a.1			INTRON					1638
I	6949331	T	A	SNP	Hom	227.43	10		T10B11.4	T10B11.4	protein_coding	T10B11.4			UPSTREAM: 9714 bases
I	6949331	T	A	SNP	Hom	227.43	10		T10B11.1	pcbd-1	protein_coding	T10B11.1			UPSTREAM: 1803 bases
I	6949331	T	A	SNP	Hom	227.43	10		T10B11.8	T10B11.8	protein_coding	T10B11.8a			DOWNSTREAM: 2571 bases
I	6949331	T	A	SNP	Hom	227.43	10		T10B11.5	T10B11.5	protein_coding	T10B11.5			UPSTREAM: 7342 bases
I	6949331	T	A	SNP	Hom	227.43	10		T10B11.8	T10B11.8	protein_coding	T10B11.8b			DOWNSTREAM: 2835 bases
I	6949331	T	A	SNP	Hom	227.43	10		C30F12.1	C30F12.1	protein_coding	C30F12.1			DOWNSTREAM: 5079 bases
I	6949331	T	A	SNP	Hom	227.43	10		T10B11.6	T10B11.6	protein_coding	T10B11.6.2			UPSTREAM: 3972 bases
I	6949331	T	A	SNP	Hom	227.43	10		T10B11.6	T10B11.6	protein_coding	T10B11.6.1			UPSTREAM: 3972 bases
I	6949331	T	A	SNP	Hom	227.43	10		T10B11.7	T10B11.7	protein_coding	T10B11.7a.2			INTRON					1638
I	6949331	T	A	SNP	Hom	227.43	10		T10B11.7	T10B11.7	protein_coding	T10B11.7b			INTRON					1527
I	6949331	T	A	SNP	Hom	227.43	10		T10B11.7	T10B11.7	protein_coding	T10B11.7a.1			INTRON					1638
I	7140681	G	T	SNP	Hom	269.72	12		K10D3.3	taf-11.2	protein_coding	K10D3.3			DOWNSTREAM: 6353 bases
I	7140681	G	T	SNP	Hom	269.72	12		K07G5.6	K07G5.6	protein_coding	K07G5.6.1			DOWNSTREAM: 9254 bases
I	7140681	G	T	SNP	Hom	269.72	12		K10D3.4	K10D3.4	protein_coding	K10D3.4			UPSTREAM: 709 bases
I	7140681	G	T	SNP	Hom	269.72	12		K07G5.6	K07G5.6	protein_coding	K07G5.6.2			DOWNSTREAM: 9362 bases
I	7140681	G	T	SNP	Hom	269.72	12		H37N21.1	H37N21.1	protein_coding	H37N21.1			INTRON					1950
I	7149815	*	#NAME?	INS	Hom	537.79	14		K07G5.1	crml-1	protein_coding	K07G5.1			DOWNSTREAM: 2643 bases
I	7149815	*	#NAME?	INS	Hom	537.79	14		H37N21.1	H37N21.1	protein_coding	H37N21.1			UPSTREAM: 2586 bases
I	7149815	*	#NAME?	INS	Hom	537.79	14		K07G5.2	xpa-1	protein_coding	K07G5.2			UPSTREAM: 9897 bases
I	7149815	*	#NAME?	INS	Hom	537.79	14		K07G5.6	K07G5.6	protein_coding	K07G5.6.1			DOWNSTREAM: 120 bases
I	7149815	*	#NAME?	INS	Hom	537.79	14		K10D3.4	K10D3.4	protein_coding	K10D3.4			UPSTREAM: 9843 bases
I	7149815	*	#NAME?	INS	Hom	537.79	14		K07G5.6	K07G5.6	protein_coding	K07G5.6.2			DOWNSTREAM: 228 bases
I	7251393	*	#NAME?	DEL	Hom	172.26	8		R06C7.3	dhp-1	protein_coding	R06C7.3.3			UPSTREAM: 7632 bases
I	7251393	*	#NAME?	DEL	Hom	172.26	8		R06C7.3	dhp-1	protein_coding	R06C7.3.1			UPSTREAM: 7596 bases
I	7251393	*	#NAME?	DEL	Hom	172.26	8		R06C7.3	dhp-1	protein_coding	R06C7.3.2			UPSTREAM: 7428 bases
I	7251393	*	#NAME?	DEL	Hom	172.26	8		R06C7.9	ztf-15	protein_coding	R06C7.9a.1			UPSTREAM: 4114 bases
I	7251393	*	#NAME?	DEL	Hom	172.26	8		R06C7.9	ztf-15	protein_coding	R06C7.9a.2			UPSTREAM: 4116 bases
I	7251393	*	#NAME?	DEL	Hom	172.26	8		R06C7.9	ztf-15	protein_coding	R06C7.9b			UPSTREAM: 4116 bases
I	7251393	*	#NAME?	DEL	Hom	172.26	8		R06C7.4	cpg-3	protein_coding	R06C7.4.3			DOWNSTREAM: 5291 bases
I	7251393	*	#NAME?	DEL	Hom	172.26	8		R06C7.4	cpg-3	protein_coding	R06C7.4.1			DOWNSTREAM: 5255 bases
I	7251393	*	#NAME?	DEL	Hom	172.26	8		R06C7.4	cpg-3	protein_coding	R06C7.4.2			DOWNSTREAM: 5100 bases
I	7251393	*	#NAME?	DEL	Hom	172.26	8		R06C7.6	R06C7.6	protein_coding	R06C7.6			UPSTREAM: 4581 bases
I	7251393	*	#NAME?	DEL	Hom	172.26	8		R06C7.5	R06C7.5	protein_coding	R06C7.5b.2			UPSTREAM: 2708 bases
I	7251393	*	#NAME?	DEL	Hom	172.26	8		R06C7.5	R06C7.5	protein_coding	R06C7.5a			UPSTREAM: 2708 bases
I	7251393	*	#NAME?	DEL	Hom	172.26	8		R06C7.5	R06C7.5	protein_coding	R06C7.5b.1			UPSTREAM: 2706 bases
I	7251393	*	#NAME?	DEL	Hom	172.26	8		R06C7.10	let-75	protein_coding	R06C7.10.1			DOWNSTREAM: 7526 bases
I	7251393	*	#NAME?	DEL	Hom	172.26	8		R06C7.10	let-75	protein_coding	R06C7.10.2			DOWNSTREAM: 8069 bases
I	7251393	*	#NAME?	DEL	Hom	172.26	8		R06C7.12	R06C7.12	ncRNA	R06C7.12			UPSTREAM: 8444 bases
I	7251393	*	#NAME?	DEL	Hom	172.26	8		R06C7.7	lin-61	protein_coding	R06C7.7b			UPSTREAM: 113 bases
I	7251393	*	#NAME?	DEL	Hom	172.26	8		R06C7.8	bub-1	protein_coding	R06C7.8			UPSTREAM: 546 bases
I	7251393	*	#NAME?	DEL	Hom	172.26	8		R06C7.7	lin-61	protein_coding	R06C7.7a.1	exon_I_7250632_7251407	1	UTR_5_PRIME: 579 bases from TSS
I	7301404	C	G	SNP	Hom	430.54	16		F13G3.2	srd-53	protein_coding	F13G3.2			DOWNSTREAM: 4633 bases
I	7301404	C	G	SNP	Hom	430.54	16		F13G3.12	F13G3.12	protein_coding	F13G3.12			DOWNSTREAM: 4347 bases
I	7301404	C	G	SNP	Hom	430.54	16		F13G3.11	F13G3.11	protein_coding	F13G3.11.1			UPSTREAM: 5709 bases
I	7301404	C	G	SNP	Hom	430.54	16		F13G3.8	eat-5	protein_coding	F13G3.8.1			DOWNSTREAM: 7197 bases
I	7301404	C	G	SNP	Hom	430.54	16		F13G3.8	eat-5	protein_coding	F13G3.8.2			DOWNSTREAM: 7237 bases
I	7301404	C	G	SNP	Hom	430.54	16		F13G3.3	F13G3.3	protein_coding	F13G3.3b.2			UPSTREAM: 1594 bases
I	7301404	C	G	SNP	Hom	430.54	16		F13G3.3	F13G3.3	protein_coding	F13G3.3a			UPSTREAM: 1444 bases
I	7301404	C	G	SNP	Hom	430.54	16		F13G3.3	F13G3.3	protein_coding	F13G3.3b.1			UPSTREAM: 1429 bases
I	7301404	C	G	SNP	Hom	430.54	16		F13G3.4	dylt-1	protein_coding	F13G3.4.2			UPSTREAM: 493 bases
I	7301404	C	G	SNP	Hom	430.54	16		F13G3.4	dylt-1	protein_coding	F13G3.4.1			UPSTREAM: 491 bases
I	7301404	C	G	SNP	Hom	430.54	16		F13G3.1	ztf-2	protein_coding	F13G3.1			DOWNSTREAM: 8164 bases
I	7301404	C	G	SNP	Hom	430.54	16		F13G3.6	F13G3.6	protein_coding	F13G3.6			DOWNSTREAM: 1939 bases
I	7301404	C	G	SNP	Hom	430.54	16		F13G3.7	F13G3.7	protein_coding	F13G3.7b.1			UPSTREAM: 3512 bases
I	7301404	C	G	SNP	Hom	430.54	16		F13G3.7	F13G3.7	protein_coding	F13G3.7b.2			UPSTREAM: 3598 bases
I	7301404	C	G	SNP	Hom	430.54	16		F13G3.7	F13G3.7	protein_coding	F13G3.7a			UPSTREAM: 3598 bases
I	7301404	C	G	SNP	Hom	430.54	16		F13G3.5	ttx-7	protein_coding	F13G3.5a	exon_I_7301006_7301424	6	NON_SYNONYMOUS_CODING	G/A	gGc/gCc	206	0	858
I	7301404	C	G	SNP	Hom	430.54	16		F13G3.5	ttx-7	protein_coding	F13G3.5b.1	exon_I_7301060_7301424	6	NON_SYNONYMOUS_CODING	G/A	gGc/gCc	203	0	849
I	7363707	*	#NAME?	INS	Hom	583.41	16		F07A5.4	F07A5.4	protein_coding	F07A5.4.2			UPSTREAM: 4614 bases
I	7363707	*	#NAME?	INS	Hom	583.41	16		F07A5.4	F07A5.4	protein_coding	F07A5.4.3			UPSTREAM: 4609 bases
I	7363707	*	#NAME?	INS	Hom	583.41	16		F07A5.4	F07A5.4	protein_coding	F07A5.4.1			UPSTREAM: 4607 bases
I	7363707	*	#NAME?	INS	Hom	583.41	16		F07A5.5	sue-1	protein_coding	F07A5.5			INTRON					1614
I	7363707	*	#NAME?	INS	Hom	583.41	16		F07A5.3	scav-6	protein_coding	F07A5.3			DOWNSTREAM: 6536 bases
I	7421945	*	#NAME?	INS	Hom	441.13	12		ZK524.2	unc-13	protein_coding	ZK524.2e			UPSTREAM: 836 bases
I	7421945	*	#NAME?	INS	Hom	441.13	12		ZK524.2	unc-13	protein_coding	ZK524.2d			UPSTREAM: 836 bases
I	7421945	*	#NAME?	INS	Hom	441.13	12		ZK524.2	unc-13	protein_coding	ZK524.2f			UPSTREAM: 836 bases
I	7421945	*	#NAME?	INS	Hom	441.13	12		ZK524.2	unc-13	protein_coding	ZK524.2a			UPSTREAM: 836 bases
I	7666739	*	#NAME?	INS	Hom	473.68	12		F26A3.7	F26A3.7	protein_coding	F26A3.7			DOWNSTREAM: 7990 bases
I	7666739	*	#NAME?	INS	Hom	473.68	12		T24B1.1	T24B1.1	protein_coding	T24B1.1			UPSTREAM: 9925 bases
I	7666739	*	#NAME?	INS	Hom	473.68	12		F26A3.4	F26A3.4	protein_coding	F26A3.4.1			UPSTREAM: 8450 bases
I	7666739	*	#NAME?	INS	Hom	473.68	12		F26A3.5	F26A3.5	protein_coding	F26A3.5			UPSTREAM: 1792 bases
I	7666739	*	#NAME?	INS	Hom	473.68	12		F26A3.6	del-3	protein_coding	F26A3.6			DOWNSTREAM: 3583 bases
I	7666739	*	#NAME?	INS	Hom	473.68	12		F26A3.11	F26A3.11	ncRNA	F26A3.11			UPSTREAM: 4789 bases
I	7666739	*	#NAME?	INS	Hom	473.68	12		F26A3.4	F26A3.4	protein_coding	F26A3.4.2			UPSTREAM: 8452 bases
I	7666753	*	#NAME?	INS	Hom	520.33	15		F26A3.7	F26A3.7	protein_coding	F26A3.7			DOWNSTREAM: 7976 bases
I	7666753	*	#NAME?	INS	Hom	520.33	15		T24B1.1	T24B1.1	protein_coding	T24B1.1			UPSTREAM: 9911 bases
I	7666753	*	#NAME?	INS	Hom	520.33	15		F26A3.4	F26A3.4	protein_coding	F26A3.4.1			UPSTREAM: 8464 bases
I	7666753	*	#NAME?	INS	Hom	520.33	15		F26A3.5	F26A3.5	protein_coding	F26A3.5			UPSTREAM: 1778 bases
I	7666753	*	#NAME?	INS	Hom	520.33	15		F26A3.6	del-3	protein_coding	F26A3.6			DOWNSTREAM: 3569 bases
I	7666753	*	#NAME?	INS	Hom	520.33	15		F26A3.11	F26A3.11	ncRNA	F26A3.11			UPSTREAM: 4775 bases
I	7666753	*	#NAME?	INS	Hom	520.33	15		F26A3.4	F26A3.4	protein_coding	F26A3.4.2			UPSTREAM: 8466 bases
I	7666782	*	#NAME?	INS	Hom	469.29	14		F26A3.7	F26A3.7	protein_coding	F26A3.7			DOWNSTREAM: 7947 bases
I	7666782	*	#NAME?	INS	Hom	469.29	14		T24B1.1	T24B1.1	protein_coding	T24B1.1			UPSTREAM: 9882 bases
I	7666782	*	#NAME?	INS	Hom	469.29	14		F26A3.4	F26A3.4	protein_coding	F26A3.4.1			UPSTREAM: 8493 bases
I	7666782	*	#NAME?	INS	Hom	469.29	14		F26A3.5	F26A3.5	protein_coding	F26A3.5			UPSTREAM: 1749 bases
I	7666782	*	#NAME?	INS	Hom	469.29	14		F26A3.6	del-3	protein_coding	F26A3.6			DOWNSTREAM: 3540 bases
I	7666782	*	#NAME?	INS	Hom	469.29	14		F26A3.11	F26A3.11	ncRNA	F26A3.11			UPSTREAM: 4746 bases
I	7666782	*	#NAME?	INS	Hom	469.29	14		F26A3.4	F26A3.4	protein_coding	F26A3.4.2			UPSTREAM: 8495 bases
I	7666800	*	#NAME?	INS	Hom	518.1	13		F26A3.7	F26A3.7	protein_coding	F26A3.7			DOWNSTREAM: 7929 bases
I	7666800	*	#NAME?	INS	Hom	518.1	13		T24B1.1	T24B1.1	protein_coding	T24B1.1			UPSTREAM: 9864 bases
I	7666800	*	#NAME?	INS	Hom	518.1	13		F26A3.4	F26A3.4	protein_coding	F26A3.4.1			UPSTREAM: 8511 bases
I	7666800	*	#NAME?	INS	Hom	518.1	13		F26A3.5	F26A3.5	protein_coding	F26A3.5			UPSTREAM: 1731 bases
I	7666800	*	#NAME?	INS	Hom	518.1	13		F26A3.6	del-3	protein_coding	F26A3.6			DOWNSTREAM: 3522 bases
I	7666800	*	#NAME?	INS	Hom	518.1	13		F26A3.11	F26A3.11	ncRNA	F26A3.11			UPSTREAM: 4728 bases
I	7666800	*	#NAME?	INS	Hom	518.1	13		F26A3.4	F26A3.4	protein_coding	F26A3.4.2			UPSTREAM: 8513 bases
I	7666815	*	#NAME?	INS	Hom	554.49	15		F26A3.7	F26A3.7	protein_coding	F26A3.7			DOWNSTREAM: 7914 bases
I	7666815	*	#NAME?	INS	Hom	554.49	15		T24B1.1	T24B1.1	protein_coding	T24B1.1			UPSTREAM: 9849 bases
I	7666815	*	#NAME?	INS	Hom	554.49	15		F26A3.4	F26A3.4	protein_coding	F26A3.4.1			UPSTREAM: 8526 bases
I	7666815	*	#NAME?	INS	Hom	554.49	15		F26A3.5	F26A3.5	protein_coding	F26A3.5			UPSTREAM: 1716 bases
I	7666815	*	#NAME?	INS	Hom	554.49	15		F26A3.6	del-3	protein_coding	F26A3.6			DOWNSTREAM: 3507 bases
I	7666815	*	#NAME?	INS	Hom	554.49	15		F26A3.11	F26A3.11	ncRNA	F26A3.11			UPSTREAM: 4713 bases
I	7666815	*	#NAME?	INS	Hom	554.49	15		F26A3.4	F26A3.4	protein_coding	F26A3.4.2			UPSTREAM: 8528 bases
I	7741845	C	A	SNP	Hom	118.71	6		F27D4.6	F27D4.6	protein_coding	F27D4.6b			DOWNSTREAM: 3926 bases
I	7741845	C	A	SNP	Hom	118.71	6		F27D4.6	F27D4.6	protein_coding	F27D4.6a.3			DOWNSTREAM: 3888 bases
I	7741845	C	A	SNP	Hom	118.71	6		F27D4.6	F27D4.6	protein_coding	F27D4.6a.2			DOWNSTREAM: 3876 bases
I	7741845	C	A	SNP	Hom	118.71	6		F27D4.6	F27D4.6	protein_coding	F27D4.6a.1			DOWNSTREAM: 3856 bases
I	7741845	C	A	SNP	Hom	118.71	6		F58H10.2	21ur-12039	ncRNA	F58H10.2			DOWNSTREAM: 3158 bases
I	7741858	*	#NAME?	DEL	Hom	150.36	5		F27D4.6	F27D4.6	protein_coding	F27D4.6b			DOWNSTREAM: 3939 bases
I	7741858	*	#NAME?	DEL	Hom	150.36	5		F27D4.6	F27D4.6	protein_coding	F27D4.6a.3			DOWNSTREAM: 3901 bases
I	7741858	*	#NAME?	DEL	Hom	150.36	5		F27D4.6	F27D4.6	protein_coding	F27D4.6a.2			DOWNSTREAM: 3889 bases
I	7741858	*	#NAME?	DEL	Hom	150.36	5		F27D4.6	F27D4.6	protein_coding	F27D4.6a.1			DOWNSTREAM: 3869 bases
I	7741858	*	#NAME?	DEL	Hom	150.36	5		F58H10.2	21ur-12039	ncRNA	F58H10.2			DOWNSTREAM: 3171 bases
I	7741880	*	#NAME?	DEL	Hom	156.04	5		F27D4.6	F27D4.6	protein_coding	F27D4.6b			DOWNSTREAM: 3961 bases
I	7741880	*	#NAME?	DEL	Hom	156.04	5		F27D4.6	F27D4.6	protein_coding	F27D4.6a.3			DOWNSTREAM: 3923 bases
I	7741880	*	#NAME?	DEL	Hom	156.04	5		F27D4.6	F27D4.6	protein_coding	F27D4.6a.2			DOWNSTREAM: 3911 bases
I	7741880	*	#NAME?	DEL	Hom	156.04	5		F27D4.6	F27D4.6	protein_coding	F27D4.6a.1			DOWNSTREAM: 3891 bases
I	7741880	*	#NAME?	DEL	Hom	156.04	5		F58H10.2	21ur-12039	ncRNA	F58H10.2			DOWNSTREAM: 3193 bases
I	7741885	C	G	SNP	Hom	118.71	6		F27D4.6	F27D4.6	protein_coding	F27D4.6b			DOWNSTREAM: 3966 bases
I	7741885	C	G	SNP	Hom	118.71	6		F27D4.6	F27D4.6	protein_coding	F27D4.6a.3			DOWNSTREAM: 3928 bases
I	7741885	C	G	SNP	Hom	118.71	6		F27D4.6	F27D4.6	protein_coding	F27D4.6a.2			DOWNSTREAM: 3916 bases
I	7741885	C	G	SNP	Hom	118.71	6		F27D4.6	F27D4.6	protein_coding	F27D4.6a.1			DOWNSTREAM: 3896 bases
I	7741885	C	G	SNP	Hom	118.71	6		F58H10.2	21ur-12039	ncRNA	F58H10.2			DOWNSTREAM: 3198 bases
I	7753376	*	+C	INS	Hom	316.77	9		F58H10.1	F58H10.1	protein_coding	F58H10.1			UPSTREAM: 2397 bases
I	7780077	T	G	SNP	Hom	143.89	7		H15N14.2	nsf-1	protein_coding	H15N14.2b.3			UPSTREAM: 9843 bases
I	7780077	T	G	SNP	Hom	143.89	7		H15N14.2	nsf-1	protein_coding	H15N14.2b.1			UPSTREAM: 9842 bases
I	7780077	T	G	SNP	Hom	143.89	7		VH15N14R.1	VH15N14R.1	protein_coding	VH15N14R.1			DOWNSTREAM: 1096 bases
I	7780077	T	G	SNP	Hom	143.89	7		H15N14.2	nsf-1	protein_coding	H15N14.2b.2			UPSTREAM: 8035 bases
I	7780077	T	G	SNP	Hom	143.89	7		H15N14.2	nsf-1	protein_coding	H15N14.2a			UPSTREAM: 7851 bases
I	7780077	T	G	SNP	Hom	143.89	7		D2005.1	D2005.1	protein_coding	D2005.1			DOWNSTREAM: 4416 bases
I	7780077	T	G	SNP	Hom	143.89	7		H15N14.1	adr-1	protein_coding	H15N14.1g			DOWNSTREAM: 5432 bases
I	7780077	T	G	SNP	Hom	143.89	7		H15N14.3	H15N14.3	pseudogene	H15N14.3			DOWNSTREAM: 2071 bases
I	7780077	T	G	SNP	Hom	143.89	7		H15N14.4	H15N14.4	pseudogene	H15N14.4			DOWNSTREAM: 462 bases
I	7780077	T	G	SNP	Hom	143.89	7		D2005.6	D2005.6	protein_coding	D2005.6			DOWNSTREAM: 6595 bases
I	7780077	T	G	SNP	Hom	143.89	7		H15N14.1	adr-1	protein_coding	H15N14.1c.2			DOWNSTREAM: 2613 bases
I	7780077	T	G	SNP	Hom	143.89	7		H15N14.1	adr-1	protein_coding	H15N14.1f			DOWNSTREAM: 2505 bases
I	7780077	T	G	SNP	Hom	143.89	7		H15N14.1	adr-1	protein_coding	H15N14.1e			DOWNSTREAM: 2505 bases
I	7780077	T	G	SNP	Hom	143.89	7		H15N14.1	adr-1	protein_coding	H15N14.1d			DOWNSTREAM: 2505 bases
I	7780077	T	G	SNP	Hom	143.89	7		H15N14.1	adr-1	protein_coding	H15N14.1c.1			DOWNSTREAM: 2505 bases
I	7780079	A	C	SNP	Hom	172.4	7		H15N14.2	nsf-1	protein_coding	H15N14.2b.3			UPSTREAM: 9845 bases
I	7780079	A	C	SNP	Hom	172.4	7		H15N14.2	nsf-1	protein_coding	H15N14.2b.1			UPSTREAM: 9844 bases
I	7780079	A	C	SNP	Hom	172.4	7		VH15N14R.1	VH15N14R.1	protein_coding	VH15N14R.1			DOWNSTREAM: 1094 bases
I	7780079	A	C	SNP	Hom	172.4	7		H15N14.2	nsf-1	protein_coding	H15N14.2b.2			UPSTREAM: 8037 bases
I	7780079	A	C	SNP	Hom	172.4	7		H15N14.2	nsf-1	protein_coding	H15N14.2a			UPSTREAM: 7853 bases
I	7780079	A	C	SNP	Hom	172.4	7		D2005.1	D2005.1	protein_coding	D2005.1			DOWNSTREAM: 4414 bases
I	7780079	A	C	SNP	Hom	172.4	7		H15N14.1	adr-1	protein_coding	H15N14.1g			DOWNSTREAM: 5434 bases
I	7780079	A	C	SNP	Hom	172.4	7		H15N14.3	H15N14.3	pseudogene	H15N14.3			DOWNSTREAM: 2073 bases
I	7780079	A	C	SNP	Hom	172.4	7		H15N14.4	H15N14.4	pseudogene	H15N14.4			DOWNSTREAM: 464 bases
I	7780079	A	C	SNP	Hom	172.4	7		D2005.6	D2005.6	protein_coding	D2005.6			DOWNSTREAM: 6593 bases
I	7780079	A	C	SNP	Hom	172.4	7		H15N14.1	adr-1	protein_coding	H15N14.1c.2			DOWNSTREAM: 2615 bases
I	7780079	A	C	SNP	Hom	172.4	7		H15N14.1	adr-1	protein_coding	H15N14.1f			DOWNSTREAM: 2507 bases
I	7780079	A	C	SNP	Hom	172.4	7		H15N14.1	adr-1	protein_coding	H15N14.1e			DOWNSTREAM: 2507 bases
I	7780079	A	C	SNP	Hom	172.4	7		H15N14.1	adr-1	protein_coding	H15N14.1d			DOWNSTREAM: 2507 bases
I	7780079	A	C	SNP	Hom	172.4	7		H15N14.1	adr-1	protein_coding	H15N14.1c.1			DOWNSTREAM: 2507 bases
I	7780082	A	G	SNP	Hom	144.53	7		H15N14.2	nsf-1	protein_coding	H15N14.2b.3			UPSTREAM: 9848 bases
I	7780082	A	G	SNP	Hom	144.53	7		H15N14.2	nsf-1	protein_coding	H15N14.2b.1			UPSTREAM: 9847 bases
I	7780082	A	G	SNP	Hom	144.53	7		VH15N14R.1	VH15N14R.1	protein_coding	VH15N14R.1			DOWNSTREAM: 1091 bases
I	7780082	A	G	SNP	Hom	144.53	7		H15N14.2	nsf-1	protein_coding	H15N14.2b.2			UPSTREAM: 8040 bases
I	7780082	A	G	SNP	Hom	144.53	7		H15N14.2	nsf-1	protein_coding	H15N14.2a			UPSTREAM: 7856 bases
I	7780082	A	G	SNP	Hom	144.53	7		D2005.1	D2005.1	protein_coding	D2005.1			DOWNSTREAM: 4411 bases
I	7780082	A	G	SNP	Hom	144.53	7		H15N14.1	adr-1	protein_coding	H15N14.1g			DOWNSTREAM: 5437 bases
I	7780082	A	G	SNP	Hom	144.53	7		H15N14.3	H15N14.3	pseudogene	H15N14.3			DOWNSTREAM: 2076 bases
I	7780082	A	G	SNP	Hom	144.53	7		H15N14.4	H15N14.4	pseudogene	H15N14.4			DOWNSTREAM: 467 bases
I	7780082	A	G	SNP	Hom	144.53	7		D2005.6	D2005.6	protein_coding	D2005.6			DOWNSTREAM: 6590 bases
I	7780082	A	G	SNP	Hom	144.53	7		H15N14.1	adr-1	protein_coding	H15N14.1c.2			DOWNSTREAM: 2618 bases
I	7780082	A	G	SNP	Hom	144.53	7		H15N14.1	adr-1	protein_coding	H15N14.1f			DOWNSTREAM: 2510 bases
I	7780082	A	G	SNP	Hom	144.53	7		H15N14.1	adr-1	protein_coding	H15N14.1e			DOWNSTREAM: 2510 bases
I	7780082	A	G	SNP	Hom	144.53	7		H15N14.1	adr-1	protein_coding	H15N14.1d			DOWNSTREAM: 2510 bases
I	7780082	A	G	SNP	Hom	144.53	7		H15N14.1	adr-1	protein_coding	H15N14.1c.1			DOWNSTREAM: 2510 bases
I	7780083	G	T	SNP	Hom	143.19	7		H15N14.2	nsf-1	protein_coding	H15N14.2b.3			UPSTREAM: 9849 bases
I	7780083	G	T	SNP	Hom	143.19	7		H15N14.2	nsf-1	protein_coding	H15N14.2b.1			UPSTREAM: 9848 bases
I	7780083	G	T	SNP	Hom	143.19	7		VH15N14R.1	VH15N14R.1	protein_coding	VH15N14R.1			DOWNSTREAM: 1090 bases
I	7780083	G	T	SNP	Hom	143.19	7		H15N14.2	nsf-1	protein_coding	H15N14.2b.2			UPSTREAM: 8041 bases
I	7780083	G	T	SNP	Hom	143.19	7		H15N14.2	nsf-1	protein_coding	H15N14.2a			UPSTREAM: 7857 bases
I	7780083	G	T	SNP	Hom	143.19	7		D2005.1	D2005.1	protein_coding	D2005.1			DOWNSTREAM: 4410 bases
I	7780083	G	T	SNP	Hom	143.19	7		H15N14.1	adr-1	protein_coding	H15N14.1g			DOWNSTREAM: 5438 bases
I	7780083	G	T	SNP	Hom	143.19	7		H15N14.3	H15N14.3	pseudogene	H15N14.3			DOWNSTREAM: 2077 bases
I	7780083	G	T	SNP	Hom	143.19	7		H15N14.4	H15N14.4	pseudogene	H15N14.4			DOWNSTREAM: 468 bases
I	7780083	G	T	SNP	Hom	143.19	7		D2005.6	D2005.6	protein_coding	D2005.6			DOWNSTREAM: 6589 bases
I	7780083	G	T	SNP	Hom	143.19	7		H15N14.1	adr-1	protein_coding	H15N14.1c.2			DOWNSTREAM: 2619 bases
I	7780083	G	T	SNP	Hom	143.19	7		H15N14.1	adr-1	protein_coding	H15N14.1f			DOWNSTREAM: 2511 bases
I	7780083	G	T	SNP	Hom	143.19	7		H15N14.1	adr-1	protein_coding	H15N14.1e			DOWNSTREAM: 2511 bases
I	7780083	G	T	SNP	Hom	143.19	7		H15N14.1	adr-1	protein_coding	H15N14.1d			DOWNSTREAM: 2511 bases
I	7780083	G	T	SNP	Hom	143.19	7		H15N14.1	adr-1	protein_coding	H15N14.1c.1			DOWNSTREAM: 2511 bases
I	7780085	A	G	SNP	Hom	143.89	7		H15N14.2	nsf-1	protein_coding	H15N14.2b.3			UPSTREAM: 9851 bases
I	7780085	A	G	SNP	Hom	143.89	7		H15N14.2	nsf-1	protein_coding	H15N14.2b.1			UPSTREAM: 9850 bases
I	7780085	A	G	SNP	Hom	143.89	7		VH15N14R.1	VH15N14R.1	protein_coding	VH15N14R.1			DOWNSTREAM: 1088 bases
I	7780085	A	G	SNP	Hom	143.89	7		H15N14.2	nsf-1	protein_coding	H15N14.2b.2			UPSTREAM: 8043 bases
I	7780085	A	G	SNP	Hom	143.89	7		H15N14.2	nsf-1	protein_coding	H15N14.2a			UPSTREAM: 7859 bases
I	7780085	A	G	SNP	Hom	143.89	7		D2005.1	D2005.1	protein_coding	D2005.1			DOWNSTREAM: 4408 bases
I	7780085	A	G	SNP	Hom	143.89	7		H15N14.1	adr-1	protein_coding	H15N14.1g			DOWNSTREAM: 5440 bases
I	7780085	A	G	SNP	Hom	143.89	7		H15N14.3	H15N14.3	pseudogene	H15N14.3			DOWNSTREAM: 2079 bases
I	7780085	A	G	SNP	Hom	143.89	7		H15N14.4	H15N14.4	pseudogene	H15N14.4			DOWNSTREAM: 470 bases
I	7780085	A	G	SNP	Hom	143.89	7		D2005.6	D2005.6	protein_coding	D2005.6			DOWNSTREAM: 6587 bases
I	7780085	A	G	SNP	Hom	143.89	7		H15N14.1	adr-1	protein_coding	H15N14.1c.2			DOWNSTREAM: 2621 bases
I	7780085	A	G	SNP	Hom	143.89	7		H15N14.1	adr-1	protein_coding	H15N14.1f			DOWNSTREAM: 2513 bases
I	7780085	A	G	SNP	Hom	143.89	7		H15N14.1	adr-1	protein_coding	H15N14.1e			DOWNSTREAM: 2513 bases
I	7780085	A	G	SNP	Hom	143.89	7		H15N14.1	adr-1	protein_coding	H15N14.1d			DOWNSTREAM: 2513 bases
I	7780085	A	G	SNP	Hom	143.89	7		H15N14.1	adr-1	protein_coding	H15N14.1c.1			DOWNSTREAM: 2513 bases
I	7780095	G	C	SNP	Hom	173.04	8		H15N14.2	nsf-1	protein_coding	H15N14.2b.3			UPSTREAM: 9861 bases
I	7780095	G	C	SNP	Hom	173.04	8		H15N14.2	nsf-1	protein_coding	H15N14.2b.1			UPSTREAM: 9860 bases
I	7780095	G	C	SNP	Hom	173.04	8		VH15N14R.1	VH15N14R.1	protein_coding	VH15N14R.1			DOWNSTREAM: 1078 bases
I	7780095	G	C	SNP	Hom	173.04	8		H15N14.2	nsf-1	protein_coding	H15N14.2b.2			UPSTREAM: 8053 bases
I	7780095	G	C	SNP	Hom	173.04	8		H15N14.2	nsf-1	protein_coding	H15N14.2a			UPSTREAM: 7869 bases
I	7780095	G	C	SNP	Hom	173.04	8		D2005.1	D2005.1	protein_coding	D2005.1			DOWNSTREAM: 4398 bases
I	7780095	G	C	SNP	Hom	173.04	8		H15N14.1	adr-1	protein_coding	H15N14.1g			DOWNSTREAM: 5450 bases
I	7780095	G	C	SNP	Hom	173.04	8		H15N14.3	H15N14.3	pseudogene	H15N14.3			DOWNSTREAM: 2089 bases
I	7780095	G	C	SNP	Hom	173.04	8		H15N14.4	H15N14.4	pseudogene	H15N14.4			DOWNSTREAM: 480 bases
I	7780095	G	C	SNP	Hom	173.04	8		D2005.6	D2005.6	protein_coding	D2005.6			DOWNSTREAM: 6577 bases
I	7780095	G	C	SNP	Hom	173.04	8		H15N14.1	adr-1	protein_coding	H15N14.1c.2			DOWNSTREAM: 2631 bases
I	7780095	G	C	SNP	Hom	173.04	8		H15N14.1	adr-1	protein_coding	H15N14.1f			DOWNSTREAM: 2523 bases
I	7780095	G	C	SNP	Hom	173.04	8		H15N14.1	adr-1	protein_coding	H15N14.1e			DOWNSTREAM: 2523 bases
I	7780095	G	C	SNP	Hom	173.04	8		H15N14.1	adr-1	protein_coding	H15N14.1d			DOWNSTREAM: 2523 bases
I	7780095	G	C	SNP	Hom	173.04	8		H15N14.1	adr-1	protein_coding	H15N14.1c.1			DOWNSTREAM: 2523 bases
I	7879121	*	#NAME?	INS	Hom	886.41	22		R11A5.7	R11A5.7	protein_coding	R11A5.7.2			UPSTREAM: 3572 bases
I	7879121	*	#NAME?	INS	Hom	886.41	22		R11A5.7	R11A5.7	protein_coding	R11A5.7.1			UPSTREAM: 3566 bases
I	7879121	*	#NAME?	INS	Hom	886.41	22		F55D12.8	F55D12.8	ncRNA	F55D12.8			DOWNSTREAM: 8088 bases
I	7879121	*	#NAME?	INS	Hom	886.41	22		R11A5.4	R11A5.4	protein_coding	R11A5.4c.3			DOWNSTREAM: 7243 bases
I	7879121	*	#NAME?	INS	Hom	886.41	22		R11A5.4	R11A5.4	protein_coding	R11A5.4c.4			DOWNSTREAM: 7243 bases
I	7879121	*	#NAME?	INS	Hom	886.41	22		R11A5.4	R11A5.4	protein_coding	R11A5.4c.1			DOWNSTREAM: 7243 bases
I	7879121	*	#NAME?	INS	Hom	886.41	22		R11A5.4	R11A5.4	protein_coding	R11A5.4c.2			DOWNSTREAM: 7243 bases
I	7879121	*	#NAME?	INS	Hom	886.41	22		R11A5.4	R11A5.4	protein_coding	R11A5.4d.6			DOWNSTREAM: 7243 bases
I	7879121	*	#NAME?	INS	Hom	886.41	22		R11A5.4	R11A5.4	protein_coding	R11A5.4d.3			DOWNSTREAM: 7243 bases
I	7879121	*	#NAME?	INS	Hom	886.41	22		R11A5.4	R11A5.4	protein_coding	R11A5.4d.2			DOWNSTREAM: 7243 bases
I	7879121	*	#NAME?	INS	Hom	886.41	22		R11A5.4	R11A5.4	protein_coding	R11A5.4d.5			DOWNSTREAM: 7243 bases
I	7879121	*	#NAME?	INS	Hom	886.41	22		R11A5.4	R11A5.4	protein_coding	R11A5.4d.4			DOWNSTREAM: 7243 bases
I	7879121	*	#NAME?	INS	Hom	886.41	22		R11A5.4	R11A5.4	protein_coding	R11A5.4d.1			DOWNSTREAM: 7243 bases
I	7879121	*	#NAME?	INS	Hom	886.41	22		R11A5.4	R11A5.4	protein_coding	R11A5.4b.2			DOWNSTREAM: 7051 bases
I	7879121	*	#NAME?	INS	Hom	886.41	22		R11A5.4	R11A5.4	protein_coding	R11A5.4b.1			DOWNSTREAM: 7051 bases
I	7879121	*	#NAME?	INS	Hom	886.41	22		R11A5.4	R11A5.4	protein_coding	R11A5.4a			DOWNSTREAM: 7046 bases
I	7879121	*	#NAME?	INS	Hom	886.41	22		F55D12.1	F55D12.1	protein_coding	F55D12.1			UPSTREAM: 5017 bases
I	7879493	C	A	SNP	Hom	447.49	18		R11A5.7	R11A5.7	protein_coding	R11A5.7.2			UPSTREAM: 3944 bases
I	7879493	C	A	SNP	Hom	447.49	18		R11A5.7	R11A5.7	protein_coding	R11A5.7.1			UPSTREAM: 3938 bases
I	7879493	C	A	SNP	Hom	447.49	18		F55D12.8	F55D12.8	ncRNA	F55D12.8			DOWNSTREAM: 7716 bases
I	7879493	C	A	SNP	Hom	447.49	18		F55D12.2	F55D12.2	protein_coding	F55D12.2a			UPSTREAM: 9858 bases
I	7879493	C	A	SNP	Hom	447.49	18		R11A5.4	R11A5.4	protein_coding	R11A5.4c.3			DOWNSTREAM: 7615 bases
I	7879493	C	A	SNP	Hom	447.49	18		R11A5.4	R11A5.4	protein_coding	R11A5.4c.4			DOWNSTREAM: 7615 bases
I	7879493	C	A	SNP	Hom	447.49	18		R11A5.4	R11A5.4	protein_coding	R11A5.4c.1			DOWNSTREAM: 7615 bases
I	7879493	C	A	SNP	Hom	447.49	18		R11A5.4	R11A5.4	protein_coding	R11A5.4c.2			DOWNSTREAM: 7615 bases
I	7879493	C	A	SNP	Hom	447.49	18		R11A5.4	R11A5.4	protein_coding	R11A5.4d.6			DOWNSTREAM: 7615 bases
I	7879493	C	A	SNP	Hom	447.49	18		R11A5.4	R11A5.4	protein_coding	R11A5.4d.3			DOWNSTREAM: 7615 bases
I	7879493	C	A	SNP	Hom	447.49	18		R11A5.4	R11A5.4	protein_coding	R11A5.4d.2			DOWNSTREAM: 7615 bases
I	7879493	C	A	SNP	Hom	447.49	18		R11A5.4	R11A5.4	protein_coding	R11A5.4d.5			DOWNSTREAM: 7615 bases
I	7879493	C	A	SNP	Hom	447.49	18		R11A5.4	R11A5.4	protein_coding	R11A5.4d.4			DOWNSTREAM: 7615 bases
I	7879493	C	A	SNP	Hom	447.49	18		R11A5.4	R11A5.4	protein_coding	R11A5.4d.1			DOWNSTREAM: 7615 bases
I	7879493	C	A	SNP	Hom	447.49	18		R11A5.4	R11A5.4	protein_coding	R11A5.4b.2			DOWNSTREAM: 7423 bases
I	7879493	C	A	SNP	Hom	447.49	18		R11A5.4	R11A5.4	protein_coding	R11A5.4b.1			DOWNSTREAM: 7423 bases
I	7879493	C	A	SNP	Hom	447.49	18		R11A5.4	R11A5.4	protein_coding	R11A5.4a			DOWNSTREAM: 7418 bases
I	7879493	C	A	SNP	Hom	447.49	18		F55D12.1	F55D12.1	protein_coding	F55D12.1			UPSTREAM: 4645 bases
I	7879494	G	A	SNP	Hom	510.19	18		R11A5.7	R11A5.7	protein_coding	R11A5.7.2			UPSTREAM: 3945 bases
I	7879494	G	A	SNP	Hom	510.19	18		R11A5.7	R11A5.7	protein_coding	R11A5.7.1			UPSTREAM: 3939 bases
I	7879494	G	A	SNP	Hom	510.19	18		F55D12.8	F55D12.8	ncRNA	F55D12.8			DOWNSTREAM: 7715 bases
I	7879494	G	A	SNP	Hom	510.19	18		F55D12.2	F55D12.2	protein_coding	F55D12.2a			UPSTREAM: 9857 bases
I	7879494	G	A	SNP	Hom	510.19	18		R11A5.4	R11A5.4	protein_coding	R11A5.4c.3			DOWNSTREAM: 7616 bases
I	7879494	G	A	SNP	Hom	510.19	18		R11A5.4	R11A5.4	protein_coding	R11A5.4c.4			DOWNSTREAM: 7616 bases
I	7879494	G	A	SNP	Hom	510.19	18		R11A5.4	R11A5.4	protein_coding	R11A5.4c.1			DOWNSTREAM: 7616 bases
I	7879494	G	A	SNP	Hom	510.19	18		R11A5.4	R11A5.4	protein_coding	R11A5.4c.2			DOWNSTREAM: 7616 bases
I	7879494	G	A	SNP	Hom	510.19	18		R11A5.4	R11A5.4	protein_coding	R11A5.4d.6			DOWNSTREAM: 7616 bases
I	7879494	G	A	SNP	Hom	510.19	18		R11A5.4	R11A5.4	protein_coding	R11A5.4d.3			DOWNSTREAM: 7616 bases
I	7879494	G	A	SNP	Hom	510.19	18		R11A5.4	R11A5.4	protein_coding	R11A5.4d.2			DOWNSTREAM: 7616 bases
I	7879494	G	A	SNP	Hom	510.19	18		R11A5.4	R11A5.4	protein_coding	R11A5.4d.5			DOWNSTREAM: 7616 bases
I	7879494	G	A	SNP	Hom	510.19	18		R11A5.4	R11A5.4	protein_coding	R11A5.4d.4			DOWNSTREAM: 7616 bases
I	7879494	G	A	SNP	Hom	510.19	18		R11A5.4	R11A5.4	protein_coding	R11A5.4d.1			DOWNSTREAM: 7616 bases
I	7879494	G	A	SNP	Hom	510.19	18		R11A5.4	R11A5.4	protein_coding	R11A5.4b.2			DOWNSTREAM: 7424 bases
I	7879494	G	A	SNP	Hom	510.19	18		R11A5.4	R11A5.4	protein_coding	R11A5.4b.1			DOWNSTREAM: 7424 bases
I	7879494	G	A	SNP	Hom	510.19	18		R11A5.4	R11A5.4	protein_coding	R11A5.4a			DOWNSTREAM: 7419 bases
I	7879494	G	A	SNP	Hom	510.19	18		F55D12.1	F55D12.1	protein_coding	F55D12.1			UPSTREAM: 4644 bases
I	7879496	A	G	SNP	Hom	432.22	18		R11A5.7	R11A5.7	protein_coding	R11A5.7.2			UPSTREAM: 3947 bases
I	7879496	A	G	SNP	Hom	432.22	18		R11A5.7	R11A5.7	protein_coding	R11A5.7.1			UPSTREAM: 3941 bases
I	7879496	A	G	SNP	Hom	432.22	18		F55D12.8	F55D12.8	ncRNA	F55D12.8			DOWNSTREAM: 7713 bases
I	7879496	A	G	SNP	Hom	432.22	18		F55D12.2	F55D12.2	protein_coding	F55D12.2a			UPSTREAM: 9855 bases
I	7879496	A	G	SNP	Hom	432.22	18		R11A5.4	R11A5.4	protein_coding	R11A5.4c.3			DOWNSTREAM: 7618 bases
I	7879496	A	G	SNP	Hom	432.22	18		R11A5.4	R11A5.4	protein_coding	R11A5.4c.4			DOWNSTREAM: 7618 bases
I	7879496	A	G	SNP	Hom	432.22	18		R11A5.4	R11A5.4	protein_coding	R11A5.4c.1			DOWNSTREAM: 7618 bases
I	7879496	A	G	SNP	Hom	432.22	18		R11A5.4	R11A5.4	protein_coding	R11A5.4c.2			DOWNSTREAM: 7618 bases
I	7879496	A	G	SNP	Hom	432.22	18		R11A5.4	R11A5.4	protein_coding	R11A5.4d.6			DOWNSTREAM: 7618 bases
I	7879496	A	G	SNP	Hom	432.22	18		R11A5.4	R11A5.4	protein_coding	R11A5.4d.3			DOWNSTREAM: 7618 bases
I	7879496	A	G	SNP	Hom	432.22	18		R11A5.4	R11A5.4	protein_coding	R11A5.4d.2			DOWNSTREAM: 7618 bases
I	7879496	A	G	SNP	Hom	432.22	18		R11A5.4	R11A5.4	protein_coding	R11A5.4d.5			DOWNSTREAM: 7618 bases
I	7879496	A	G	SNP	Hom	432.22	18		R11A5.4	R11A5.4	protein_coding	R11A5.4d.4			DOWNSTREAM: 7618 bases
I	7879496	A	G	SNP	Hom	432.22	18		R11A5.4	R11A5.4	protein_coding	R11A5.4d.1			DOWNSTREAM: 7618 bases
I	7879496	A	G	SNP	Hom	432.22	18		R11A5.4	R11A5.4	protein_coding	R11A5.4b.2			DOWNSTREAM: 7426 bases
I	7879496	A	G	SNP	Hom	432.22	18		R11A5.4	R11A5.4	protein_coding	R11A5.4b.1			DOWNSTREAM: 7426 bases
I	7879496	A	G	SNP	Hom	432.22	18		R11A5.4	R11A5.4	protein_coding	R11A5.4a			DOWNSTREAM: 7421 bases
I	7879496	A	G	SNP	Hom	432.22	18		F55D12.1	F55D12.1	protein_coding	F55D12.1			UPSTREAM: 4642 bases
I	7879500	*	#NAME?	DEL	Hom	654.85	17		R11A5.7	R11A5.7	protein_coding	R11A5.7.2			UPSTREAM: 3951 bases
I	7879500	*	#NAME?	DEL	Hom	654.85	17		R11A5.7	R11A5.7	protein_coding	R11A5.7.1			UPSTREAM: 3945 bases
I	7879500	*	#NAME?	DEL	Hom	654.85	17		F55D12.8	F55D12.8	ncRNA	F55D12.8			DOWNSTREAM: 7709 bases
I	7879500	*	#NAME?	DEL	Hom	654.85	17		F55D12.2	F55D12.2	protein_coding	F55D12.2a			UPSTREAM: 9851 bases
I	7879500	*	#NAME?	DEL	Hom	654.85	17		R11A5.4	R11A5.4	protein_coding	R11A5.4c.3			DOWNSTREAM: 7622 bases
I	7879500	*	#NAME?	DEL	Hom	654.85	17		R11A5.4	R11A5.4	protein_coding	R11A5.4c.4			DOWNSTREAM: 7622 bases
I	7879500	*	#NAME?	DEL	Hom	654.85	17		R11A5.4	R11A5.4	protein_coding	R11A5.4c.1			DOWNSTREAM: 7622 bases
I	7879500	*	#NAME?	DEL	Hom	654.85	17		R11A5.4	R11A5.4	protein_coding	R11A5.4c.2			DOWNSTREAM: 7622 bases
I	7879500	*	#NAME?	DEL	Hom	654.85	17		R11A5.4	R11A5.4	protein_coding	R11A5.4d.6			DOWNSTREAM: 7622 bases
I	7879500	*	#NAME?	DEL	Hom	654.85	17		R11A5.4	R11A5.4	protein_coding	R11A5.4d.3			DOWNSTREAM: 7622 bases
I	7879500	*	#NAME?	DEL	Hom	654.85	17		R11A5.4	R11A5.4	protein_coding	R11A5.4d.2			DOWNSTREAM: 7622 bases
I	7879500	*	#NAME?	DEL	Hom	654.85	17		R11A5.4	R11A5.4	protein_coding	R11A5.4d.5			DOWNSTREAM: 7622 bases
I	7879500	*	#NAME?	DEL	Hom	654.85	17		R11A5.4	R11A5.4	protein_coding	R11A5.4d.4			DOWNSTREAM: 7622 bases
I	7879500	*	#NAME?	DEL	Hom	654.85	17		R11A5.4	R11A5.4	protein_coding	R11A5.4d.1			DOWNSTREAM: 7622 bases
I	7879500	*	#NAME?	DEL	Hom	654.85	17		R11A5.4	R11A5.4	protein_coding	R11A5.4b.2			DOWNSTREAM: 7430 bases
I	7879500	*	#NAME?	DEL	Hom	654.85	17		R11A5.4	R11A5.4	protein_coding	R11A5.4b.1			DOWNSTREAM: 7430 bases
I	7879500	*	#NAME?	DEL	Hom	654.85	17		R11A5.4	R11A5.4	protein_coding	R11A5.4a			DOWNSTREAM: 7425 bases
I	7879500	*	#NAME?	DEL	Hom	654.85	17		F55D12.1	F55D12.1	protein_coding	F55D12.1			UPSTREAM: 4638 bases
I	7879505	*	#NAME?	INS	Hom	618.41	19		R11A5.7	R11A5.7	protein_coding	R11A5.7.2			UPSTREAM: 3956 bases
I	7879505	*	#NAME?	INS	Hom	618.41	19		R11A5.7	R11A5.7	protein_coding	R11A5.7.1			UPSTREAM: 3950 bases
I	7879505	*	#NAME?	INS	Hom	618.41	19		F55D12.8	F55D12.8	ncRNA	F55D12.8			DOWNSTREAM: 7704 bases
I	7879505	*	#NAME?	INS	Hom	618.41	19		F55D12.2	F55D12.2	protein_coding	F55D12.2a			UPSTREAM: 9846 bases
I	7879505	*	#NAME?	INS	Hom	618.41	19		R11A5.4	R11A5.4	protein_coding	R11A5.4c.3			DOWNSTREAM: 7627 bases
I	7879505	*	#NAME?	INS	Hom	618.41	19		R11A5.4	R11A5.4	protein_coding	R11A5.4c.4			DOWNSTREAM: 7627 bases
I	7879505	*	#NAME?	INS	Hom	618.41	19		R11A5.4	R11A5.4	protein_coding	R11A5.4c.1			DOWNSTREAM: 7627 bases
I	7879505	*	#NAME?	INS	Hom	618.41	19		R11A5.4	R11A5.4	protein_coding	R11A5.4c.2			DOWNSTREAM: 7627 bases
I	7879505	*	#NAME?	INS	Hom	618.41	19		R11A5.4	R11A5.4	protein_coding	R11A5.4d.6			DOWNSTREAM: 7627 bases
I	7879505	*	#NAME?	INS	Hom	618.41	19		R11A5.4	R11A5.4	protein_coding	R11A5.4d.3			DOWNSTREAM: 7627 bases
I	7879505	*	#NAME?	INS	Hom	618.41	19		R11A5.4	R11A5.4	protein_coding	R11A5.4d.2			DOWNSTREAM: 7627 bases
I	7879505	*	#NAME?	INS	Hom	618.41	19		R11A5.4	R11A5.4	protein_coding	R11A5.4d.5			DOWNSTREAM: 7627 bases
I	7879505	*	#NAME?	INS	Hom	618.41	19		R11A5.4	R11A5.4	protein_coding	R11A5.4d.4			DOWNSTREAM: 7627 bases
I	7879505	*	#NAME?	INS	Hom	618.41	19		R11A5.4	R11A5.4	protein_coding	R11A5.4d.1			DOWNSTREAM: 7627 bases
I	7879505	*	#NAME?	INS	Hom	618.41	19		R11A5.4	R11A5.4	protein_coding	R11A5.4b.2			DOWNSTREAM: 7435 bases
I	7879505	*	#NAME?	INS	Hom	618.41	19		R11A5.4	R11A5.4	protein_coding	R11A5.4b.1			DOWNSTREAM: 7435 bases
I	7879505	*	#NAME?	INS	Hom	618.41	19		R11A5.4	R11A5.4	protein_coding	R11A5.4a			DOWNSTREAM: 7430 bases
I	7879505	*	#NAME?	INS	Hom	618.41	19		F55D12.1	F55D12.1	protein_coding	F55D12.1			UPSTREAM: 4633 bases
I	7879505	G	C	SNP	Hom	486.67	19		R11A5.7	R11A5.7	protein_coding	R11A5.7.2			UPSTREAM: 3956 bases
I	7879505	G	C	SNP	Hom	486.67	19		R11A5.7	R11A5.7	protein_coding	R11A5.7.1			UPSTREAM: 3950 bases
I	7879505	G	C	SNP	Hom	486.67	19		F55D12.8	F55D12.8	ncRNA	F55D12.8			DOWNSTREAM: 7704 bases
I	7879505	G	C	SNP	Hom	486.67	19		F55D12.2	F55D12.2	protein_coding	F55D12.2a			UPSTREAM: 9846 bases
I	7879505	G	C	SNP	Hom	486.67	19		R11A5.4	R11A5.4	protein_coding	R11A5.4c.3			DOWNSTREAM: 7627 bases
I	7879505	G	C	SNP	Hom	486.67	19		R11A5.4	R11A5.4	protein_coding	R11A5.4c.4			DOWNSTREAM: 7627 bases
I	7879505	G	C	SNP	Hom	486.67	19		R11A5.4	R11A5.4	protein_coding	R11A5.4c.1			DOWNSTREAM: 7627 bases
I	7879505	G	C	SNP	Hom	486.67	19		R11A5.4	R11A5.4	protein_coding	R11A5.4c.2			DOWNSTREAM: 7627 bases
I	7879505	G	C	SNP	Hom	486.67	19		R11A5.4	R11A5.4	protein_coding	R11A5.4d.6			DOWNSTREAM: 7627 bases
I	7879505	G	C	SNP	Hom	486.67	19		R11A5.4	R11A5.4	protein_coding	R11A5.4d.3			DOWNSTREAM: 7627 bases
I	7879505	G	C	SNP	Hom	486.67	19		R11A5.4	R11A5.4	protein_coding	R11A5.4d.2			DOWNSTREAM: 7627 bases
I	7879505	G	C	SNP	Hom	486.67	19		R11A5.4	R11A5.4	protein_coding	R11A5.4d.5			DOWNSTREAM: 7627 bases
I	7879505	G	C	SNP	Hom	486.67	19		R11A5.4	R11A5.4	protein_coding	R11A5.4d.4			DOWNSTREAM: 7627 bases
I	7879505	G	C	SNP	Hom	486.67	19		R11A5.4	R11A5.4	protein_coding	R11A5.4d.1			DOWNSTREAM: 7627 bases
I	7879505	G	C	SNP	Hom	486.67	19		R11A5.4	R11A5.4	protein_coding	R11A5.4b.2			DOWNSTREAM: 7435 bases
I	7879505	G	C	SNP	Hom	486.67	19		R11A5.4	R11A5.4	protein_coding	R11A5.4b.1			DOWNSTREAM: 7435 bases
I	7879505	G	C	SNP	Hom	486.67	19		R11A5.4	R11A5.4	protein_coding	R11A5.4a			DOWNSTREAM: 7430 bases
I	7879505	G	C	SNP	Hom	486.67	19		F55D12.1	F55D12.1	protein_coding	F55D12.1			UPSTREAM: 4633 bases
I	7879518	G	A	SNP	Hom	546.65	21		R11A5.7	R11A5.7	protein_coding	R11A5.7.2			UPSTREAM: 3969 bases
I	7879518	G	A	SNP	Hom	546.65	21		R11A5.7	R11A5.7	protein_coding	R11A5.7.1			UPSTREAM: 3963 bases
I	7879518	G	A	SNP	Hom	546.65	21		F55D12.8	F55D12.8	ncRNA	F55D12.8			DOWNSTREAM: 7691 bases
I	7879518	G	A	SNP	Hom	546.65	21		F55D12.2	F55D12.2	protein_coding	F55D12.2a			UPSTREAM: 9833 bases
I	7879518	G	A	SNP	Hom	546.65	21		R11A5.4	R11A5.4	protein_coding	R11A5.4c.3			DOWNSTREAM: 7640 bases
I	7879518	G	A	SNP	Hom	546.65	21		R11A5.4	R11A5.4	protein_coding	R11A5.4c.4			DOWNSTREAM: 7640 bases
I	7879518	G	A	SNP	Hom	546.65	21		R11A5.4	R11A5.4	protein_coding	R11A5.4c.1			DOWNSTREAM: 7640 bases
I	7879518	G	A	SNP	Hom	546.65	21		R11A5.4	R11A5.4	protein_coding	R11A5.4c.2			DOWNSTREAM: 7640 bases
I	7879518	G	A	SNP	Hom	546.65	21		R11A5.4	R11A5.4	protein_coding	R11A5.4d.6			DOWNSTREAM: 7640 bases
I	7879518	G	A	SNP	Hom	546.65	21		R11A5.4	R11A5.4	protein_coding	R11A5.4d.3			DOWNSTREAM: 7640 bases
I	7879518	G	A	SNP	Hom	546.65	21		R11A5.4	R11A5.4	protein_coding	R11A5.4d.2			DOWNSTREAM: 7640 bases
I	7879518	G	A	SNP	Hom	546.65	21		R11A5.4	R11A5.4	protein_coding	R11A5.4d.5			DOWNSTREAM: 7640 bases
I	7879518	G	A	SNP	Hom	546.65	21		R11A5.4	R11A5.4	protein_coding	R11A5.4d.4			DOWNSTREAM: 7640 bases
I	7879518	G	A	SNP	Hom	546.65	21		R11A5.4	R11A5.4	protein_coding	R11A5.4d.1			DOWNSTREAM: 7640 bases
I	7879518	G	A	SNP	Hom	546.65	21		R11A5.4	R11A5.4	protein_coding	R11A5.4b.2			DOWNSTREAM: 7448 bases
I	7879518	G	A	SNP	Hom	546.65	21		R11A5.4	R11A5.4	protein_coding	R11A5.4b.1			DOWNSTREAM: 7448 bases
I	7879518	G	A	SNP	Hom	546.65	21		R11A5.4	R11A5.4	protein_coding	R11A5.4a			DOWNSTREAM: 7443 bases
I	7879518	G	A	SNP	Hom	546.65	21		F55D12.1	F55D12.1	protein_coding	F55D12.1			UPSTREAM: 4620 bases
I	7879523	A	T	SNP	Hom	544.49	20		R11A5.7	R11A5.7	protein_coding	R11A5.7.2			UPSTREAM: 3974 bases
I	7879523	A	T	SNP	Hom	544.49	20		R11A5.7	R11A5.7	protein_coding	R11A5.7.1			UPSTREAM: 3968 bases
I	7879523	A	T	SNP	Hom	544.49	20		F55D12.8	F55D12.8	ncRNA	F55D12.8			DOWNSTREAM: 7686 bases
I	7879523	A	T	SNP	Hom	544.49	20		F55D12.2	F55D12.2	protein_coding	F55D12.2a			UPSTREAM: 9828 bases
I	7879523	A	T	SNP	Hom	544.49	20		R11A5.4	R11A5.4	protein_coding	R11A5.4c.3			DOWNSTREAM: 7645 bases
I	7879523	A	T	SNP	Hom	544.49	20		R11A5.4	R11A5.4	protein_coding	R11A5.4c.4			DOWNSTREAM: 7645 bases
I	7879523	A	T	SNP	Hom	544.49	20		R11A5.4	R11A5.4	protein_coding	R11A5.4c.1			DOWNSTREAM: 7645 bases
I	7879523	A	T	SNP	Hom	544.49	20		R11A5.4	R11A5.4	protein_coding	R11A5.4c.2			DOWNSTREAM: 7645 bases
I	7879523	A	T	SNP	Hom	544.49	20		R11A5.4	R11A5.4	protein_coding	R11A5.4d.6			DOWNSTREAM: 7645 bases
I	7879523	A	T	SNP	Hom	544.49	20		R11A5.4	R11A5.4	protein_coding	R11A5.4d.3			DOWNSTREAM: 7645 bases
I	7879523	A	T	SNP	Hom	544.49	20		R11A5.4	R11A5.4	protein_coding	R11A5.4d.2			DOWNSTREAM: 7645 bases
I	7879523	A	T	SNP	Hom	544.49	20		R11A5.4	R11A5.4	protein_coding	R11A5.4d.5			DOWNSTREAM: 7645 bases
I	7879523	A	T	SNP	Hom	544.49	20		R11A5.4	R11A5.4	protein_coding	R11A5.4d.4			DOWNSTREAM: 7645 bases
I	7879523	A	T	SNP	Hom	544.49	20		R11A5.4	R11A5.4	protein_coding	R11A5.4d.1			DOWNSTREAM: 7645 bases
I	7879523	A	T	SNP	Hom	544.49	20		R11A5.4	R11A5.4	protein_coding	R11A5.4b.2			DOWNSTREAM: 7453 bases
I	7879523	A	T	SNP	Hom	544.49	20		R11A5.4	R11A5.4	protein_coding	R11A5.4b.1			DOWNSTREAM: 7453 bases
I	7879523	A	T	SNP	Hom	544.49	20		R11A5.4	R11A5.4	protein_coding	R11A5.4a			DOWNSTREAM: 7448 bases
I	7879523	A	T	SNP	Hom	544.49	20		F55D12.1	F55D12.1	protein_coding	F55D12.1			UPSTREAM: 4615 bases
I	7950016	*	+C	INS	Hom	791.66	21		T22C1.9	T22C1.9	protein_coding	T22C1.9			UPSTREAM: 8672 bases
I	7950016	*	+C	INS	Hom	791.66	21		T22C1.3	T22C1.3	protein_coding	T22C1.3			DOWNSTREAM: 9877 bases
I	7950016	*	+C	INS	Hom	791.66	21		T22C1.4	T22C1.4	protein_coding	T22C1.4			UPSTREAM: 9264 bases
I	7950016	*	+C	INS	Hom	791.66	21		T22C1.15	T22C1.15	ncRNA	T22C1.15			UPSTREAM: 1634 bases
I	7950016	*	+C	INS	Hom	791.66	21		T22C1.5	T22C1.5	protein_coding	T22C1.5			DOWNSTREAM: 7834 bases
I	7950016	*	+C	INS	Hom	791.66	21		T22C1.14	T22C1.14	ncRNA	T22C1.14			DOWNSTREAM: 2442 bases
I	7950016	*	+C	INS	Hom	791.66	21		T22C1.13	T22C1.13	ncRNA	T22C1.13			UPSTREAM: 4799 bases
I	7950016	*	+C	INS	Hom	791.66	21		T22C1.6	T22C1.6	protein_coding	T22C1.6			DOWNSTREAM: 4433 bases
I	7950016	*	+C	INS	Hom	791.66	21		T22C1.8	T22C1.8	protein_coding	T22C1.8			DOWNSTREAM: 5957 bases
I	7950016	*	+C	INS	Hom	791.66	21		T22C1.7	jph-1	protein_coding	T22C1.7			INTRON					2244
I	8161381	*	#NAME?	INS	Hom	758.44	19		T28B8.3	T28B8.3	protein_coding	T28B8.3b			DOWNSTREAM: 1654 bases
I	8161381	*	#NAME?	INS	Hom	758.44	19		T28B8.3	T28B8.3	protein_coding	T28B8.3a			DOWNSTREAM: 1654 bases
I	8161381	*	#NAME?	INS	Hom	758.44	19		T28B8.4	T28B8.4	pseudogene	T28B8.4			TRANSCRIPT: T28B8.4					5624
I	8161381	*	#NAME?	INS	Hom	758.44	19		T28B8.9	T28B8.9	ncRNA	T28B8.9			DOWNSTREAM: 782 bases
I	8161381	*	#NAME?	INS	Hom	758.44	19		T28B8.10	T28B8.10	ncRNA	T28B8.10			UPSTREAM: 782 bases
I	8213806	T	A	SNP	Hom	87.05	3		F08A10.1	kcnl-2	protein_coding	F08A10.1e			DOWNSTREAM: 5326 bases
I	8213806	T	A	SNP	Hom	87.05	3		F08A10.1	kcnl-2	protein_coding	F08A10.1b			DOWNSTREAM: 5326 bases
I	8213806	T	A	SNP	Hom	87.05	3		F08A10.1	kcnl-2	protein_coding	F08A10.1a			DOWNSTREAM: 5326 bases
I	8213806	T	A	SNP	Hom	87.05	3		F08A10.1	kcnl-2	protein_coding	F08A10.1c			DOWNSTREAM: 5074 bases
I	8213806	T	A	SNP	Hom	87.05	3		F08A10.1	kcnl-2	protein_coding	F08A10.1d			DOWNSTREAM: 5072 bases
I	8213806	T	A	SNP	Hom	87.05	3		T02E1.2	T02E1.2	protein_coding	T02E1.2			DOWNSTREAM: 6193 bases
I	8213806	T	A	SNP	Hom	87.05	3		T02E1.7	T02E1.7	protein_coding	T02E1.7			UPSTREAM: 3141 bases
I	8213806	T	A	SNP	Hom	87.05	3		T02E1.5	dhs-3	protein_coding	T02E1.5c.1			INTRON					507
I	8213806	T	A	SNP	Hom	87.05	3		T02E1.5	dhs-3	protein_coding	T02E1.5b			INTRON					930
I	8213806	T	A	SNP	Hom	87.05	3		T02E1.5	dhs-3	protein_coding	T02E1.5c.2			INTRON					507
I	8213806	T	A	SNP	Hom	87.05	3		T02E1.5	dhs-3	protein_coding	T02E1.5a			INTRON					924
I	8213806	T	A	SNP	Hom	87.05	3		T02E1.6	T02E1.6	protein_coding	T02E1.6			DOWNSTREAM: 1401 bases
I	8213806	T	A	SNP	Hom	87.05	3		T02E1.3	gla-3	protein_coding	T02E1.3a			UPSTREAM: 598 bases
I	8213806	T	A	SNP	Hom	87.05	3		T02E1.3	gla-3	protein_coding	T02E1.3c			UPSTREAM: 598 bases
I	8213806	T	A	SNP	Hom	87.05	3		T02E1.3	gla-3	protein_coding	T02E1.3b			UPSTREAM: 886 bases
I	8213893	*	+C	INS	Hom	157.3	6		F08A10.1	kcnl-2	protein_coding	F08A10.1e			DOWNSTREAM: 5413 bases
I	8213893	*	+C	INS	Hom	157.3	6		F08A10.1	kcnl-2	protein_coding	F08A10.1b			DOWNSTREAM: 5413 bases
I	8213893	*	+C	INS	Hom	157.3	6		F08A10.1	kcnl-2	protein_coding	F08A10.1a			DOWNSTREAM: 5413 bases
I	8213893	*	+C	INS	Hom	157.3	6		F08A10.1	kcnl-2	protein_coding	F08A10.1c			DOWNSTREAM: 5161 bases
I	8213893	*	+C	INS	Hom	157.3	6		F08A10.1	kcnl-2	protein_coding	F08A10.1d			DOWNSTREAM: 5159 bases
I	8213893	*	+C	INS	Hom	157.3	6		T02E1.2	T02E1.2	protein_coding	T02E1.2			DOWNSTREAM: 6106 bases
I	8213893	*	+C	INS	Hom	157.3	6		T02E1.7	T02E1.7	protein_coding	T02E1.7			UPSTREAM: 3228 bases
I	8213893	*	+C	INS	Hom	157.3	6		T02E1.5	dhs-3	protein_coding	T02E1.5c.1			INTRON					507
I	8213893	*	+C	INS	Hom	157.3	6		T02E1.5	dhs-3	protein_coding	T02E1.5b			INTRON					930
I	8213893	*	+C	INS	Hom	157.3	6		T02E1.5	dhs-3	protein_coding	T02E1.5c.2			INTRON					507
I	8213893	*	+C	INS	Hom	157.3	6		T02E1.5	dhs-3	protein_coding	T02E1.5a			INTRON					924
I	8213893	*	+C	INS	Hom	157.3	6		T02E1.6	T02E1.6	protein_coding	T02E1.6			DOWNSTREAM: 1488 bases
I	8213893	*	+C	INS	Hom	157.3	6		T02E1.3	gla-3	protein_coding	T02E1.3a			UPSTREAM: 511 bases
I	8213893	*	+C	INS	Hom	157.3	6		T02E1.3	gla-3	protein_coding	T02E1.3c			UPSTREAM: 511 bases
I	8213893	*	+C	INS	Hom	157.3	6		T02E1.3	gla-3	protein_coding	T02E1.3b			UPSTREAM: 799 bases
I	8280213	*	#NAME?	INS	Hom	427.73	12		ZK265.8	cutl-8	protein_coding	ZK265.8			DOWNSTREAM: 6737 bases
I	8280213	*	#NAME?	INS	Hom	427.73	12		T01G9.2	T01G9.2	protein_coding	T01G9.2a			INTRON					1269
I	8280213	*	#NAME?	INS	Hom	427.73	12		T01G9.2	T01G9.2	protein_coding	T01G9.2b.2			INTRON					1260
I	8280213	*	#NAME?	INS	Hom	427.73	12		T01G9.2	T01G9.2	protein_coding	T01G9.2b.1			INTRON					1260
I	8280213	*	#NAME?	INS	Hom	427.73	12		T01G9.1	T01G9.1	protein_coding	T01G9.1			DOWNSTREAM: 4518 bases
I	8280213	*	#NAME?	INS	Hom	427.73	12		T01G9.6	kin-10	protein_coding	T01G9.6a.1			DOWNSTREAM: 8739 bases
I	8280213	*	#NAME?	INS	Hom	427.73	12		T01G9.6	kin-10	protein_coding	T01G9.6b.1			DOWNSTREAM: 8740 bases
I	8280213	*	#NAME?	INS	Hom	427.73	12		T01G9.6	kin-10	protein_coding	T01G9.6b.2			DOWNSTREAM: 8876 bases
I	8280213	*	#NAME?	INS	Hom	427.73	12		T01G9.6	kin-10	protein_coding	T01G9.6b.3			DOWNSTREAM: 8981 bases
I	8280213	*	#NAME?	INS	Hom	427.73	12		T01G9.6	kin-10	protein_coding	T01G9.6a.2			DOWNSTREAM: 8981 bases
I	8280213	*	#NAME?	INS	Hom	427.73	12		T01G9.3	T01G9.3	protein_coding	T01G9.3			UPSTREAM: 1768 bases
I	8347874	*	-C	DEL	Hom	410.76	11		C34B7.2	C34B7.2	protein_coding	C34B7.2			DOWNSTREAM: 6055 bases
I	8347874	*	-C	DEL	Hom	410.76	11		F16D3.1	tba-5	protein_coding	F16D3.1			UPSTREAM: 5530 bases
I	8347874	*	-C	DEL	Hom	410.76	11		C34B7.3	cyp-36A1	protein_coding	C34B7.3			UPSTREAM: 1858 bases
I	8359107	*	#NAME?	INS	Hom	462.51	17		F16D3.4	F16D3.4	protein_coding	F16D3.4			DOWNSTREAM: 4841 bases
I	8359107	*	#NAME?	INS	Hom	462.51	17		F16D3.1	tba-5	protein_coding	F16D3.1			DOWNSTREAM: 1285 bases
I	8359107	*	#NAME?	INS	Hom	462.51	17		F16D3.2	rsd-6	protein_coding	F16D3.2.1			INTRON					2070
I	8359107	*	#NAME?	INS	Hom	462.51	17		F16D3.2	rsd-6	protein_coding	F16D3.2.3			INTRON					2070
I	8359107	*	#NAME?	INS	Hom	462.51	17		F16D3.2	rsd-6	protein_coding	F16D3.2.2			INTRON					2070
I	8392213	*	+C	INS	Hom	350.89	10		T19A6.1	T19A6.1	protein_coding	T19A6.1a.2			UPSTREAM: 2192 bases
I	8392213	*	+C	INS	Hom	350.89	10		T19A6.5	T19A6.5	ncRNA	T19A6.5			UPSTREAM: 1506 bases
I	8392213	*	+C	INS	Hom	350.89	10		T19A6.6	T19A6.6	ncRNA	T19A6.6			DOWNSTREAM: 1506 bases
I	8392213	*	+C	INS	Hom	350.89	10		T19A6.1	T19A6.1	protein_coding	T19A6.1c			INTRON					825
I	8392213	*	+C	INS	Hom	350.89	10		T19A6.1	T19A6.1	protein_coding	T19A6.1b			INTRON					900
I	8392213	*	+C	INS	Hom	350.89	10		T19A6.1	T19A6.1	protein_coding	T19A6.1a.1			INTRON					813
I	8392213	*	+C	INS	Hom	350.89	10		F16D3.8	F16D3.8	ncRNA	F16D3.8			UPSTREAM: 7777 bases
I	8392213	*	+C	INS	Hom	350.89	10		T19A6.2	ngp-1	protein_coding	T19A6.2a			UPSTREAM: 2509 bases
I	8392213	*	+C	INS	Hom	350.89	10		T19A6.2	ngp-1	protein_coding	T19A6.2c			UPSTREAM: 2509 bases
I	8392213	*	+C	INS	Hom	350.89	10		T19A6.2	ngp-1	protein_coding	T19A6.2b.4			UPSTREAM: 2509 bases
I	8392213	*	+C	INS	Hom	350.89	10		T19A6.2	ngp-1	protein_coding	T19A6.2b.3			UPSTREAM: 2509 bases
I	8392213	*	+C	INS	Hom	350.89	10		T19A6.2	ngp-1	protein_coding	T19A6.2b.1			UPSTREAM: 2532 bases
I	8392213	*	+C	INS	Hom	350.89	10		T19A6.2	ngp-1	protein_coding	T19A6.2b.2			UPSTREAM: 2624 bases
I	8392213	*	+C	INS	Hom	350.89	10		F16D3.7	ser-5	protein_coding	F16D3.7			DOWNSTREAM: 5241 bases
I	8392213	*	+C	INS	Hom	350.89	10		T19A6.3	T19A6.3	protein_coding	T19A6.3a.1			UPSTREAM: 6698 bases
I	8392213	*	+C	INS	Hom	350.89	10		T19A6.3	T19A6.3	protein_coding	T19A6.3b			UPSTREAM: 6699 bases
I	8392213	*	+C	INS	Hom	350.89	10		T19A6.3	T19A6.3	protein_coding	T19A6.3a.2			UPSTREAM: 6699 bases
I	8392213	*	+C	INS	Hom	350.89	10		T19A6.4	T19A6.4	protein_coding	T19A6.4			UPSTREAM: 6806 bases
I	8562128	T	A	SNP	Hom	546.6	24		T01H8.5	gon-2	protein_coding	T01H8.5c			INTRON					5916
I	8562128	T	A	SNP	Hom	546.6	24		T01H8.5	gon-2	protein_coding	T01H8.5a			INTRON					6099
I	8562128	T	A	SNP	Hom	546.6	24		T01H8.5	gon-2	protein_coding	T01H8.5d			INTRON					5796
I	8562128	T	A	SNP	Hom	546.6	24		T01H8.5	gon-2	protein_coding	T01H8.5b			DOWNSTREAM: 1237 bases
I	8562128	T	A	SNP	Hom	546.6	24		T01H8.7	T01H8.7	ncRNA	T01H8.7			UPSTREAM: 6004 bases
I	8562128	T	A	SNP	Hom	546.6	24		T01H8.6	T01H8.6	ncRNA	T01H8.6			DOWNSTREAM: 6004 bases
I	8562128	T	A	SNP	Hom	546.6	24		T01H8.5	gon-2	protein_coding	T01H8.5e			UPSTREAM: 2610 bases
I	8562128	T	A	SNP	Hom	546.6	24		T01H8.2	T01H8.2	protein_coding	T01H8.2			DOWNSTREAM: 9422 bases
I	8664457	C	G	SNP	Hom	50.05	2		F39H2.1	flp-22	protein_coding	F39H2.1.1			DOWNSTREAM: 4498 bases
I	8664457	C	G	SNP	Hom	50.05	2		F39H2.1	flp-22	protein_coding	F39H2.1.2			DOWNSTREAM: 4496 bases
I	8664457	C	G	SNP	Hom	50.05	2		K07A12.8	K07A12.8	protein_coding	K07A12.8			DOWNSTREAM: 5515 bases
I	8664457	C	G	SNP	Hom	50.05	2		F39H2.5	mrt-1	protein_coding	F39H2.5.2			DOWNSTREAM: 1404 bases
I	8664457	C	G	SNP	Hom	50.05	2		F39H2.5	mrt-1	protein_coding	F39H2.5.1			DOWNSTREAM: 1087 bases
I	8664457	C	G	SNP	Hom	50.05	2		F39H2.4	syp-3	protein_coding	F39H2.4			UPSTREAM: 306 bases
I	8664457	C	G	SNP	Hom	50.05	2		F39H2.3	F39H2.3	protein_coding	F39H2.3.1			UPSTREAM: 490 bases
I	8664457	C	G	SNP	Hom	50.05	2		K07A12.1	K07A12.1	protein_coding	K07A12.1.1			UPSTREAM: 2131 bases
I	8664457	C	G	SNP	Hom	50.05	2		K07A12.1	K07A12.1	protein_coding	K07A12.1.2			UPSTREAM: 2132 bases
I	8664614	A	C	SNP	Hom	50.05	2		F39H2.1	flp-22	protein_coding	F39H2.1.1			DOWNSTREAM: 4655 bases
I	8664614	A	C	SNP	Hom	50.05	2		F39H2.1	flp-22	protein_coding	F39H2.1.2			DOWNSTREAM: 4653 bases
I	8664614	A	C	SNP	Hom	50.05	2		K07A12.8	K07A12.8	protein_coding	K07A12.8			DOWNSTREAM: 5358 bases
I	8664614	A	C	SNP	Hom	50.05	2		F39H2.5	mrt-1	protein_coding	F39H2.5.2			DOWNSTREAM: 1561 bases
I	8664614	A	C	SNP	Hom	50.05	2		F39H2.5	mrt-1	protein_coding	F39H2.5.1			DOWNSTREAM: 1244 bases
I	8664614	A	C	SNP	Hom	50.05	2		F39H2.4	syp-3	protein_coding	F39H2.4			UPSTREAM: 463 bases
I	8664614	A	C	SNP	Hom	50.05	2		F39H2.3	F39H2.3	protein_coding	F39H2.3.1			UPSTREAM: 333 bases
I	8664614	A	C	SNP	Hom	50.05	2		K07A12.1	K07A12.1	protein_coding	K07A12.1.1			UPSTREAM: 1974 bases
I	8664614	A	C	SNP	Hom	50.05	2		K07A12.1	K07A12.1	protein_coding	K07A12.1.2			UPSTREAM: 1975 bases
I	8688259	A	G	SNP	Hom	98.14	5		K07A12.3	asg-1	protein_coding	K07A12.3.1			UPSTREAM: 4679 bases
I	8688259	A	G	SNP	Hom	98.14	5		K07A12.3	asg-1	protein_coding	K07A12.3.2			UPSTREAM: 4681 bases
I	8688259	A	G	SNP	Hom	98.14	5		K07A12.5	K07A12.5	protein_coding	K07A12.5			DOWNSTREAM: 5186 bases
I	8688259	A	G	SNP	Hom	98.14	5		F39H11.5	pbs-7	protein_coding	F39H11.5.1			DOWNSTREAM: 6938 bases
I	8688259	A	G	SNP	Hom	98.14	5		F39H11.1	F39H11.1	protein_coding	F39H11.1.1			UPSTREAM: 8336 bases
I	8688259	A	G	SNP	Hom	98.14	5		F39H11.1	F39H11.1	protein_coding	F39H11.1.2			UPSTREAM: 8338 bases
I	8688259	A	G	SNP	Hom	98.14	5		K07A12.6	hot-5	protein_coding	K07A12.6			UPSTREAM: 1156 bases
I	8688259	A	G	SNP	Hom	98.14	5		F39H11.2	tlf-1	protein_coding	F39H11.2a			DOWNSTREAM: 9262 bases
I	8688259	A	G	SNP	Hom	98.14	5		K07A12.9	K07A12.9	ncRNA	K07A12.9			UPSTREAM: 7587 bases
I	8688259	A	G	SNP	Hom	98.14	5		K07A12.7	K07A12.7	protein_coding	K07A12.7			DOWNSTREAM: 2777 bases
I	8688259	A	G	SNP	Hom	98.14	5		K07A12.2	K07A12.2	protein_coding	K07A12.2			UPSTREAM: 6931 bases
I	8688259	A	G	SNP	Hom	98.14	5		K07A12.4	K07A12.4	protein_coding	K07A12.4b	exon_I_8688199_8688392	11	SYNONYMOUS_CODING	I/I	atT/atC	482	2	1779
I	8688259	A	G	SNP	Hom	98.14	5		K07A12.4	K07A12.4	protein_coding	K07A12.4a.1	exon_I_8688199_8688392	10	SYNONYMOUS_CODING	I/I	atT/atC	500	2	1833
I	8699347	*	#NAME?	INS	Hom	367.92	14		K07A12.4	K07A12.4	protein_coding	K07A12.4b			UPSTREAM: 8424 bases
I	8699347	*	#NAME?	INS	Hom	367.92	14		K07A12.4	K07A12.4	protein_coding	K07A12.4a.1			UPSTREAM: 8422 bases
I	8699347	*	#NAME?	INS	Hom	367.92	14		K07A12.5	K07A12.5	protein_coding	K07A12.5			UPSTREAM: 4194 bases
I	8699347	*	#NAME?	INS	Hom	367.92	14		C36B1.1	cle-1	protein_coding	C36B1.1c.1			DOWNSTREAM: 6334 bases
I	8699347	*	#NAME?	INS	Hom	367.92	14		C36B1.1	cle-1	protein_coding	C36B1.1b			DOWNSTREAM: 6633 bases
I	8699347	*	#NAME?	INS	Hom	367.92	14		C36B1.1	cle-1	protein_coding	C36B1.1a			DOWNSTREAM: 6633 bases
I	8699347	*	#NAME?	INS	Hom	367.92	14		C36B1.1	cle-1	protein_coding	C36B1.1d			DOWNSTREAM: 6633 bases
I	8699347	*	#NAME?	INS	Hom	367.92	14		F39H11.5	pbs-7	protein_coding	F39H11.5.1			UPSTREAM: 2977 bases
I	8699347	*	#NAME?	INS	Hom	367.92	14		F39H11.1	F39H11.1	protein_coding	F39H11.1.2			DOWNSTREAM: 1853 bases
I	8699347	*	#NAME?	INS	Hom	367.92	14		F39H11.1	F39H11.1	protein_coding	F39H11.1.1			DOWNSTREAM: 1216 bases
I	8699347	*	#NAME?	INS	Hom	367.92	14		F39H11.3	cdk-8	protein_coding	F39H11.3			UPSTREAM: 3125 bases
I	8699347	*	#NAME?	INS	Hom	367.92	14		K07A12.7	K07A12.7	protein_coding	K07A12.7			UPSTREAM: 6862 bases
I	8699347	*	#NAME?	INS	Hom	367.92	14		K07A12.3	asg-1	protein_coding	K07A12.3.2			DOWNSTREAM: 5891 bases
I	8699347	*	#NAME?	INS	Hom	367.92	14		K07A12.3	asg-1	protein_coding	K07A12.3.1			DOWNSTREAM: 5884 bases
I	8699347	*	#NAME?	INS	Hom	367.92	14		F39H11.2	tlf-1	protein_coding	F39H11.2a			INTRON					1518
I	8699347	*	#NAME?	INS	Hom	367.92	14		F39H11.2	tlf-1	protein_coding	F39H11.2b			INTRON					1527
I	8717163	*	#NAME?	INS	Hom	166.95	15		C36B1.1	cle-1	protein_coding	C36B1.1b			INTRON					2337
I	8717163	*	#NAME?	INS	Hom	166.95	15		C36B1.1	cle-1	protein_coding	C36B1.1a			INTRON					3417
I	8717163	*	#NAME?	INS	Hom	166.95	15		C36B1.1	cle-1	protein_coding	C36B1.1d			INTRON					3528
I	8717163	*	#NAME?	INS	Hom	166.95	15		C36B1.1	cle-1	protein_coding	C36B1.1c.1			UPSTREAM: 6212 bases
I	8717163	*	#NAME?	INS	Hom	166.95	15		C36B1.15	C36B1.15	ncRNA	C36B1.15			UPSTREAM: 5219 bases
I	8818572	*	#NAME?	INS	Hom	385.22	23		F36A2.4	twk-30	protein_coding	F36A2.4			UPSTREAM: 6931 bases
I	8818572	*	#NAME?	INS	Hom	385.22	23		F36A2.11	F36A2.11	protein_coding	F36A2.11			UPSTREAM: 3609 bases
I	8818572	*	#NAME?	INS	Hom	385.22	23		F36A2.8	phip-1	protein_coding	F36A2.8			DOWNSTREAM: 5278 bases
I	8818572	*	#NAME?	INS	Hom	385.22	23		F36A2.14	F36A2.14	protein_coding	F36A2.14			DOWNSTREAM: 5853 bases
I	8818572	*	#NAME?	INS	Hom	385.22	23		F36A2.7	F36A2.7	protein_coding	F36A2.7.3			DOWNSTREAM: 3611 bases
I	8818572	*	#NAME?	INS	Hom	385.22	23		F36A2.7	F36A2.7	protein_coding	F36A2.7.2			DOWNSTREAM: 3594 bases
I	8818572	*	#NAME?	INS	Hom	385.22	23		F36A2.7	F36A2.7	protein_coding	F36A2.7.1			DOWNSTREAM: 3382 bases
I	8818572	*	#NAME?	INS	Hom	385.22	23		F36A2.12	F36A2.12	protein_coding	F36A2.12			DOWNSTREAM: 7587 bases
I	8818572	*	#NAME?	INS	Hom	385.22	23		F36A2.6	rps-15	protein_coding	F36A2.6.2			UPSTREAM: 2385 bases
I	8818572	*	#NAME?	INS	Hom	385.22	23		F36A2.6	rps-15	protein_coding	F36A2.6.1			UPSTREAM: 2090 bases
I	8818572	*	#NAME?	INS	Hom	385.22	23		F36A2.9	F36A2.9	protein_coding	F36A2.9a			INTRON					1587
I	8818572	*	#NAME?	INS	Hom	385.22	23		F36A2.9	F36A2.9	protein_coding	F36A2.9b			INTRON					1698
I	8818572	*	#NAME?	INS	Hom	385.22	23		F36A2.13	F36A2.13	protein_coding	F36A2.13.1			DOWNSTREAM: 9465 bases
I	8818572	*	#NAME?	INS	Hom	385.22	23		F36A2.13	F36A2.13	protein_coding	F36A2.13.2			DOWNSTREAM: 9486 bases
I	8818572	*	#NAME?	INS	Hom	385.22	23		F36A2.10	F36A2.10	protein_coding	F36A2.10.1			DOWNSTREAM: 833 bases
I	8818572	*	#NAME?	INS	Hom	385.22	23		F36A2.10	F36A2.10	protein_coding	F36A2.10.2			DOWNSTREAM: 917 bases
I	9235428	G	A	SNP	Hom	558.49	23		C45G3.1	aspm-1	protein_coding	C45G3.1			UPSTREAM: 9049 bases
I	9235428	G	A	SNP	Hom	558.49	23		C45G3.5	C45G3.5	protein_coding	C45G3.5			DOWNSTREAM: 3338 bases
I	9235428	G	A	SNP	Hom	558.49	23		VF36H2L.1	aph-1	protein_coding	VF36H2L.1			UPSTREAM: 1873 bases
I	9235428	G	A	SNP	Hom	558.49	23		F36H2.1	tat-5	protein_coding	F36H2.1b.1			INTRON					3108
I	9235428	G	A	SNP	Hom	558.49	23		F36H2.1	tat-5	protein_coding	F36H2.1a			INTRON					3225
I	9235428	G	A	SNP	Hom	558.49	23		F36H2.1	tat-5	protein_coding	F36H2.1c			INTRON					3216
I	9235428	G	A	SNP	Hom	558.49	23		F36H2.1	tat-5	protein_coding	F36H2.1b.2			INTRON					3108
I	9235428	G	A	SNP	Hom	558.49	23		C45G3.3	gip-2	protein_coding	C45G3.3			DOWNSTREAM: 7274 bases
I	9262897	*	#NAME?	DEL	Hom	338.47	11		F14B4.2	F14B4.2	protein_coding	F14B4.2b			DOWNSTREAM: 8539 bases
I	9262897	*	#NAME?	DEL	Hom	338.47	11		F36H2.3	F36H2.3	protein_coding	F36H2.3			UPSTREAM: 1264 bases
I	9262897	*	#NAME?	DEL	Hom	338.47	11		F14B4.2	F14B4.2	protein_coding	F14B4.2a.2			DOWNSTREAM: 8987 bases
I	9262897	*	#NAME?	DEL	Hom	338.47	11		F14B4.2	F14B4.2	protein_coding	F14B4.2a.1			DOWNSTREAM: 8987 bases
I	9262897	*	#NAME?	DEL	Hom	338.47	11		F36H2.5	F36H2.5	protein_coding	F36H2.5			UPSTREAM: 8545 bases
I	9262897	*	#NAME?	DEL	Hom	338.47	11		F14B4.1	F14B4.1	protein_coding	F14B4.1			DOWNSTREAM: 3046 bases
I	9262897	*	#NAME?	DEL	Hom	338.47	11		F14B4.t1	F14B4.t1	tRNA	F14B4.t1			UPSTREAM: 4218 bases
I	9262897	*	#NAME?	DEL	Hom	338.47	11		F14B4.4	F14B4.4	ncRNA	F14B4.4			UPSTREAM: 6014 bases
I	9262897	*	#NAME?	DEL	Hom	338.47	11		F14B4.t2	F14B4.t2	tRNA	F14B4.t2			DOWNSTREAM: 6024 bases
I	9276107	*	+C	INS	Hom	499.62	15		F14B4.t1	F14B4.t1	tRNA	F14B4.t1			DOWNSTREAM: 8920 bases
I	9276107	*	+C	INS	Hom	499.62	15		F14B4.t2	F14B4.t2	tRNA	F14B4.t2			UPSTREAM: 7115 bases
I	9276107	*	+C	INS	Hom	499.62	15		F14B4.4	F14B4.4	ncRNA	F14B4.4			DOWNSTREAM: 7110 bases
I	9276107	*	+C	INS	Hom	499.62	15		F14B4.1	F14B4.1	protein_coding	F14B4.1			UPSTREAM: 5195 bases
I	9276107	*	+C	INS	Hom	499.62	15		F14B4.3	F14B4.3	protein_coding	F14B4.3			DOWNSTREAM: 4847 bases
I	9276107	*	+C	INS	Hom	499.62	15		F14B4.2	F14B4.2	protein_coding	F14B4.2b			INTRON					1488
I	9276107	*	+C	INS	Hom	499.62	15		F14B4.2	F14B4.2	protein_coding	F14B4.2a.2			UPSTREAM: 2320 bases
I	9276107	*	+C	INS	Hom	499.62	15		F14B4.2	F14B4.2	protein_coding	F14B4.2a.1			UPSTREAM: 2318 bases
I	9346154	A	C	SNP	Hom	69.55	4		M04C9.1	M04C9.1	protein_coding	M04C9.1b			DOWNSTREAM: 4110 bases
I	9346154	A	C	SNP	Hom	69.55	4		M04C9.1	M04C9.1	protein_coding	M04C9.1a			DOWNSTREAM: 4200 bases
I	9346154	A	C	SNP	Hom	69.55	4		C12C8.3	lin-41	protein_coding	C12C8.3b.2			UPSTREAM: 3719 bases
I	9346154	A	C	SNP	Hom	69.55	4		C12C8.3	lin-41	protein_coding	C12C8.3b.1			UPSTREAM: 3666 bases
I	9346154	A	C	SNP	Hom	69.55	4		C12C8.3	lin-41	protein_coding	C12C8.3a			UPSTREAM: 3666 bases
I	9346154	A	C	SNP	Hom	69.55	4		M04C9.3	M04C9.3	protein_coding	M04C9.3b.2			DOWNSTREAM: 6719 bases
I	9346154	A	C	SNP	Hom	69.55	4		M04C9.3	M04C9.3	protein_coding	M04C9.3b.1			DOWNSTREAM: 6719 bases
I	9346154	A	C	SNP	Hom	69.55	4		M04C9.3	M04C9.3	protein_coding	M04C9.3a			DOWNSTREAM: 6801 bases
I	9346154	A	C	SNP	Hom	69.55	4		M04C9.2	M04C9.2	protein_coding	M04C9.2			INTRON					747
I	9346154	A	C	SNP	Hom	69.55	4		M04C9.4	M04C9.4	protein_coding	M04C9.4			DOWNSTREAM: 8910 bases
I	9346157	T	C	SNP	Hom	68.81	4		M04C9.1	M04C9.1	protein_coding	M04C9.1b			DOWNSTREAM: 4107 bases
I	9346157	T	C	SNP	Hom	68.81	4		M04C9.1	M04C9.1	protein_coding	M04C9.1a			DOWNSTREAM: 4197 bases
I	9346157	T	C	SNP	Hom	68.81	4		C12C8.3	lin-41	protein_coding	C12C8.3b.2			UPSTREAM: 3722 bases
I	9346157	T	C	SNP	Hom	68.81	4		C12C8.3	lin-41	protein_coding	C12C8.3b.1			UPSTREAM: 3669 bases
I	9346157	T	C	SNP	Hom	68.81	4		C12C8.3	lin-41	protein_coding	C12C8.3a			UPSTREAM: 3669 bases
I	9346157	T	C	SNP	Hom	68.81	4		M04C9.3	M04C9.3	protein_coding	M04C9.3b.2			DOWNSTREAM: 6716 bases
I	9346157	T	C	SNP	Hom	68.81	4		M04C9.3	M04C9.3	protein_coding	M04C9.3b.1			DOWNSTREAM: 6716 bases
I	9346157	T	C	SNP	Hom	68.81	4		M04C9.3	M04C9.3	protein_coding	M04C9.3a			DOWNSTREAM: 6798 bases
I	9346157	T	C	SNP	Hom	68.81	4		M04C9.2	M04C9.2	protein_coding	M04C9.2			INTRON					747
I	9346157	T	C	SNP	Hom	68.81	4		M04C9.4	M04C9.4	protein_coding	M04C9.4			DOWNSTREAM: 8907 bases
I	9357395	A	G	SNP	Hom	653.76	29		M04C9.9	M04C9.9	ncRNA	M04C9.9			UPSTREAM: 9142 bases
I	9357395	A	G	SNP	Hom	653.76	29		F16A11.3	ppfr-1	protein_coding	F16A11.3c.1			DOWNSTREAM: 9151 bases
I	9357395	A	G	SNP	Hom	653.76	29		F16A11.3	ppfr-1	protein_coding	F16A11.3c.2			DOWNSTREAM: 9151 bases
I	9357395	A	G	SNP	Hom	653.76	29		M04C9.4	M04C9.4	protein_coding	M04C9.4			UPSTREAM: 324 bases
I	9357395	A	G	SNP	Hom	653.76	29		M04C9.5	dyf-5	protein_coding	M04C9.5a			UPSTREAM: 1670 bases
I	9357395	A	G	SNP	Hom	653.76	29		M04C9.5	dyf-5	protein_coding	M04C9.5b			UPSTREAM: 1750 bases
I	9357395	A	G	SNP	Hom	653.76	29		M04C9.2	M04C9.2	protein_coding	M04C9.2			UPSTREAM: 7845 bases
I	9357395	A	G	SNP	Hom	653.76	29		M04C9.1	M04C9.1	protein_coding	M04C9.1a			UPSTREAM: 4805 bases
I	9357395	A	G	SNP	Hom	653.76	29		M04C9.1	M04C9.1	protein_coding	M04C9.1b			UPSTREAM: 4703 bases
I	9357395	A	G	SNP	Hom	653.76	29		F16A11.3	ppfr-1	protein_coding	F16A11.3a			DOWNSTREAM: 6771 bases
I	9357395	A	G	SNP	Hom	653.76	29		M04C9.3	M04C9.3	protein_coding	M04C9.3b.1			UPSTREAM: 3128 bases
I	9357395	A	G	SNP	Hom	653.76	29		M04C9.3	M04C9.3	protein_coding	M04C9.3a			UPSTREAM: 2898 bases
I	9357395	A	G	SNP	Hom	653.76	29		M04C9.3	M04C9.3	protein_coding	M04C9.3b.2			UPSTREAM: 2862 bases
I	9357395	A	G	SNP	Hom	653.76	29		F16A11.3	ppfr-1	protein_coding	F16A11.3d			DOWNSTREAM: 7374 bases
I	9357395	A	G	SNP	Hom	653.76	29		F16A11.3	ppfr-1	protein_coding	F16A11.3b			DOWNSTREAM: 7374 bases
I	9383157	G	T	SNP	Hom	45.13	2		F16A11.3	ppfr-1	protein_coding	F16A11.3d			INTRON					4689
I	9383157	G	T	SNP	Hom	45.13	2		F16A11.3	ppfr-1	protein_coding	F16A11.3c.1			INTRON					3141
I	9383157	G	T	SNP	Hom	45.13	2		F16A11.3	ppfr-1	protein_coding	F16A11.3c.2			INTRON					3141
I	9383157	G	T	SNP	Hom	45.13	2		F16A11.3	ppfr-1	protein_coding	F16A11.3a			INTRON					4473
I	9383157	G	T	SNP	Hom	45.13	2		F16A11.3	ppfr-1	protein_coding	F16A11.3b			INTRON					4095
I	9383157	G	T	SNP	Hom	45.13	2		F16A11.5	F16A11.5	ncRNA	F16A11.5a			DOWNSTREAM: 7341 bases
I	9383157	G	T	SNP	Hom	45.13	2		F16A11.5	F16A11.5	ncRNA	F16A11.5b			DOWNSTREAM: 7341 bases
I	9383157	G	T	SNP	Hom	45.13	2		F16A11.6	F16A11.6	ncRNA	F16A11.6			DOWNSTREAM: 3070 bases
I	9383157	G	T	SNP	Hom	45.13	2		F16A11.8	F16A11.8	ncRNA	F16A11.8			DOWNSTREAM: 2666 bases
I	9383157	G	T	SNP	Hom	45.13	2		F16A11.2	F16A11.2	protein_coding	F16A11.2			DOWNSTREAM: 7670 bases
I	9383157	G	T	SNP	Hom	45.13	2		F16A11.7	F16A11.7	ncRNA	F16A11.7			TRANSCRIPT: F16A11.7					191
I	9383157	G	T	SNP	Hom	45.13	2		F16A11.9	F16A11.9	ncRNA	F16A11.9			TRANSCRIPT: F16A11.9					191
I	9384410	*	-C	DEL	Hom	526.81	14		F16A11.3	ppfr-1	protein_coding	F16A11.3d			INTRON					4689
I	9384410	*	-C	DEL	Hom	526.81	14		F16A11.3	ppfr-1	protein_coding	F16A11.3c.1			INTRON					3141
I	9384410	*	-C	DEL	Hom	526.81	14		F16A11.3	ppfr-1	protein_coding	F16A11.3c.2			INTRON					3141
I	9384410	*	-C	DEL	Hom	526.81	14		F16A11.3	ppfr-1	protein_coding	F16A11.3a			INTRON					4473
I	9384410	*	-C	DEL	Hom	526.81	14		F16A11.3	ppfr-1	protein_coding	F16A11.3b			INTRON					4095
I	9384410	*	-C	DEL	Hom	526.81	14		F16A11.5	F16A11.5	ncRNA	F16A11.5a			DOWNSTREAM: 8594 bases
I	9384410	*	-C	DEL	Hom	526.81	14		F16A11.5	F16A11.5	ncRNA	F16A11.5b			DOWNSTREAM: 8594 bases
I	9384410	*	-C	DEL	Hom	526.81	14		F16A11.6	F16A11.6	ncRNA	F16A11.6			DOWNSTREAM: 4323 bases
I	9384410	*	-C	DEL	Hom	526.81	14		F16A11.8	F16A11.8	ncRNA	F16A11.8			DOWNSTREAM: 3919 bases
I	9384410	*	-C	DEL	Hom	526.81	14		F16A11.7	F16A11.7	ncRNA	F16A11.7			DOWNSTREAM: 1248 bases
I	9384410	*	-C	DEL	Hom	526.81	14		F16A11.9	F16A11.9	ncRNA	F16A11.9			UPSTREAM: 1248 bases
I	9384410	*	-C	DEL	Hom	526.81	14		F16A11.1	F16A11.1	protein_coding	F16A11.1a			DOWNSTREAM: 9527 bases
I	9384410	*	-C	DEL	Hom	526.81	14		F16A11.2	F16A11.2	protein_coding	F16A11.2			DOWNSTREAM: 6417 bases
I	9384411	C	G	SNP	Hom	284.66	14		F16A11.3	ppfr-1	protein_coding	F16A11.3d			INTRON					4689
I	9384411	C	G	SNP	Hom	284.66	14		F16A11.3	ppfr-1	protein_coding	F16A11.3c.1			INTRON					3141
I	9384411	C	G	SNP	Hom	284.66	14		F16A11.3	ppfr-1	protein_coding	F16A11.3c.2			INTRON					3141
I	9384411	C	G	SNP	Hom	284.66	14		F16A11.3	ppfr-1	protein_coding	F16A11.3a			INTRON					4473
I	9384411	C	G	SNP	Hom	284.66	14		F16A11.3	ppfr-1	protein_coding	F16A11.3b			INTRON					4095
I	9384411	C	G	SNP	Hom	284.66	14		F16A11.5	F16A11.5	ncRNA	F16A11.5a			DOWNSTREAM: 8595 bases
I	9384411	C	G	SNP	Hom	284.66	14		F16A11.5	F16A11.5	ncRNA	F16A11.5b			DOWNSTREAM: 8595 bases
I	9384411	C	G	SNP	Hom	284.66	14		F16A11.6	F16A11.6	ncRNA	F16A11.6			DOWNSTREAM: 4324 bases
I	9384411	C	G	SNP	Hom	284.66	14		F16A11.8	F16A11.8	ncRNA	F16A11.8			DOWNSTREAM: 3920 bases
I	9384411	C	G	SNP	Hom	284.66	14		F16A11.7	F16A11.7	ncRNA	F16A11.7			DOWNSTREAM: 1249 bases
I	9384411	C	G	SNP	Hom	284.66	14		F16A11.9	F16A11.9	ncRNA	F16A11.9			UPSTREAM: 1249 bases
I	9384411	C	G	SNP	Hom	284.66	14		F16A11.1	F16A11.1	protein_coding	F16A11.1a			DOWNSTREAM: 9526 bases
I	9384411	C	G	SNP	Hom	284.66	14		F16A11.2	F16A11.2	protein_coding	F16A11.2			DOWNSTREAM: 6416 bases
I	9468863	*	#NAME?	INS	Hom	604.98	16		F46A9.4	skr-2	protein_coding	F46A9.4			UPSTREAM: 833 bases
I	9468863	*	#NAME?	INS	Hom	604.98	16		F46A9.2	F46A9.2	protein_coding	F46A9.2			DOWNSTREAM: 8324 bases
I	9468863	*	#NAME?	INS	Hom	604.98	16		F46A9.5	skr-1	protein_coding	F46A9.5.1			UPSTREAM: 1898 bases
I	9468863	*	#NAME?	INS	Hom	604.98	16		F46A9.5	skr-1	protein_coding	F46A9.5.2			UPSTREAM: 2679 bases
I	9468863	*	#NAME?	INS	Hom	604.98	16		F46A9.5	skr-1	protein_coding	F46A9.5.3			UPSTREAM: 2680 bases
I	9468863	*	#NAME?	INS	Hom	604.98	16		F30A10.1	F30A10.1	protein_coding	F30A10.1			DOWNSTREAM: 3771 bases
I	9468863	*	#NAME?	INS	Hom	604.98	16		F46A9.3	twk-29	protein_coding	F46A9.3b			UTR_3_PRIME: 18 bases from CDS
I	9468863	*	#NAME?	INS	Hom	604.98	16		F30A10.14	F30A10.14	protein_coding	F30A10.14			UPSTREAM: 7734 bases
I	9468863	*	#NAME?	INS	Hom	604.98	16		F30A10.11	F30A10.11	protein_coding	F30A10.11			UPSTREAM: 8607 bases
I	9468863	*	#NAME?	INS	Hom	604.98	16		F30A10.13	F30A10.13	protein_coding	F30A10.13b.2			DOWNSTREAM: 9596 bases
I	9468863	*	#NAME?	INS	Hom	604.98	16		F30A10.13	F30A10.13	protein_coding	F30A10.13a			DOWNSTREAM: 9632 bases
I	9468863	*	#NAME?	INS	Hom	604.98	16		F30A10.13	F30A10.13	protein_coding	F30A10.13b.1			DOWNSTREAM: 9632 bases
I	9468863	*	#NAME?	INS	Hom	604.98	16		F46A9.3	twk-29	protein_coding	F46A9.3a			DOWNSTREAM: 18 bases
I	9494583	*	#NAME?	INS	Hom	1205.67	23		F30A10.4	F30A10.4	protein_coding	F30A10.4			DOWNSTREAM: 8051 bases
I	9494583	*	#NAME?	INS	Hom	1205.67	23		F30A10.3	F30A10.3	protein_coding	F30A10.3.2			UPSTREAM: 36 bases
I	9494583	*	#NAME?	INS	Hom	1205.67	23		F30A10.9	F30A10.9	protein_coding	F30A10.9.1			DOWNSTREAM: 9975 bases
I	9494583	*	#NAME?	INS	Hom	1205.67	23		F30A10.3	F30A10.3	protein_coding	F30A10.3.1			UPSTREAM: 2 bases
I	9494583	*	#NAME?	INS	Hom	1205.67	23		F30A10.7	F30A10.7	pseudogene	F30A10.7			UPSTREAM: 3144 bases
I	9494583	*	#NAME?	INS	Hom	1205.67	23		F30A10.5	stl-1	protein_coding	F30A10.5.2			UPSTREAM: 6562 bases
I	9494583	*	#NAME?	INS	Hom	1205.67	23		F30A10.5	stl-1	protein_coding	F30A10.5.1			UPSTREAM: 6560 bases
I	9494583	*	#NAME?	INS	Hom	1205.67	23		F30A10.8	stn-1	protein_coding	F30A10.8b			UPSTREAM: 6677 bases
I	9494583	*	#NAME?	INS	Hom	1205.67	23		F30A10.8	stn-1	protein_coding	F30A10.8a			UPSTREAM: 6731 bases
I	9494583	*	#NAME?	INS	Hom	1205.67	23		F30A10.6	sac-1	protein_coding	F30A10.6			DOWNSTREAM: 1968 bases
I	9574000	T	C	SNP	Hom	426.48	14		C36F7.4	rig-5	protein_coding	C36F7.4d			UPSTREAM: 5778 bases
I	9574000	T	C	SNP	Hom	426.48	14		F42H11.2	lem-3	protein_coding	F42H11.2.1			DOWNSTREAM: 4516 bases
I	9574000	T	C	SNP	Hom	426.48	14		C36F7.7	21ur-12607	ncRNA	C36F7.7			UPSTREAM: 5130 bases
I	9574000	T	C	SNP	Hom	426.48	14		C36F7.6	21ur-13747	ncRNA	C36F7.6			UPSTREAM: 5129 bases
I	9574000	T	C	SNP	Hom	426.48	14		K07A1.17	K07A1.17	protein_coding	K07A1.17			DOWNSTREAM: 7777 bases
I	9574000	T	C	SNP	Hom	426.48	14		C36F7.13	C36F7.13	ncRNA	C36F7.13			DOWNSTREAM: 1914 bases
I	9574000	T	C	SNP	Hom	426.48	14		K07A1.1	K07A1.1	protein_coding	K07A1.1			DOWNSTREAM: 8673 bases
I	9574000	T	C	SNP	Hom	426.48	14		K07A1.13	K07A1.13	protein_coding	K07A1.13			DOWNSTREAM: 9867 bases
I	9574000	T	C	SNP	Hom	426.48	14		C36F7.5	C36F7.5	protein_coding	C36F7.5			DOWNSTREAM: 751 bases
I	9574000	T	C	SNP	Hom	426.48	14		C36F7.25	C36F7.25	ncRNA	C36F7.25			UPSTREAM: 1295 bases
I	9574000	T	C	SNP	Hom	426.48	14		C36F7.4	rig-5	protein_coding	C36F7.4a.1			INTRON					843
I	9574000	T	C	SNP	Hom	426.48	14		C36F7.4	rig-5	protein_coding	C36F7.4e			INTRON					1449
I	9574000	T	C	SNP	Hom	426.48	14		C36F7.4	rig-5	protein_coding	C36F7.4b			INTRON					1209
I	9574000	T	C	SNP	Hom	426.48	14		C36F7.4	rig-5	protein_coding	C36F7.4c			INTRON					1371
I	9574000	T	C	SNP	Hom	426.48	14		C36F7.4	rig-5	protein_coding	C36F7.4a.2			INTRON					843
I	9574000	T	C	SNP	Hom	426.48	14		F42H11.1	F42H11.1	protein_coding	F42H11.1			UPSTREAM: 2349 bases
I	9632896	*	#NAME?	INS	Hom	594.72	16		T05F1.5	T05F1.5	protein_coding	T05F1.5			DOWNSTREAM: 274 bases
I	9632896	*	#NAME?	INS	Hom	594.72	16		T05F1.2	T05F1.2	protein_coding	T05F1.2			DOWNSTREAM: 7826 bases
I	9632896	*	#NAME?	INS	Hom	594.72	16		T05F1.3	rps-19	protein_coding	T05F1.3.2			UPSTREAM: 7108 bases
I	9632896	*	#NAME?	INS	Hom	594.72	16		T05F1.3	rps-19	protein_coding	T05F1.3.1			UPSTREAM: 6898 bases
I	9632896	*	#NAME?	INS	Hom	594.72	16		T05F1.7	T05F1.7	protein_coding	T05F1.7			DOWNSTREAM: 5981 bases
I	9632896	*	#NAME?	INS	Hom	594.72	16		T05F1.6	hsr-9	protein_coding	T05F1.6			DOWNSTREAM: 1733 bases
I	9632896	*	#NAME?	INS	Hom	594.72	16		T05F1.14	21ur-14451	ncRNA	T05F1.14			UPSTREAM: 8775 bases
I	9632896	*	#NAME?	INS	Hom	594.72	16		T05F1.8	T05F1.8	protein_coding	T05F1.8			UPSTREAM: 9439 bases
I	9632896	*	#NAME?	INS	Hom	594.72	16		T05F1.4	T05F1.4	protein_coding	T05F1.4.1			DOWNSTREAM: 502 bases
I	9632896	*	#NAME?	INS	Hom	594.72	16		T05F1.4	T05F1.4	protein_coding	T05F1.4.2			DOWNSTREAM: 171 bases
I	9816983	T	A	SNP	Hom	397.3	27		F35C12.3	F35C12.3	protein_coding	F35C12.3a.2			INTRON					1107
I	9816983	T	A	SNP	Hom	397.3	27		F35C12.2	ncx-4	protein_coding	F35C12.2b			DOWNSTREAM: 3917 bases
I	9816983	T	A	SNP	Hom	397.3	27		F35C12.2	ncx-4	protein_coding	F35C12.2a			DOWNSTREAM: 3917 bases
I	9816983	T	A	SNP	Hom	397.3	27		F35C12.3	F35C12.3	protein_coding	F35C12.3b.2			UPSTREAM: 2799 bases
I	9816983	T	A	SNP	Hom	397.3	27		F35C12.3	F35C12.3	protein_coding	F35C12.3b.1			UPSTREAM: 1644 bases
I	9816983	T	A	SNP	Hom	397.3	27		F35C12.3	F35C12.3	protein_coding	F35C12.3a.1			UPSTREAM: 1471 bases
I	9816983	T	A	SNP	Hom	397.3	27		F35C12.3	F35C12.3	protein_coding	F35C12.3a.3			UPSTREAM: 1299 bases
I	9816983	T	A	SNP	Hom	397.3	27		Y67A6A.3	Y67A6A.3	ncRNA	Y67A6A.3			DOWNSTREAM: 1276 bases
I	9816983	T	A	SNP	Hom	397.3	27		F35C12.3	F35C12.3	protein_coding	F35C12.3c			UPSTREAM: 1095 bases
I	9817027	G	A	SNP	Hom	357.58	21		F35C12.3	F35C12.3	protein_coding	F35C12.3a.2			INTRON					1107
I	9817027	G	A	SNP	Hom	357.58	21		F35C12.2	ncx-4	protein_coding	F35C12.2b			DOWNSTREAM: 3961 bases
I	9817027	G	A	SNP	Hom	357.58	21		F35C12.2	ncx-4	protein_coding	F35C12.2a			DOWNSTREAM: 3961 bases
I	9817027	G	A	SNP	Hom	357.58	21		F35C12.3	F35C12.3	protein_coding	F35C12.3b.2			UPSTREAM: 2843 bases
I	9817027	G	A	SNP	Hom	357.58	21		F35C12.3	F35C12.3	protein_coding	F35C12.3b.1			UPSTREAM: 1688 bases
I	9817027	G	A	SNP	Hom	357.58	21		F35C12.3	F35C12.3	protein_coding	F35C12.3a.1			UPSTREAM: 1515 bases
I	9817027	G	A	SNP	Hom	357.58	21		F35C12.3	F35C12.3	protein_coding	F35C12.3a.3			UPSTREAM: 1343 bases
I	9817027	G	A	SNP	Hom	357.58	21		Y67A6A.3	Y67A6A.3	ncRNA	Y67A6A.3			DOWNSTREAM: 1320 bases
I	9817027	G	A	SNP	Hom	357.58	21		F35C12.3	F35C12.3	protein_coding	F35C12.3c			UPSTREAM: 1139 bases
I	9819458	A	T	SNP	Hom	91.12	6		F35C12.3	F35C12.3	protein_coding	F35C12.3a.2			INTRON					1107
I	9819458	A	T	SNP	Hom	91.12	6		F35C12.2	ncx-4	protein_coding	F35C12.2b			DOWNSTREAM: 6392 bases
I	9819458	A	T	SNP	Hom	91.12	6		F35C12.2	ncx-4	protein_coding	F35C12.2a			DOWNSTREAM: 6392 bases
I	9819458	A	T	SNP	Hom	91.12	6		F35C12.3	F35C12.3	protein_coding	F35C12.3b.2			UPSTREAM: 5274 bases
I	9819458	A	T	SNP	Hom	91.12	6		F35C12.3	F35C12.3	protein_coding	F35C12.3b.1			UPSTREAM: 4119 bases
I	9819458	A	T	SNP	Hom	91.12	6		F35C12.3	F35C12.3	protein_coding	F35C12.3a.1			UPSTREAM: 3946 bases
I	9819458	A	T	SNP	Hom	91.12	6		F35C12.3	F35C12.3	protein_coding	F35C12.3a.3			UPSTREAM: 3774 bases
I	9819458	A	T	SNP	Hom	91.12	6		Y67A6A.3	Y67A6A.3	ncRNA	Y67A6A.3			DOWNSTREAM: 3751 bases
I	9819458	A	T	SNP	Hom	91.12	6		F35C12.3	F35C12.3	protein_coding	F35C12.3c			UPSTREAM: 3570 bases
I	9903068	*	#NAME?	INS	Hom	413.67	12		F52F12.6	ztf-11	protein_coding	F52F12.6			DOWNSTREAM: 1226 bases
I	9903068	*	#NAME?	INS	Hom	413.67	12		F52F12.18	F52F12.18	ncRNA	F52F12.18			DOWNSTREAM: 8255 bases
I	9903068	*	#NAME?	INS	Hom	413.67	12		F52F12.13	F52F12.13	ncRNA	F52F12.13			DOWNSTREAM: 7961 bases
I	9903068	*	#NAME?	INS	Hom	413.67	12		F52F12.2	col-64	protein_coding	F52F12.2			UPSTREAM: 7481 bases
I	9903068	*	#NAME?	INS	Hom	413.67	12		F52F12.12	F52F12.12	ncRNA	F52F12.12			UPSTREAM: 4326 bases
I	9903068	*	#NAME?	INS	Hom	413.67	12		F52F12.11	F52F12.11	ncRNA	F52F12.11			UPSTREAM: 6248 bases
I	9903068	*	#NAME?	INS	Hom	413.67	12		F52F12.3	mom-4	protein_coding	F52F12.3.2			UPSTREAM: 2260 bases
I	9903068	*	#NAME?	INS	Hom	413.67	12		F52F12.3	mom-4	protein_coding	F52F12.3.1			UPSTREAM: 2258 bases
I	9903068	*	#NAME?	INS	Hom	413.67	12		F52F12.4	lsl-1	protein_coding	F52F12.4			DOWNSTREAM: 142 bases
I	9949835	*	#NAME?	DEL	Hom	514.73	16		T24D1.5	T24D1.5	protein_coding	T24D1.5.1			DOWNSTREAM: 6307 bases
I	9949835	*	#NAME?	DEL	Hom	514.73	16		T24D1.5	T24D1.5	protein_coding	T24D1.5.2			DOWNSTREAM: 6401 bases
I	9949835	*	#NAME?	DEL	Hom	514.73	16		T24D1.3	T24D1.3	protein_coding	T24D1.3			DOWNSTREAM: 8936 bases
I	9949835	*	#NAME?	DEL	Hom	514.73	16		Y106G6A.8	Y106G6A.8	ncRNA	Y106G6A.8			DOWNSTREAM: 8812 bases
I	9949835	*	#NAME?	DEL	Hom	514.73	16		Y106G6A.6	Y106G6A.6	ncRNA	Y106G6A.6			UPSTREAM: 7112 bases
I	9949835	*	#NAME?	DEL	Hom	514.73	16		Y106G6A.9	Y106G6A.9	ncRNA	Y106G6A.9			DOWNSTREAM: 7086 bases
I	9949835	*	#NAME?	DEL	Hom	514.73	16		Y106G6A.7	Y106G6A.7	ncRNA	Y106G6A.7			UPSTREAM: 6679 bases
I	9949835	*	#NAME?	DEL	Hom	514.73	16		T24D1.2	T24D1.2	protein_coding	T24D1.2.1			DOWNSTREAM: 3562 bases
I	9949835	*	#NAME?	DEL	Hom	514.73	16		T24D1.2	T24D1.2	protein_coding	T24D1.2.2			DOWNSTREAM: 3718 bases
I	9949835	*	#NAME?	DEL	Hom	514.73	16		T24D1.1	sqv-5	protein_coding	T24D1.1a.1			INTRON					1827
I	9949835	*	#NAME?	DEL	Hom	514.73	16		T24D1.1	sqv-5	protein_coding	T24D1.1b			INTRON					2205
I	9949835	*	#NAME?	DEL	Hom	514.73	16		T24D1.1	sqv-5	protein_coding	T24D1.1a.2			INTRON					1827
I	9952384	*	#NAME?	INS	Hom	689.23	17		T24D1.5	T24D1.5	protein_coding	T24D1.5.1			DOWNSTREAM: 3758 bases
I	9952384	*	#NAME?	INS	Hom	689.23	17		T24D1.5	T24D1.5	protein_coding	T24D1.5.2			DOWNSTREAM: 3852 bases
I	9952384	*	#NAME?	INS	Hom	689.23	17		T24D1.3	T24D1.3	protein_coding	T24D1.3			DOWNSTREAM: 6387 bases
I	9952384	*	#NAME?	INS	Hom	689.23	17		T24D1.4	tag-179	protein_coding	T24D1.4			DOWNSTREAM: 7943 bases
I	9952384	*	#NAME?	INS	Hom	689.23	17		Y106G6A.6	Y106G6A.6	ncRNA	Y106G6A.6			UPSTREAM: 9661 bases
I	9952384	*	#NAME?	INS	Hom	689.23	17		Y106G6A.9	Y106G6A.9	ncRNA	Y106G6A.9			DOWNSTREAM: 9635 bases
I	9952384	*	#NAME?	INS	Hom	689.23	17		Y106G6A.7	Y106G6A.7	ncRNA	Y106G6A.7			UPSTREAM: 9228 bases
I	9952384	*	#NAME?	INS	Hom	689.23	17		T24D1.2	T24D1.2	protein_coding	T24D1.2.1			DOWNSTREAM: 1013 bases
I	9952384	*	#NAME?	INS	Hom	689.23	17		T24D1.2	T24D1.2	protein_coding	T24D1.2.2			DOWNSTREAM: 1169 bases
I	9952384	*	#NAME?	INS	Hom	689.23	17		T24D1.1	sqv-5	protein_coding	T24D1.1a.1			INTRON					1827
I	9952384	*	#NAME?	INS	Hom	689.23	17		T24D1.1	sqv-5	protein_coding	T24D1.1b			INTRON					2205
I	9952384	*	#NAME?	INS	Hom	689.23	17		T24D1.1	sqv-5	protein_coding	T24D1.1a.2			INTRON					1827
I	10000559	*	#NAME?	DEL	Hom	559.05	21		C03C11.6	C03C11.6	ncRNA	C03C11.6			UPSTREAM: 745 bases
I	10000559	*	#NAME?	DEL	Hom	559.05	21		C03C11.7	C03C11.7	ncRNA	C03C11.7			DOWNSTREAM: 745 bases
I	10000559	*	#NAME?	DEL	Hom	559.05	21		T23D8.7	T23D8.7	protein_coding	T23D8.7.2			DOWNSTREAM: 6978 bases
I	10000559	*	#NAME?	DEL	Hom	559.05	21		T23D8.7	T23D8.7	protein_coding	T23D8.7.1			DOWNSTREAM: 6554 bases
I	10000559	*	#NAME?	DEL	Hom	559.05	21		C03C11.3	21ur-9589	ncRNA	C03C11.3			UPSTREAM: 4954 bases
I	10000559	*	#NAME?	DEL	Hom	559.05	21		C03C11.4	21ur-11603	ncRNA	C03C11.4			UPSTREAM: 4955 bases
I	10000559	*	#NAME?	DEL	Hom	559.05	21		T23D8.8	cfi-1	protein_coding	T23D8.8			UPSTREAM: 641 bases
I	10030927	*	#NAME?	INS	Hom	481.51	23		F10G8.7	ercc-1	protein_coding	F10G8.7.1			INTRON					789
I	10030927	*	#NAME?	INS	Hom	481.51	23		F10G8.7	ercc-1	protein_coding	F10G8.7.2			INTRON					789
I	10030927	*	#NAME?	INS	Hom	481.51	23		F10G8.1	F10G8.1	pseudogene	F10G8.1			DOWNSTREAM: 9902 bases
I	10030927	*	#NAME?	INS	Hom	481.51	23		F10G8.2	F10G8.2	protein_coding	F10G8.2			UPSTREAM: 8109 bases
I	10030927	*	#NAME?	INS	Hom	481.51	23		F10G8.10	F10G8.10	ncRNA	F10G8.10			DOWNSTREAM: 2107 bases
I	10030927	*	#NAME?	INS	Hom	481.51	23		F10G8.5	ncs-2	protein_coding	F10G8.5.1			DOWNSTREAM: 2342 bases
I	10030927	*	#NAME?	INS	Hom	481.51	23		F10G8.5	ncs-2	protein_coding	F10G8.5.2			DOWNSTREAM: 3095 bases
I	10030927	*	#NAME?	INS	Hom	481.51	23		F10G8.4	eak-6	protein_coding	F10G8.4b			DOWNSTREAM: 5399 bases
I	10030927	*	#NAME?	INS	Hom	481.51	23		F10G8.4	eak-6	protein_coding	F10G8.4a			DOWNSTREAM: 5104 bases
I	10030927	*	#NAME?	INS	Hom	481.51	23		F10G8.12	F10G8.12	ncRNA	F10G8.12			DOWNSTREAM: 6705 bases
I	10030927	*	#NAME?	INS	Hom	481.51	23		F10G8.3	npp-17	protein_coding	F10G8.3.2			DOWNSTREAM: 1209 bases
I	10030927	*	#NAME?	INS	Hom	481.51	23		F10G8.11	F10G8.11	ncRNA	F10G8.11			DOWNSTREAM: 9067 bases
I	10030927	*	#NAME?	INS	Hom	481.51	23		F10G8.3	npp-17	protein_coding	F10G8.3.1			DOWNSTREAM: 878 bases
I	10113280	*	#NAME?	DEL	Hom	672.05	18		B0379.10	B0379.10	ncRNA	B0379.10			DOWNSTREAM: 9938 bases
I	10113280	*	#NAME?	DEL	Hom	672.05	18		Y106G6D.4	Y106G6D.4	protein_coding	Y106G6D.4			UPSTREAM: 1502 bases
I	10113280	*	#NAME?	DEL	Hom	672.05	18		Y106G6D.8	Y106G6D.8	protein_coding	Y106G6D.8.1			UPSTREAM: 3771 bases
I	10113280	*	#NAME?	DEL	Hom	672.05	18		Y106G6D.8	Y106G6D.8	protein_coding	Y106G6D.8.2			UPSTREAM: 3869 bases
I	10113280	*	#NAME?	DEL	Hom	672.05	18		Y106G6D.6	Y106G6D.6	protein_coding	Y106G6D.6			DOWNSTREAM: 4790 bases
I	10113280	*	#NAME?	DEL	Hom	672.05	18		Y106G6D.1	Y106G6D.1	protein_coding	Y106G6D.1			UPSTREAM: 4291 bases
I	10113280	*	#NAME?	DEL	Hom	672.05	18		Y106G6D.5	Y106G6D.5	pseudogene	Y106G6D.5a			DOWNSTREAM: 6273 bases
I	10113280	*	#NAME?	DEL	Hom	672.05	18		Y106G6D.5	Y106G6D.5	pseudogene	Y106G6D.5b			DOWNSTREAM: 6273 bases
I	10113280	*	#NAME?	DEL	Hom	672.05	18		Y106G6D.2	Y106G6D.2	protein_coding	Y106G6D.2			DOWNSTREAM: 1440 bases
I	10113280	*	#NAME?	DEL	Hom	672.05	18		Y106G6D.3	Y106G6D.3	protein_coding	Y106G6D.3	exon_I_10113046_10113336	3	FRAME_SHIFT: Y106G6D.3					1668
I	10113280	*	#NAME?	DEL	Hom	672.05	18		Y106G6D.7	Y106G6D.7	protein_coding	Y106G6D.7			UPSTREAM: 9181 bases
I	10137345	C	T	SNP	Hom	205.92	8		Y106G6D.10	Y106G6D.10	ncRNA	Y106G6D.10			DOWNSTREAM: 3694 bases
I	10137345	C	T	SNP	Hom	205.92	8		Y106G6D.t1	Y106G6D.t1	pseudogene	Y106G6D.t1			UPSTREAM: 3684 bases
I	10137345	C	T	SNP	Hom	205.92	8		Y106G6D.9	Y106G6D.9	ncRNA	Y106G6D.9			UPSTREAM: 2831 bases
I	10137345	C	T	SNP	Hom	205.92	8		F16C3.1	F16C3.1	protein_coding	F16C3.1			UPSTREAM: 9995 bases
I	10137345	C	T	SNP	Hom	205.92	8		Y106G6D.7	Y106G6D.7	protein_coding	Y106G6D.7			DOWNSTREAM: 7139 bases
I	10137402	T	A	SNP	Hom	117.11	5		Y106G6D.10	Y106G6D.10	ncRNA	Y106G6D.10			DOWNSTREAM: 3751 bases
I	10137402	T	A	SNP	Hom	117.11	5		Y106G6D.t1	Y106G6D.t1	pseudogene	Y106G6D.t1			UPSTREAM: 3741 bases
I	10137402	T	A	SNP	Hom	117.11	5		Y106G6D.9	Y106G6D.9	ncRNA	Y106G6D.9			UPSTREAM: 2888 bases
I	10137402	T	A	SNP	Hom	117.11	5		F16C3.1	F16C3.1	protein_coding	F16C3.1			UPSTREAM: 9938 bases
I	10137402	T	A	SNP	Hom	117.11	5		Y106G6D.7	Y106G6D.7	protein_coding	Y106G6D.7			DOWNSTREAM: 7196 bases
I	10188887	T	C	SNP	Hom	407.37	20		C25A1.5	C25A1.5	protein_coding	C25A1.5.1			DOWNSTREAM: 9976 bases
I	10188887	T	C	SNP	Hom	407.37	20		C25A1.6	C25A1.6	protein_coding	C25A1.6.2			DOWNSTREAM: 9202 bases
I	10188887	T	C	SNP	Hom	407.37	20		C25A1.16	C25A1.16	protein_coding	C25A1.16			DOWNSTREAM: 9202 bases
I	10188887	T	C	SNP	Hom	407.37	20		C25A1.6	C25A1.6	protein_coding	C25A1.6.1			DOWNSTREAM: 9148 bases
I	10188887	T	C	SNP	Hom	407.37	20		C25A1.7	iars-2	protein_coding	C25A1.7b.2			DOWNSTREAM: 8414 bases
I	10188887	T	C	SNP	Hom	407.37	20		C25A1.7	iars-2	protein_coding	C25A1.7b.1			DOWNSTREAM: 8345 bases
I	10188887	T	C	SNP	Hom	407.37	20		C25A1.12	C25A1.12	protein_coding	C25A1.12			DOWNSTREAM: 2404 bases
I	10188887	T	C	SNP	Hom	407.37	20		C25A1.13	C25A1.13	protein_coding	C25A1.13			UPSTREAM: 4343 bases
I	10188887	T	C	SNP	Hom	407.37	20		C25A1.11	aha-1	protein_coding	C25A1.11b			DOWNSTREAM: 5029 bases
I	10188887	T	C	SNP	Hom	407.37	20		C25A1.7	iars-2	protein_coding	C25A1.7a			DOWNSTREAM: 4900 bases
I	10188887	T	C	SNP	Hom	407.37	20		C25A1.11	aha-1	protein_coding	C25A1.11a			DOWNSTREAM: 5262 bases
I	10188887	T	C	SNP	Hom	407.37	20		C25A1.8	clec-87	protein_coding	C25A1.8			UPSTREAM: 3429 bases
I	10188887	T	C	SNP	Hom	407.37	20		C25A1.15	C25A1.15	protein_coding	C25A1.15			UPSTREAM: 8424 bases
I	10188887	T	C	SNP	Hom	407.37	20		C25A1.9	rsa-1	protein_coding	C25A1.9b			DOWNSTREAM: 1351 bases
I	10188887	T	C	SNP	Hom	407.37	20		C25A1.9	rsa-1	protein_coding	C25A1.9a			DOWNSTREAM: 1347 bases
I	10188887	T	C	SNP	Hom	407.37	20		Y106G6E.1	Y106G6E.1	protein_coding	Y106G6E.1			DOWNSTREAM: 9389 bases
I	10188887	T	C	SNP	Hom	407.37	20		C25A1.10	dao-5	protein_coding	C25A1.10b	exon_I_10187969_10189156	5	SYNONYMOUS_CODING	K/K	aaA/aaG	338	1	2091
I	10188887	T	C	SNP	Hom	407.37	20		C25A1.10	dao-5	protein_coding	C25A1.10a	exon_I_10187969_10190122	4	SYNONYMOUS_CODING	K/K	aaA/aaG	613	1	2916
I	10219039	T	G	SNP	Hom	120.21	14		Y106G6E.6	csnk-1	protein_coding	Y106G6E.6.1			DOWNSTREAM: 8349 bases
I	10219039	T	G	SNP	Hom	120.21	14		Y106G6E.6	csnk-1	protein_coding	Y106G6E.6.2			DOWNSTREAM: 9171 bases
I	10219039	T	G	SNP	Hom	120.21	14		Y106G6E.4	Y106G6E.4	protein_coding	Y106G6E.4			DOWNSTREAM: 2586 bases
I	10219039	T	G	SNP	Hom	120.21	14		Y106G6E.5	ced-12	protein_coding	Y106G6E.5.1			DOWNSTREAM: 3831 bases
I	10219039	T	G	SNP	Hom	120.21	14		Y106G6E.3	Y106G6E.3	pseudogene	Y106G6E.3			UPSTREAM: 1406 bases
I	10229802	*	#NAME?	INS	Hom	757.91	21		Y106G6E.3	Y106G6E.3	pseudogene	Y106G6E.3			DOWNSTREAM: 8560 bases
I	10229802	*	#NAME?	INS	Hom	757.91	21		Y106G6E.4	Y106G6E.4	protein_coding	Y106G6E.4			UPSTREAM: 7034 bases
I	10229802	*	#NAME?	INS	Hom	757.91	21		Y106G6E.7	Y106G6E.7	ncRNA	Y106G6E.7			DOWNSTREAM: 5419 bases
I	10229802	*	#NAME?	INS	Hom	757.91	21		Y106G6E.6	csnk-1	protein_coding	Y106G6E.6.2			INTRON					1224
I	10229802	*	#NAME?	INS	Hom	757.91	21		Y106G6E.6	csnk-1	protein_coding	Y106G6E.6.1			INTRON					1224
I	10229802	*	#NAME?	INS	Hom	757.91	21		ZC247.7	ZC247.7	ncRNA	ZC247.7			DOWNSTREAM: 7650 bases
I	10229802	*	#NAME?	INS	Hom	757.91	21		Y106G6E.5	ced-12	protein_coding	Y106G6E.5.1			UPSTREAM: 1787 bases
I	10239253	*	#NAME?	INS	Hom	605.43	16		Y106G6E.6	csnk-1	protein_coding	Y106G6E.6.2			UPSTREAM: 8049 bases
I	10239253	*	#NAME?	INS	Hom	605.43	16		Y106G6E.6	csnk-1	protein_coding	Y106G6E.6.1			UPSTREAM: 8047 bases
I	10239253	*	#NAME?	INS	Hom	605.43	16		ZC247.8	ZC247.8	ncRNA	ZC247.8			DOWNSTREAM: 5090 bases
I	10239253	*	#NAME?	INS	Hom	605.43	16		Y106G6E.7	Y106G6E.7	ncRNA	Y106G6E.7			UPSTREAM: 3856 bases
I	10239253	*	#NAME?	INS	Hom	605.43	16		ZC247.5	ZC247.5	ncRNA	ZC247.5			UPSTREAM: 7241 bases
I	10239253	*	#NAME?	INS	Hom	605.43	16		ZC247.7	ZC247.7	ncRNA	ZC247.7			UPSTREAM: 1581 bases
I	10239253	*	#NAME?	INS	Hom	605.43	16		ZC247.3	lin-11	protein_coding	ZC247.3			UPSTREAM: 9026 bases
I	10243054	*	#NAME?	DEL	Hom	577.84	15		ZC247.8	ZC247.8	ncRNA	ZC247.8			DOWNSTREAM: 1289 bases
I	10243054	*	#NAME?	DEL	Hom	577.84	15		Y106G6E.7	Y106G6E.7	ncRNA	Y106G6E.7			UPSTREAM: 7657 bases
I	10243054	*	#NAME?	DEL	Hom	577.84	15		ZC247.5	ZC247.5	ncRNA	ZC247.5			UPSTREAM: 3440 bases
I	10243054	*	#NAME?	DEL	Hom	577.84	15		ZC247.7	ZC247.7	ncRNA	ZC247.7			UPSTREAM: 5382 bases
I	10243054	*	#NAME?	DEL	Hom	577.84	15		ZC247.3	lin-11	protein_coding	ZC247.3			UPSTREAM: 5225 bases
I	10266730	A	G	SNP	Hom	41.41	17		ZC247.1	ZC247.1	protein_coding	ZC247.1	exon_I_10265192_10276352	8	NON_SYNONYMOUS_CODING	Y/H	Tat/Cat	3738	0	13170
I	10266730	A	G	SNP	Hom	41.41	17		ZC247.6	ZC247.6	ncRNA	ZC247.6			UPSTREAM: 5237 bases
I	10266730	A	G	SNP	Hom	41.41	17		ZC247.2	ZC247.2	protein_coding	ZC247.2			UPSTREAM: 4533 bases
I	10276677	C	T	SNP	Hom	47.2	7		ZC247.1	ZC247.1	protein_coding	ZC247.1	exon_I_10276393_10277240	7	SYNONYMOUS_CODING	K/K	aaG/aaA	435	1	13170
I	10276677	C	T	SNP	Hom	47.2	7		T20F10.10	T20F10.10	ncRNA	T20F10.10			UPSTREAM: 1488 bases
I	10315624	*	#NAME?	INS	Hom	359.32	11		T20F10.4	T20F10.4	protein_coding	T20F10.4			UPSTREAM: 9845 bases
I	10315624	*	#NAME?	INS	Hom	359.32	11		T20F10.9	T20F10.9	ncRNA	T20F10.9			UPSTREAM: 9674 bases
I	10315624	*	#NAME?	INS	Hom	359.32	11		Y106G6G.8	Y106G6G.8	pseudogene	Y106G6G.8			UPSTREAM: 2870 bases
I	10315624	*	#NAME?	INS	Hom	359.32	11		T20F10.6	T20F10.6	pseudogene	T20F10.6			DOWNSTREAM: 6114 bases
I	10315624	*	#NAME?	INS	Hom	359.32	11		Y106G6G.6	Y106G6G.6	protein_coding	Y106G6G.6			DOWNSTREAM: 4036 bases
I	10315624	*	#NAME?	INS	Hom	359.32	11		Y106G6G.4	Y106G6G.4	protein_coding	Y106G6G.4			DOWNSTREAM: 5715 bases
I	10315624	*	#NAME?	INS	Hom	359.32	11		Y106G6G.9	Y106G6G.9	ncRNA	Y106G6G.9			DOWNSTREAM: 2191 bases
I	10315624	*	#NAME?	INS	Hom	359.32	11		Y106G6G.3	dlc-6	protein_coding	Y106G6G.3			UPSTREAM: 7921 bases
I	10315624	*	#NAME?	INS	Hom	359.32	11		Y106G6G.7	Y106G6G.7	pseudogene	Y106G6G.7			UPSTREAM: 1989 bases
I	10315624	*	#NAME?	INS	Hom	359.32	11		Y106G6G.5	Y106G6G.5	pseudogene	Y106G6G.5			TRANSCRIPT: Y106G6G.5					4048
I	10315624	*	#NAME?	INS	Hom	359.32	11		Y106G6G.2	Y106G6G.2	protein_coding	Y106G6G.2			DOWNSTREAM: 8159 bases
I	10415505	A	T	SNP	Hom	163.15	10		F25D7.5	F25D7.5	protein_coding	F25D7.5			DOWNSTREAM: 7384 bases
I	10415505	A	T	SNP	Hom	163.15	10		F25D7.3	blmp-1	protein_coding	F25D7.3b			DOWNSTREAM: 1668 bases
I	10415505	A	T	SNP	Hom	163.15	10		F25D7.3	blmp-1	protein_coding	F25D7.3a			DOWNSTREAM: 1668 bases
I	10415505	A	T	SNP	Hom	163.15	10		F25D7.8	F25D7.8	ncRNA	F25D7.8			DOWNSTREAM: 9242 bases
I	10415505	A	T	SNP	Hom	163.15	10		F25D7.6	F25D7.6	ncRNA	F25D7.6			UPSTREAM: 7929 bases
I	10415505	A	T	SNP	Hom	163.15	10		F25D7.4	F25D7.4	protein_coding	F25D7.4a			DOWNSTREAM: 2720 bases
I	10415505	A	T	SNP	Hom	163.15	10		F25D7.4	F25D7.4	protein_coding	F25D7.4b.1			DOWNSTREAM: 2974 bases
I	10415509	G	C	SNP	Hom	163.34	10		F25D7.5	F25D7.5	protein_coding	F25D7.5			DOWNSTREAM: 7380 bases
I	10415509	G	C	SNP	Hom	163.34	10		F25D7.3	blmp-1	protein_coding	F25D7.3b			DOWNSTREAM: 1672 bases
I	10415509	G	C	SNP	Hom	163.34	10		F25D7.3	blmp-1	protein_coding	F25D7.3a			DOWNSTREAM: 1672 bases
I	10415509	G	C	SNP	Hom	163.34	10		F25D7.8	F25D7.8	ncRNA	F25D7.8			DOWNSTREAM: 9246 bases
I	10415509	G	C	SNP	Hom	163.34	10		F25D7.6	F25D7.6	ncRNA	F25D7.6			UPSTREAM: 7933 bases
I	10415509	G	C	SNP	Hom	163.34	10		F25D7.4	F25D7.4	protein_coding	F25D7.4a			DOWNSTREAM: 2716 bases
I	10415509	G	C	SNP	Hom	163.34	10		F25D7.4	F25D7.4	protein_coding	F25D7.4b.1			DOWNSTREAM: 2970 bases
I	10415534	C	G	SNP	Hom	163.34	12		F25D7.5	F25D7.5	protein_coding	F25D7.5			DOWNSTREAM: 7355 bases
I	10415534	C	G	SNP	Hom	163.34	12		F25D7.3	blmp-1	protein_coding	F25D7.3b			DOWNSTREAM: 1697 bases
I	10415534	C	G	SNP	Hom	163.34	12		F25D7.3	blmp-1	protein_coding	F25D7.3a			DOWNSTREAM: 1697 bases
I	10415534	C	G	SNP	Hom	163.34	12		F25D7.8	F25D7.8	ncRNA	F25D7.8			DOWNSTREAM: 9271 bases
I	10415534	C	G	SNP	Hom	163.34	12		F25D7.6	F25D7.6	ncRNA	F25D7.6			UPSTREAM: 7958 bases
I	10415534	C	G	SNP	Hom	163.34	12		F25D7.4	F25D7.4	protein_coding	F25D7.4a			DOWNSTREAM: 2691 bases
I	10415534	C	G	SNP	Hom	163.34	12		F25D7.4	F25D7.4	protein_coding	F25D7.4b.1			DOWNSTREAM: 2945 bases
I	10415660	*	#NAME?	INS	Hom	355.68	9		F25D7.5	F25D7.5	protein_coding	F25D7.5			DOWNSTREAM: 7229 bases
I	10415660	*	#NAME?	INS	Hom	355.68	9		F25D7.3	blmp-1	protein_coding	F25D7.3b			DOWNSTREAM: 1823 bases
I	10415660	*	#NAME?	INS	Hom	355.68	9		F25D7.3	blmp-1	protein_coding	F25D7.3a			DOWNSTREAM: 1823 bases
I	10415660	*	#NAME?	INS	Hom	355.68	9		F25D7.8	F25D7.8	ncRNA	F25D7.8			DOWNSTREAM: 9397 bases
I	10415660	*	#NAME?	INS	Hom	355.68	9		F25D7.6	F25D7.6	ncRNA	F25D7.6			UPSTREAM: 8084 bases
I	10415660	*	#NAME?	INS	Hom	355.68	9		F25D7.4	F25D7.4	protein_coding	F25D7.4a			DOWNSTREAM: 2565 bases
I	10415660	*	#NAME?	INS	Hom	355.68	9		F25D7.4	F25D7.4	protein_coding	F25D7.4b.1			DOWNSTREAM: 2819 bases
I	10415759	*	#NAME?	INS	Hom	323.22	6		F25D7.5	F25D7.5	protein_coding	F25D7.5			DOWNSTREAM: 7130 bases
I	10415759	*	#NAME?	INS	Hom	323.22	6		F25D7.3	blmp-1	protein_coding	F25D7.3b			DOWNSTREAM: 1922 bases
I	10415759	*	#NAME?	INS	Hom	323.22	6		F25D7.3	blmp-1	protein_coding	F25D7.3a			DOWNSTREAM: 1922 bases
I	10415759	*	#NAME?	INS	Hom	323.22	6		F25D7.8	F25D7.8	ncRNA	F25D7.8			DOWNSTREAM: 9496 bases
I	10415759	*	#NAME?	INS	Hom	323.22	6		F25D7.6	F25D7.6	ncRNA	F25D7.6			UPSTREAM: 8183 bases
I	10415759	*	#NAME?	INS	Hom	323.22	6		F25D7.4	F25D7.4	protein_coding	F25D7.4a			DOWNSTREAM: 2466 bases
I	10415759	*	#NAME?	INS	Hom	323.22	6		F25D7.4	F25D7.4	protein_coding	F25D7.4b.1			DOWNSTREAM: 2720 bases
I	10415822	A	C	SNP	Hom	92.13	5		F25D7.5	F25D7.5	protein_coding	F25D7.5			DOWNSTREAM: 7067 bases
I	10415822	A	C	SNP	Hom	92.13	5		F25D7.3	blmp-1	protein_coding	F25D7.3b			DOWNSTREAM: 1985 bases
I	10415822	A	C	SNP	Hom	92.13	5		F25D7.3	blmp-1	protein_coding	F25D7.3a			DOWNSTREAM: 1985 bases
I	10415822	A	C	SNP	Hom	92.13	5		F25D7.8	F25D7.8	ncRNA	F25D7.8			DOWNSTREAM: 9559 bases
I	10415822	A	C	SNP	Hom	92.13	5		F25D7.6	F25D7.6	ncRNA	F25D7.6			UPSTREAM: 8246 bases
I	10415822	A	C	SNP	Hom	92.13	5		F25D7.4	F25D7.4	protein_coding	F25D7.4a			DOWNSTREAM: 2403 bases
I	10415822	A	C	SNP	Hom	92.13	5		F25D7.4	F25D7.4	protein_coding	F25D7.4b.1			DOWNSTREAM: 2657 bases
I	10462765	G	A	SNP	Hom	89.9	3		Y106G6H.13	Y106G6H.13	protein_coding	Y106G6H.13			UPSTREAM: 8440 bases
I	10462765	G	A	SNP	Hom	89.9	3		Y106G6H.14	Y106G6H.14	protein_coding	Y106G6H.14			DOWNSTREAM: 9422 bases
I	10462765	G	A	SNP	Hom	89.9	3		Y106G6H.9	Y106G6H.9	protein_coding	Y106G6H.9			UPSTREAM: 7142 bases
I	10462765	G	A	SNP	Hom	89.9	3		Y106G6H.10	Y106G6H.10	pseudogene	Y106G6H.10			DOWNSTREAM: 3727 bases
I	10462765	G	A	SNP	Hom	89.9	3		Y106G6H.8	Y106G6H.8	protein_coding	Y106G6H.8			DOWNSTREAM: 9881 bases
I	10462765	G	A	SNP	Hom	89.9	3		Y106G6H.12	duo-3	protein_coding	Y106G6H.12.1			DOWNSTREAM: 1554 bases
I	10462765	G	A	SNP	Hom	89.9	3		Y106G6H.12	duo-3	protein_coding	Y106G6H.12.2			DOWNSTREAM: 1823 bases
I	10462770	C	T	SNP	Hom	87.19	3		Y106G6H.13	Y106G6H.13	protein_coding	Y106G6H.13			UPSTREAM: 8435 bases
I	10462770	C	T	SNP	Hom	87.19	3		Y106G6H.14	Y106G6H.14	protein_coding	Y106G6H.14			DOWNSTREAM: 9417 bases
I	10462770	C	T	SNP	Hom	87.19	3		Y106G6H.9	Y106G6H.9	protein_coding	Y106G6H.9			UPSTREAM: 7147 bases
I	10462770	C	T	SNP	Hom	87.19	3		Y106G6H.10	Y106G6H.10	pseudogene	Y106G6H.10			DOWNSTREAM: 3732 bases
I	10462770	C	T	SNP	Hom	87.19	3		Y106G6H.8	Y106G6H.8	protein_coding	Y106G6H.8			DOWNSTREAM: 9886 bases
I	10462770	C	T	SNP	Hom	87.19	3		Y106G6H.12	duo-3	protein_coding	Y106G6H.12.1			DOWNSTREAM: 1549 bases
I	10462770	C	T	SNP	Hom	87.19	3		Y106G6H.12	duo-3	protein_coding	Y106G6H.12.2			DOWNSTREAM: 1818 bases
I	10462772	C	T	SNP	Hom	88.57	3		Y106G6H.13	Y106G6H.13	protein_coding	Y106G6H.13			UPSTREAM: 8433 bases
I	10462772	C	T	SNP	Hom	88.57	3		Y106G6H.14	Y106G6H.14	protein_coding	Y106G6H.14			DOWNSTREAM: 9415 bases
I	10462772	C	T	SNP	Hom	88.57	3		Y106G6H.9	Y106G6H.9	protein_coding	Y106G6H.9			UPSTREAM: 7149 bases
I	10462772	C	T	SNP	Hom	88.57	3		Y106G6H.10	Y106G6H.10	pseudogene	Y106G6H.10			DOWNSTREAM: 3734 bases
I	10462772	C	T	SNP	Hom	88.57	3		Y106G6H.8	Y106G6H.8	protein_coding	Y106G6H.8			DOWNSTREAM: 9888 bases
I	10462772	C	T	SNP	Hom	88.57	3		Y106G6H.12	duo-3	protein_coding	Y106G6H.12.1			DOWNSTREAM: 1547 bases
I	10462772	C	T	SNP	Hom	88.57	3		Y106G6H.12	duo-3	protein_coding	Y106G6H.12.2			DOWNSTREAM: 1816 bases
[truncated: 33,159 more rows]

## Sheet: All results
# SnpEff version 2.1a (build 2012-04-20), by Pablo Cingolani
# Command line: SnpEff eff -c /galaxy-repl/main/tool_data/snpeff/snpEff.config -i vcf -o txt -upDownStreamLen 10000 -no None -stats /galaxy-repl/main/files/011/933/dataset_11933962.dat WS220.64 /galaxy-repl/main/files/011/933/dataset_11933955.dat
# Chromo	Position	Reference	Change	Change_type	Homozygous	Quality	Coverage	Warnings	Gene_ID	Gene_name	Bio_type	Trancript_ID	Exon_ID	Exon_Rank	Effect	old_AA/new_AA	Old_codon/New_codon	Codon_Num(CDS)	Codon_Degeneracy	CDS_size	Codons_around	AAs_around	Custom_interval_ID
I	204245	*	#NAME?	DEL	Hom	437.4	23		Y48G1BL.7	Y48G1BL.7	protein_coding	Y48G1BL.7			UPSTREAM: 5075 bases
I	204245	*	#NAME?	DEL	Hom	437.4	23		Y48G1BL.3	Y48G1BL.3	pseudogene	Y48G1BL.3			DOWNSTREAM: 8011 bases
I	204245	*	#NAME?	DEL	Hom	437.4	23		K10E9.1	K10E9.1	protein_coding	K10E9.1			DOWNSTREAM: 1756 bases
I	204245	*	#NAME?	DEL	Hom	437.4	23		Y48G1BL.2	atm-1	protein_coding	Y48G1BL.2			INTRON					1950
I	221155	*	+C	INS	Hom	348.59	10		Y48G1BL.7	Y48G1BL.7	protein_coding	Y48G1BL.7			DOWNSTREAM: 9422 bases
I	221155	*	+C	INS	Hom	348.59	10		Y48G1BL.3	Y48G1BL.3	pseudogene	Y48G1BL.3			UPSTREAM: 5664 bases
I	221155	*	+C	INS	Hom	348.59	10		Y48G1BL.4	Y48G1BL.4	protein_coding	Y48G1BL.4			UPSTREAM: 3724 bases
I	221155	*	+C	INS	Hom	348.59	10		Y48G1BL.1	Y48G1BL.1	protein_coding	Y48G1BL.1			DOWNSTREAM: 2056 bases
I	221155	*	+C	INS	Hom	348.59	10		Y48G1BL.5	Y48G1BL.5	protein_coding	Y48G1BL.5			UPSTREAM: 595 bases
I	221155	*	+C	INS	Hom	348.59	10		Y48G1BL.6	Y48G1BL.6	protein_coding	Y48G1BL.6	exon_I_221064_221447	2	FRAME_SHIFT: Y48G1BL.6					462
I	274629	T	G	SNP	Hom	90.83	4		C53D5.8	21ur-15400	ncRNA	C53D5.8			UPSTREAM: 2006 bases
I	274629	T	G	SNP	Hom	90.83	4		C53D5.7	21ur-13405	ncRNA	C53D5.7			UPSTREAM: 2002 bases
I	274629	T	G	SNP	Hom	90.83	4		C53D5.2	C53D5.2	protein_coding	C53D5.2			UPSTREAM: 8871 bases
I	274629	T	G	SNP	Hom	90.83	4		C53D5.3	C53D5.3	protein_coding	C53D5.3			UPSTREAM: 5491 bases
I	318203	*	+C	INS	Hom	746.38	19		Y48G1A.5	xpo-2	protein_coding	Y48G1A.5			DOWNSTREAM: 340 bases
I	318203	*	+C	INS	Hom	746.38	19		C53D5.5	C53D5.5	protein_coding	C53D5.5.2			UPSTREAM: 7400 bases
I	318203	*	+C	INS	Hom	746.38	19		C53D5.5	C53D5.5	protein_coding	C53D5.5.1			UPSTREAM: 7315 bases
I	318203	*	+C	INS	Hom	746.38	19		Y48G1A.4	Y48G1A.4	protein_coding	Y48G1A.4			UPSTREAM: 5658 bases
I	318203	*	+C	INS	Hom	746.38	19		C53D5.6	imb-3	protein_coding	C53D5.6.2			UPSTREAM: 3213 bases
I	318203	*	+C	INS	Hom	746.38	19		C53D5.6	imb-3	protein_coding	C53D5.6.1			UPSTREAM: 3211 bases
I	318215	*	#NAME?	INS	Hom	845.94	20		Y48G1A.5	xpo-2	protein_coding	Y48G1A.5			DOWNSTREAM: 328 bases
I	318215	*	#NAME?	INS	Hom	845.94	20		C53D5.5	C53D5.5	protein_coding	C53D5.5.2			UPSTREAM: 7412 bases
I	318215	*	#NAME?	INS	Hom	845.94	20		C53D5.5	C53D5.5	protein_coding	C53D5.5.1			UPSTREAM: 7327 bases
I	318215	*	#NAME?	INS	Hom	845.94	20		Y48G1A.4	Y48G1A.4	protein_coding	Y48G1A.4			UPSTREAM: 5646 bases
I	318215	*	#NAME?	INS	Hom	845.94	20		C53D5.6	imb-3	protein_coding	C53D5.6.2			UPSTREAM: 3225 bases
I	318215	*	#NAME?	INS	Hom	845.94	20		C53D5.6	imb-3	protein_coding	C53D5.6.1			UPSTREAM: 3223 bases
I	337951	*	#NAME?	DEL	Hom	529.4	15		Y48G1A.4	Y48G1A.4	protein_coding	Y48G1A.4			DOWNSTREAM: 6960 bases
I	337951	*	#NAME?	DEL	Hom	529.4	15		Y48G1A.6	mbtr-1	protein_coding	Y48G1A.6b			DOWNSTREAM: 5167 bases
I	337951	*	#NAME?	DEL	Hom	529.4	15		Y48G1A.6	mbtr-1	protein_coding	Y48G1A.6a			DOWNSTREAM: 5593 bases
I	337951	*	#NAME?	DEL	Hom	529.4	15		Y48G1A.3	Y48G1A.3	protein_coding	Y48G1A.3			DOWNSTREAM: 106 bases
I	337951	*	#NAME?	DEL	Hom	529.4	15		Y48G1A.2	Y48G1A.2	protein_coding	Y48G1A.2.2			UPSTREAM: 9514 bases
I	337951	*	#NAME?	DEL	Hom	529.4	15		Y48G1A.2	Y48G1A.2	protein_coding	Y48G1A.2.1			UPSTREAM: 9521 bases
I	341300	*	#NAME?	DEL	Hom	453.5	14		Y48G1A.6	mbtr-1	protein_coding	Y48G1A.6b			DOWNSTREAM: 1818 bases
I	341300	*	#NAME?	DEL	Hom	453.5	14		Y48G1A.6	mbtr-1	protein_coding	Y48G1A.6a			DOWNSTREAM: 2244 bases
I	341300	*	#NAME?	DEL	Hom	453.5	14		Y48G1A.3	Y48G1A.3	protein_coding	Y48G1A.3			DOWNSTREAM: 3455 bases
I	341300	*	#NAME?	DEL	Hom	453.5	14		Y48G1A.1	Y48G1A.1	protein_coding	Y48G1A.1			UPSTREAM: 7238 bases
I	341300	*	#NAME?	DEL	Hom	453.5	14		Y48G1A.2	Y48G1A.2	protein_coding	Y48G1A.2.2			UPSTREAM: 6165 bases
I	341300	*	#NAME?	DEL	Hom	453.5	14		Y48G1A.2	Y48G1A.2	protein_coding	Y48G1A.2.1			UPSTREAM: 6172 bases
I	361325	C	A	SNP	Hom	494.47	19		R119.7	rnp-8	protein_coding	R119.7			UPSTREAM: 3197 bases
I	361325	C	A	SNP	Hom	494.47	19		Y48G1A.1	Y48G1A.1	protein_coding	Y48G1A.1			DOWNSTREAM: 4090 bases
I	361325	C	A	SNP	Hom	494.47	19		R119.1	R119.1	protein_coding	R119.1	exon_I_361252_361587	4	NON_SYNONYMOUS_CODING	K/N	aaG/aaT	329	1	2193
I	361325	C	A	SNP	Hom	494.47	19		R119.2	R119.2	protein_coding	R119.2			DOWNSTREAM: 7048 bases
I	369897	T	C	SNP	Hom	385.12	14		R119.3	R119.3	protein_coding	R119.3.1			DOWNSTREAM: 3453 bases
I	369897	T	C	SNP	Hom	385.12	14		R119.3	R119.3	protein_coding	R119.3.2			DOWNSTREAM: 3677 bases
I	369897	T	C	SNP	Hom	385.12	14		R119.1	R119.1	protein_coding	R119.1			UPSTREAM: 5993 bases
I	369897	T	C	SNP	Hom	385.12	14		R119.4	pqn-59	protein_coding	R119.4.1			DOWNSTREAM: 7581 bases
I	369897	T	C	SNP	Hom	385.12	14		R119.2	R119.2	protein_coding	R119.2			INTRON					1089
I	369897	T	C	SNP	Hom	385.12	14		R119.7	rnp-8	protein_coding	R119.7			DOWNSTREAM: 1386 bases
I	369897	T	C	SNP	Hom	385.12	14		R119.4	pqn-59	protein_coding	R119.4.2			DOWNSTREAM: 9350 bases
I	427703	C	G	SNP	Hom	54.17	3		Y50C1A.2	Y50C1A.2	protein_coding	Y50C1A.2			UPSTREAM: 9040 bases
I	427703	C	G	SNP	Hom	54.17	3		C07F11.2	C07F11.2	protein_coding	C07F11.2			DOWNSTREAM: 3982 bases
I	484533	T	C	SNP	Hom	89.9	3		W04C9.1	haf-4	protein_coding	W04C9.1			UPSTREAM: 5454 bases
I	484533	T	C	SNP	Hom	89.9	3		W04C9.3	cutl-13	protein_coding	W04C9.3			DOWNSTREAM: 2576 bases
I	484533	T	C	SNP	Hom	89.9	3		W04C9.2	W04C9.2	protein_coding	W04C9.2.1			UPSTREAM: 4075 bases
I	484533	T	C	SNP	Hom	89.9	3		W04C9.2	W04C9.2	protein_coding	W04C9.2.2			UPSTREAM: 4086 bases
I	484533	T	C	SNP	Hom	89.9	3		W04C9.6	W04C9.6	protein_coding	W04C9.6			INTRON					1980
I	714648	G	C	SNP	Hom	128.02	6		Y18H1A.3	Y18H1A.3	protein_coding	Y18H1A.3			INTRON					3777
I	714648	G	C	SNP	Hom	128.02	6		Y18H1A.6	pif-1	protein_coding	Y18H1A.6			UPSTREAM: 5366 bases
I	714648	G	C	SNP	Hom	128.02	6		Y18H1A.7	Y18H1A.7	protein_coding	Y18H1A.7			DOWNSTREAM: 3294 bases
I	714649	C	G	SNP	Hom	158.49	6		Y18H1A.3	Y18H1A.3	protein_coding	Y18H1A.3			INTRON					3777
I	714649	C	G	SNP	Hom	158.49	6		Y18H1A.6	pif-1	protein_coding	Y18H1A.6			UPSTREAM: 5365 bases
I	714649	C	G	SNP	Hom	158.49	6		Y18H1A.7	Y18H1A.7	protein_coding	Y18H1A.7			DOWNSTREAM: 3293 bases
I	774907	*	#NAME?	INS	Hom	557.6	14		T06A4.3	T06A4.3	protein_coding	T06A4.3b			DOWNSTREAM: 5987 bases
I	774907	*	#NAME?	INS	Hom	557.6	14		T06A4.6	T06A4.6	ncRNA	T06A4.6			DOWNSTREAM: 4253 bases
I	774907	*	#NAME?	INS	Hom	557.6	14		T06A4.3	T06A4.3	protein_coding	T06A4.3a			DOWNSTREAM: 4184 bases
I	774907	*	#NAME?	INS	Hom	557.6	14		T06A4.1	T06A4.1	protein_coding	T06A4.1b			INTRON					1821
I	774907	*	#NAME?	INS	Hom	557.6	14		T06A4.1	T06A4.1	protein_coding	T06A4.1a			INTRON					1740
I	774907	*	#NAME?	INS	Hom	557.6	14		T06A4.4	T06A4.4	ncRNA	T06A4.4			UPSTREAM: 320 bases
I	774907	*	#NAME?	INS	Hom	557.6	14		T06A4.5	T06A4.5	ncRNA	T06A4.5			DOWNSTREAM: 319 bases
I	784707	A	T	SNP	Hom	65.91	4		T06A4.6	T06A4.6	ncRNA	T06A4.6			UPSTREAM: 5463 bases
I	784707	A	T	SNP	Hom	65.91	4		T06A4.1	T06A4.1	protein_coding	T06A4.1a			DOWNSTREAM: 8350 bases
I	784707	A	T	SNP	Hom	65.91	4		T06A4.1	T06A4.1	protein_coding	T06A4.1b			DOWNSTREAM: 8336 bases
I	784707	A	T	SNP	Hom	65.91	4		T06A4.7	T06A4.7	ncRNA	T06A4.7			UPSTREAM: 3393 bases
I	934695	C	A	SNP	Hom	87.05	4		Y95B8A.12	Y95B8A.12	protein_coding	Y95B8A.12e			UPSTREAM: 8130 bases
I	934695	C	A	SNP	Hom	87.05	4		Y95B8A.12	Y95B8A.12	protein_coding	Y95B8A.12d			UPSTREAM: 8130 bases
I	934695	C	A	SNP	Hom	87.05	4		Y95B8A.12	Y95B8A.12	protein_coding	Y95B8A.12f			UPSTREAM: 7815 bases
I	934695	C	A	SNP	Hom	87.05	4		Y95B8A.12	Y95B8A.12	protein_coding	Y95B8A.12c			UPSTREAM: 7815 bases
I	934695	C	A	SNP	Hom	87.05	4		Y95B8A.1	nas-30	protein_coding	Y95B8A.1			UPSTREAM: 7720 bases
I	934695	C	A	SNP	Hom	87.05	4		Y95B8A.15	Y95B8A.15	ncRNA	Y95B8A.15			UPSTREAM: 7855 bases
I	934695	C	A	SNP	Hom	87.05	4		Y95B8A.14	Y95B8A.14	ncRNA	Y95B8A.14			DOWNSTREAM: 7855 bases
I	934695	C	A	SNP	Hom	87.05	4		Y95B8A.2	Y95B8A.2	protein_coding	Y95B8A.2.2			UPSTREAM: 3854 bases
I	934695	C	A	SNP	Hom	87.05	4		Y95B8A.2	Y95B8A.2	protein_coding	Y95B8A.2.1			UPSTREAM: 3791 bases
I	968803	G	C	SNP	Hom	690.1	24		F54A5.3	shc-1	protein_coding	F54A5.3a			DOWNSTREAM: 303 bases
I	968803	G	C	SNP	Hom	690.1	24		F54A5.3	shc-1	protein_coding	F54A5.3c			DOWNSTREAM: 2906 bases
I	968803	G	C	SNP	Hom	690.1	24		F54A5.3	shc-1	protein_coding	F54A5.3d			DOWNSTREAM: 2914 bases
I	968803	G	C	SNP	Hom	690.1	24		F54A5.3	shc-1	protein_coding	F54A5.3b			DOWNSTREAM: 3099 bases
I	968803	G	C	SNP	Hom	690.1	24		F54A5.2	cutl-20	protein_coding	F54A5.2			INTRON					1083
I	1028161	C	T	SNP	Hom	251.44	26		Y34D9A.8	Y34D9A.8	protein_coding	Y34D9A.8b			INTRON					537
I	1028161	C	T	SNP	Hom	251.44	26		Y34D9A.1	Y34D9A.1	protein_coding	Y34D9A.1.1			INTRON					1242
I	1028161	C	T	SNP	Hom	251.44	26		Y34D9A.1	Y34D9A.1	protein_coding	Y34D9A.1.2			INTRON					1242
I	1028161	C	T	SNP	Hom	251.44	26		Y34D9A.4	spd-1	protein_coding	Y34D9A.4.1			DOWNSTREAM: 2471 bases
I	1028161	C	T	SNP	Hom	251.44	26		Y34D9A.4	spd-1	protein_coding	Y34D9A.4.2			DOWNSTREAM: 2475 bases
I	1028161	C	T	SNP	Hom	251.44	26		Y34D9A.3	Y34D9A.3	protein_coding	Y34D9A.3			UPSTREAM: 6314 bases
I	1028161	C	T	SNP	Hom	251.44	26		Y34D9A.11	spp-23	protein_coding	Y34D9A.11			DOWNSTREAM: 8939 bases
I	1028167	C	T	SNP	Hom	282.06	28		Y34D9A.8	Y34D9A.8	protein_coding	Y34D9A.8b			INTRON					537
I	1028167	C	T	SNP	Hom	282.06	28		Y34D9A.1	Y34D9A.1	protein_coding	Y34D9A.1.1			INTRON					1242
I	1028167	C	T	SNP	Hom	282.06	28		Y34D9A.1	Y34D9A.1	protein_coding	Y34D9A.1.2			INTRON					1242
I	1028167	C	T	SNP	Hom	282.06	28		Y34D9A.4	spd-1	protein_coding	Y34D9A.4.1			DOWNSTREAM: 2465 bases
I	1028167	C	T	SNP	Hom	282.06	28		Y34D9A.4	spd-1	protein_coding	Y34D9A.4.2			DOWNSTREAM: 2469 bases
I	1028167	C	T	SNP	Hom	282.06	28		Y34D9A.3	Y34D9A.3	protein_coding	Y34D9A.3			UPSTREAM: 6308 bases
I	1028167	C	T	SNP	Hom	282.06	28		Y34D9A.11	spp-23	protein_coding	Y34D9A.11			DOWNSTREAM: 8945 bases
I	1028196	C	T	SNP	Hom	358.54	29		Y34D9A.8	Y34D9A.8	protein_coding	Y34D9A.8b			INTRON					537
I	1028196	C	T	SNP	Hom	358.54	29		Y34D9A.1	Y34D9A.1	protein_coding	Y34D9A.1.1			INTRON					1242
I	1028196	C	T	SNP	Hom	358.54	29		Y34D9A.1	Y34D9A.1	protein_coding	Y34D9A.1.2			INTRON					1242
I	1028196	C	T	SNP	Hom	358.54	29		Y34D9A.4	spd-1	protein_coding	Y34D9A.4.1			DOWNSTREAM: 2436 bases
I	1028196	C	T	SNP	Hom	358.54	29		Y34D9A.4	spd-1	protein_coding	Y34D9A.4.2			DOWNSTREAM: 2440 bases
I	1028196	C	T	SNP	Hom	358.54	29		Y34D9A.3	Y34D9A.3	protein_coding	Y34D9A.3			UPSTREAM: 6279 bases
I	1028196	C	T	SNP	Hom	358.54	29		Y34D9A.11	spp-23	protein_coding	Y34D9A.11			DOWNSTREAM: 8974 bases
I	1144310	*	#NAME?	INS	Hom	289.03	9		Y48G8AL.9	Y48G8AL.9	protein_coding	Y48G8AL.9			UPSTREAM: 3286 bases
I	1144310	*	#NAME?	INS	Hom	289.03	9		Y48G8AL.10	Y48G8AL.10	protein_coding	Y48G8AL.10			INTRON					2931
I	1144342	*	#NAME?	DEL	Hom	247.35	6		Y48G8AL.9	Y48G8AL.9	protein_coding	Y48G8AL.9			UPSTREAM: 3318 bases
I	1144342	*	#NAME?	DEL	Hom	247.35	6		Y48G8AL.10	Y48G8AL.10	protein_coding	Y48G8AL.10			INTRON					2931
I	1144364	C	G	SNP	Hom	144.58	9		Y48G8AL.9	Y48G8AL.9	protein_coding	Y48G8AL.9			UPSTREAM: 3340 bases
I	1144364	C	G	SNP	Hom	144.58	9		Y48G8AL.10	Y48G8AL.10	protein_coding	Y48G8AL.10			INTRON					2931
I	1144392	*	#NAME?	DEL	Hom	215.79	6		Y48G8AL.9	Y48G8AL.9	protein_coding	Y48G8AL.9			UPSTREAM: 3368 bases
I	1144392	*	#NAME?	DEL	Hom	215.79	6		Y48G8AL.10	Y48G8AL.10	protein_coding	Y48G8AL.10			INTRON					2931
I	1144396	T	A	SNP	Hom	106.71	8		Y48G8AL.9	Y48G8AL.9	protein_coding	Y48G8AL.9			UPSTREAM: 3372 bases
I	1144396	T	A	SNP	Hom	106.71	8		Y48G8AL.10	Y48G8AL.10	protein_coding	Y48G8AL.10			INTRON					2931
I	1144407	C	A	SNP	Hom	122.93	8		Y48G8AL.9	Y48G8AL.9	protein_coding	Y48G8AL.9			UPSTREAM: 3383 bases
I	1144407	C	A	SNP	Hom	122.93	8		Y48G8AL.10	Y48G8AL.10	protein_coding	Y48G8AL.10			INTRON					2931
I	1144409	A	G	SNP	Hom	122.71	8		Y48G8AL.9	Y48G8AL.9	protein_coding	Y48G8AL.9			UPSTREAM: 3385 bases
I	1144409	A	G	SNP	Hom	122.71	8		Y48G8AL.10	Y48G8AL.10	protein_coding	Y48G8AL.10			INTRON					2931
I	1144430	A	C	SNP	Hom	88.28	8		Y48G8AL.9	Y48G8AL.9	protein_coding	Y48G8AL.9			UPSTREAM: 3406 bases
I	1144430	A	C	SNP	Hom	88.28	8		Y48G8AL.10	Y48G8AL.10	protein_coding	Y48G8AL.10			INTRON					2931
I	1144435	C	A	SNP	Hom	50.95	7		Y48G8AL.9	Y48G8AL.9	protein_coding	Y48G8AL.9			UPSTREAM: 3411 bases
I	1144435	C	A	SNP	Hom	50.95	7		Y48G8AL.10	Y48G8AL.10	protein_coding	Y48G8AL.10			INTRON					2931
I	1144437	G	T	SNP	Hom	50.95	7		Y48G8AL.9	Y48G8AL.9	protein_coding	Y48G8AL.9			UPSTREAM: 3413 bases
I	1144437	G	T	SNP	Hom	50.95	7		Y48G8AL.10	Y48G8AL.10	protein_coding	Y48G8AL.10			INTRON					2931
I	1151609	A	G	SNP	Hom	200.06	10		Y48G8AL.7	Y48G8AL.7	protein_coding	Y48G8AL.7			UPSTREAM: 5963 bases
I	1151609	A	G	SNP	Hom	200.06	10		Y48G8AL.10	Y48G8AL.10	protein_coding	Y48G8AL.10			INTRON					2931
I	1151609	A	G	SNP	Hom	200.06	10		Y48G8AL.14	aps-3	protein_coding	Y48G8AL.14			DOWNSTREAM: 3737 bases
I	1151609	A	G	SNP	Hom	200.06	10		Y48G8AL.18	Y48G8AL.18	ncRNA	Y48G8AL.18			DOWNSTREAM: 4482 bases
I	1151609	A	G	SNP	Hom	200.06	10		Y48G8AL.17	Y48G8AL.17	ncRNA	Y48G8AL.17			UPSTREAM: 4557 bases
I	1151609	A	G	SNP	Hom	200.06	10		Y48G8AL.8	rpl-17	protein_coding	Y48G8AL.8b			UPSTREAM: 4971 bases
I	1151609	A	G	SNP	Hom	200.06	10		Y48G8AL.8	rpl-17	protein_coding	Y48G8AL.8a.1			UPSTREAM: 4971 bases
I	1151609	A	G	SNP	Hom	200.06	10		Y48G8AL.8	rpl-17	protein_coding	Y48G8AL.8a.2			UPSTREAM: 4973 bases
I	1225885	*	+C	INS	Hom	500.24	13		Y48G8AL.1	Y48G8AL.1	protein_coding	Y48G8AL.1.2			INTRON					3060
I	1225885	*	+C	INS	Hom	500.24	13		Y48G8AL.1	Y48G8AL.1	protein_coding	Y48G8AL.1.1			INTRON					3060
I	1225885	*	+C	INS	Hom	500.24	13		Y48G8AL.16	Y48G8AL.16	protein_coding	Y48G8AL.16			UPSTREAM: 8608 bases
I	1225885	*	+C	INS	Hom	500.24	13		Y48G8AL.12	Y48G8AL.12	protein_coding	Y48G8AL.12			UPSTREAM: 6900 bases
I	1225885	*	+C	INS	Hom	500.24	13		Y48G8AL.13	Y48G8AL.13	protein_coding	Y48G8AL.13.3			INTRON					837
I	1225885	*	+C	INS	Hom	500.24	13		Y48G8AL.13	Y48G8AL.13	protein_coding	Y48G8AL.13.4			INTRON					837
I	1225885	*	+C	INS	Hom	500.24	13		Y48G8AL.13	Y48G8AL.13	protein_coding	Y48G8AL.13.1			INTRON					837
I	1225885	*	+C	INS	Hom	500.24	13		Y48G8AL.13	Y48G8AL.13	protein_coding	Y48G8AL.13.2			INTRON					837
I	1302564	G	T	SNP	Hom	98.01	6		K12C11.8	K12C11.8	ncRNA	K12C11.8			DOWNSTREAM: 4918 bases
I	1302564	G	T	SNP	Hom	98.01	6		K12C11.4	dapk-1	protein_coding	K12C11.4			UPSTREAM: 3013 bases
I	1335730	A	C	SNP	Hom	398.56	17		K12C11.6	K12C11.6	protein_coding	K12C11.6			UPSTREAM: 1292 bases
I	1335730	A	C	SNP	Hom	398.56	17		K12C11.4	dapk-1	protein_coding	K12C11.4			DOWNSTREAM: 7283 bases
I	1335730	A	C	SNP	Hom	398.56	17		K12C11.7	K12C11.7	protein_coding	K12C11.7			UPSTREAM: 3057 bases
I	1335730	A	C	SNP	Hom	398.56	17		K12C11.2	smo-1	protein_coding	K12C11.2			UPSTREAM: 4950 bases
I	1335730	A	C	SNP	Hom	398.56	17		K12C11.1	K12C11.1	protein_coding	K12C11.1.1			DOWNSTREAM: 5013 bases
I	1335730	A	C	SNP	Hom	398.56	17		K12C11.5	K12C11.5	protein_coding	K12C11.5			DOWNSTREAM: 1650 bases
I	1335730	A	C	SNP	Hom	398.56	17		K12C11.3	K12C11.3	protein_coding	K12C11.3a			INTRON					402
I	1335730	A	C	SNP	Hom	398.56	17		K12C11.3	K12C11.3	protein_coding	K12C11.3b			INTRON					213
I	1376603	A	G	SNP	Hom	73.09	8		Y92H12BL.5	Y92H12BL.5	protein_coding	Y92H12BL.5			DOWNSTREAM: 718 bases
I	1376603	A	G	SNP	Hom	73.09	8		Y92H12BM.1	Y92H12BM.1	protein_coding	Y92H12BM.1			DOWNSTREAM: 9656 bases
I	1376603	A	G	SNP	Hom	73.09	8		Y92H12BL.4	Y92H12BL.4	protein_coding	Y92H12BL.4			DOWNSTREAM: 341 bases
I	1376603	A	G	SNP	Hom	73.09	8		Y92H12BL.2	Y92H12BL.2	protein_coding	Y92H12BL.2			UPSTREAM: 2228 bases
I	1376605	C	A	SNP	Hom	48.72	8		Y92H12BL.5	Y92H12BL.5	protein_coding	Y92H12BL.5			DOWNSTREAM: 720 bases
I	1376605	C	A	SNP	Hom	48.72	8		Y92H12BM.1	Y92H12BM.1	protein_coding	Y92H12BM.1			DOWNSTREAM: 9654 bases
I	1376605	C	A	SNP	Hom	48.72	8		Y92H12BL.4	Y92H12BL.4	protein_coding	Y92H12BL.4			DOWNSTREAM: 339 bases
I	1376605	C	A	SNP	Hom	48.72	8		Y92H12BL.2	Y92H12BL.2	protein_coding	Y92H12BL.2			UPSTREAM: 2226 bases
I	1376721	*	#NAME?	DEL	Hom	222.05	6		Y92H12BL.5	Y92H12BL.5	protein_coding	Y92H12BL.5			DOWNSTREAM: 836 bases
I	1376721	*	#NAME?	DEL	Hom	222.05	6		Y92H12BM.1	Y92H12BM.1	protein_coding	Y92H12BM.1			DOWNSTREAM: 9538 bases
I	1376721	*	#NAME?	DEL	Hom	222.05	6		Y92H12BL.4	Y92H12BL.4	protein_coding	Y92H12BL.4			DOWNSTREAM: 223 bases
I	1376721	*	#NAME?	DEL	Hom	222.05	6		Y92H12BL.2	Y92H12BL.2	protein_coding	Y92H12BL.2			UPSTREAM: 2110 bases
I	1381864	*	#NAME?	INS	Hom	263.26	5		Y92H12BL.5	Y92H12BL.5	protein_coding	Y92H12BL.5			DOWNSTREAM: 5979 bases
I	1381864	*	#NAME?	INS	Hom	263.26	5		Y92H12BM.1	Y92H12BM.1	protein_coding	Y92H12BM.1			DOWNSTREAM: 4395 bases
I	1381864	*	#NAME?	INS	Hom	263.26	5		Y92H12BL.4	Y92H12BL.4	protein_coding	Y92H12BL.4			INTRON					1194
I	1381864	*	#NAME?	INS	Hom	263.26	5		Y92H12BL.2	Y92H12BL.2	protein_coding	Y92H12BL.2			DOWNSTREAM: 2758 bases
I	1388451	*	#NAME?	DEL	Hom	296.11	11		Y92H12BL.2	Y92H12BL.2	protein_coding	Y92H12BL.2			DOWNSTREAM: 9345 bases
I	1388451	*	#NAME?	DEL	Hom	296.11	11		Y92H12BR.7	Y92H12BR.7	protein_coding	Y92H12BR.7			UPSTREAM: 6120 bases
I	1388451	*	#NAME?	DEL	Hom	296.11	11		Y92H12BL.4	Y92H12BL.4	protein_coding	Y92H12BL.4			UPSTREAM: 3392 bases
I	1388451	*	#NAME?	DEL	Hom	296.11	11		Y92H12BM.1	Y92H12BM.1	protein_coding	Y92H12BM.1			INTRON					687
I	1388460	C	T	SNP	Hom	238.17	10		Y92H12BL.2	Y92H12BL.2	protein_coding	Y92H12BL.2			DOWNSTREAM: 9354 bases
I	1388460	C	T	SNP	Hom	238.17	10		Y92H12BR.7	Y92H12BR.7	protein_coding	Y92H12BR.7			UPSTREAM: 6111 bases
I	1388460	C	T	SNP	Hom	238.17	10		Y92H12BL.4	Y92H12BL.4	protein_coding	Y92H12BL.4			UPSTREAM: 3401 bases
I	1388460	C	T	SNP	Hom	238.17	10		Y92H12BM.1	Y92H12BM.1	protein_coding	Y92H12BM.1			INTRON					687
I	1388461	A	T	SNP	Hom	204.88	10		Y92H12BL.2	Y92H12BL.2	protein_coding	Y92H12BL.2			DOWNSTREAM: 9355 bases
I	1388461	A	T	SNP	Hom	204.88	10		Y92H12BR.7	Y92H12BR.7	protein_coding	Y92H12BR.7			UPSTREAM: 6110 bases
I	1388461	A	T	SNP	Hom	204.88	10		Y92H12BL.4	Y92H12BL.4	protein_coding	Y92H12BL.4			UPSTREAM: 3402 bases
I	1388461	A	T	SNP	Hom	204.88	10		Y92H12BM.1	Y92H12BM.1	protein_coding	Y92H12BM.1			INTRON					687
I	1388544	C	T	SNP	Hom	128.68	9		Y92H12BL.2	Y92H12BL.2	protein_coding	Y92H12BL.2			DOWNSTREAM: 9438 bases
I	1388544	C	T	SNP	Hom	128.68	9		Y92H12BR.7	Y92H12BR.7	protein_coding	Y92H12BR.7			UPSTREAM: 6027 bases
I	1388544	C	T	SNP	Hom	128.68	9		Y92H12BL.4	Y92H12BL.4	protein_coding	Y92H12BL.4			UPSTREAM: 3485 bases
I	1388544	C	T	SNP	Hom	128.68	9		Y92H12BM.1	Y92H12BM.1	protein_coding	Y92H12BM.1			INTRON					687
I	1388545	A	C	SNP	Hom	128.68	9		Y92H12BL.2	Y92H12BL.2	protein_coding	Y92H12BL.2			DOWNSTREAM: 9439 bases
I	1388545	A	C	SNP	Hom	128.68	9		Y92H12BR.7	Y92H12BR.7	protein_coding	Y92H12BR.7			UPSTREAM: 6026 bases
I	1388545	A	C	SNP	Hom	128.68	9		Y92H12BL.4	Y92H12BL.4	protein_coding	Y92H12BL.4			UPSTREAM: 3486 bases
I	1388545	A	C	SNP	Hom	128.68	9		Y92H12BM.1	Y92H12BM.1	protein_coding	Y92H12BM.1			INTRON					687
I	1388548	C	T	SNP	Hom	129.54	9		Y92H12BL.2	Y92H12BL.2	protein_coding	Y92H12BL.2			DOWNSTREAM: 9442 bases
I	1388548	C	T	SNP	Hom	129.54	9		Y92H12BR.7	Y92H12BR.7	protein_coding	Y92H12BR.7			UPSTREAM: 6023 bases
I	1388548	C	T	SNP	Hom	129.54	9		Y92H12BL.4	Y92H12BL.4	protein_coding	Y92H12BL.4			UPSTREAM: 3489 bases
I	1388548	C	T	SNP	Hom	129.54	9		Y92H12BM.1	Y92H12BM.1	protein_coding	Y92H12BM.1			INTRON					687
I	1388553	C	T	SNP	Hom	145.44	9		Y92H12BL.2	Y92H12BL.2	protein_coding	Y92H12BL.2			DOWNSTREAM: 9447 bases
I	1388553	C	T	SNP	Hom	145.44	9		Y92H12BR.7	Y92H12BR.7	protein_coding	Y92H12BR.7			UPSTREAM: 6018 bases
I	1388553	C	T	SNP	Hom	145.44	9		Y92H12BL.4	Y92H12BL.4	protein_coding	Y92H12BL.4			UPSTREAM: 3494 bases
I	1388553	C	T	SNP	Hom	145.44	9		Y92H12BM.1	Y92H12BM.1	protein_coding	Y92H12BM.1			INTRON					687
I	1388554	C	T	SNP	Hom	145.35	9		Y92H12BL.2	Y92H12BL.2	protein_coding	Y92H12BL.2			DOWNSTREAM: 9448 bases
I	1388554	C	T	SNP	Hom	145.35	9		Y92H12BR.7	Y92H12BR.7	protein_coding	Y92H12BR.7			UPSTREAM: 6017 bases
I	1388554	C	T	SNP	Hom	145.35	9		Y92H12BL.4	Y92H12BL.4	protein_coding	Y92H12BL.4			UPSTREAM: 3495 bases
I	1388554	C	T	SNP	Hom	145.35	9		Y92H12BM.1	Y92H12BM.1	protein_coding	Y92H12BM.1			INTRON					687
I	1388587	T	C	SNP	Hom	95.9	8		Y92H12BL.2	Y92H12BL.2	protein_coding	Y92H12BL.2			DOWNSTREAM: 9481 bases
I	1388587	T	C	SNP	Hom	95.9	8		Y92H12BR.7	Y92H12BR.7	protein_coding	Y92H12BR.7			UPSTREAM: 5984 bases
I	1388587	T	C	SNP	Hom	95.9	8		Y92H12BL.4	Y92H12BL.4	protein_coding	Y92H12BL.4			UPSTREAM: 3528 bases
I	1388587	T	C	SNP	Hom	95.9	8		Y92H12BM.1	Y92H12BM.1	protein_coding	Y92H12BM.1			INTRON					687
I	1388626	C	T	SNP	Hom	51.94	8		Y92H12BL.2	Y92H12BL.2	protein_coding	Y92H12BL.2			DOWNSTREAM: 9520 bases
I	1388626	C	T	SNP	Hom	51.94	8		Y92H12BR.7	Y92H12BR.7	protein_coding	Y92H12BR.7			UPSTREAM: 5945 bases
I	1388626	C	T	SNP	Hom	51.94	8		Y92H12BL.4	Y92H12BL.4	protein_coding	Y92H12BL.4			UPSTREAM: 3567 bases
I	1388626	C	T	SNP	Hom	51.94	8		Y92H12BM.1	Y92H12BM.1	protein_coding	Y92H12BM.1			INTRON					687
I	1400003	*	#NAME?	DEL	Hom	378.03	12		Y92H12BM.1	Y92H12BM.1	protein_coding	Y92H12BM.1			UPSTREAM: 7242 bases
I	1400003	*	#NAME?	DEL	Hom	378.03	12		Y92H12BR.7	Y92H12BR.7	protein_coding	Y92H12BR.7			INTRON					1725
I	1400003	*	#NAME?	DEL	Hom	378.03	12		Y92H12BR.6	set-29	protein_coding	Y92H12BR.6			UPSTREAM: 5943 bases
I	1419588	*	#NAME?	DEL	Hom	172.66	7		Y92H12BR.6	set-29	protein_coding	Y92H12BR.6			DOWNSTREAM: 6515 bases
I	1419588	*	#NAME?	DEL	Hom	172.66	7		Y92H12BR.2	Y92H12BR.2	protein_coding	Y92H12BR.2			UPSTREAM: 3777 bases
I	1419588	*	#NAME?	DEL	Hom	172.66	7		Y92H12BR.3	Y92H12BR.3	protein_coding	Y92H12BR.3b			INTRON					816
I	1419588	*	#NAME?	DEL	Hom	172.66	7		Y92H12BR.3	Y92H12BR.3	protein_coding	Y92H12BR.3a			INTRON					1914
I	1441967	*	#NAME?	INS	Hom	235.35	12		Y92H12BR.4	Y92H12BR.4	protein_coding	Y92H12BR.4			UPSTREAM: 8114 bases
I	1441967	*	#NAME?	INS	Hom	235.35	12		F47G6.4	spe-15	protein_coding	F47G6.4			UPSTREAM: 4701 bases
I	1441967	*	#NAME?	INS	Hom	235.35	12		F47G6.6	F47G6.6	ncRNA	F47G6.6			DOWNSTREAM: 5170 bases
I	1441967	*	#NAME?	INS	Hom	235.35	12		F47G6.t1	F47G6.t1	tRNA	F47G6.t1			UPSTREAM: 5173 bases
I	1441967	*	#NAME?	INS	Hom	235.35	12		F37F2.3	gst-25	protein_coding	F37F2.3			DOWNSTREAM: 9157 bases
I	1441967	*	#NAME?	INS	Hom	235.35	12		Y92H12BR.8	Y92H12BR.8	protein_coding	Y92H12BR.8			DOWNSTREAM: 651 bases
I	1441967	*	#NAME?	INS	Hom	235.35	12		F37F2.2	F37F2.2	protein_coding	F37F2.2.1			INTRON					483
I	1523367	*	#NAME?	INS	Hom	606.83	20		Y92H12A.4	Y92H12A.4	protein_coding	Y92H12A.4			INTRON					2349
I	1523367	*	#NAME?	INS	Hom	606.83	20		Y92H12A.3	Y92H12A.3	protein_coding	Y92H12A.3			UPSTREAM: 6524 bases
I	1523367	*	#NAME?	INS	Hom	606.83	20		Y92H12A.5	Y92H12A.5	protein_coding	Y92H12A.5			UPSTREAM: 8956 bases
I	1580678	*	#NAME?	DEL	Hom	874.67	12		Y92H12A.1	src-1	protein_coding	Y92H12A.1			DOWNSTREAM: 473 bases
I	1580678	*	#NAME?	DEL	Hom	874.67	12		Y92H12A.t1	Y92H12A.t1	tRNA	Y92H12A.t1			DOWNSTREAM: 4884 bases
I	1580678	*	#NAME?	DEL	Hom	874.67	12		Y92H12A.8	Y92H12A.8	ncRNA	Y92H12A.8			UPSTREAM: 4873 bases
I	1580678	*	#NAME?	DEL	Hom	874.67	12		Y73E7A.3	Y73E7A.3	protein_coding	Y73E7A.3a			UPSTREAM: 5491 bases
I	1580678	*	#NAME?	DEL	Hom	874.67	12		Y73E7A.3	Y73E7A.3	protein_coding	Y73E7A.3b.1			UPSTREAM: 5491 bases
I	1580678	*	#NAME?	DEL	Hom	874.67	12		Y73E7A.3	Y73E7A.3	protein_coding	Y73E7A.3b.2			UPSTREAM: 5491 bases
I	1658524	T	C	SNP	Hom	37.07	4		Y71G12B.20	mab-20	protein_coding	Y71G12B.20a			UPSTREAM: 7144 bases
I	1658524	T	C	SNP	Hom	37.07	4		Y71G12B.20	mab-20	protein_coding	Y71G12B.20b			UPSTREAM: 7142 bases
I	1658524	T	C	SNP	Hom	37.07	4		Y71G12B.22	Y71G12B.22	protein_coding	Y71G12B.22			DOWNSTREAM: 4878 bases
I	1658524	T	C	SNP	Hom	37.07	4		Y71G12B.34	21ur-14112	ncRNA	Y71G12B.34			DOWNSTREAM: 4737 bases
I	1658524	T	C	SNP	Hom	37.07	4		Y71G12B.18	Y71G12B.18	protein_coding	Y71G12B.18			DOWNSTREAM: 3081 bases
I	1658524	T	C	SNP	Hom	37.07	4		Y71G12B.21	pqn-88	protein_coding	Y71G12B.21			UPSTREAM: 1796 bases
I	1658524	T	C	SNP	Hom	37.07	4		Y71G12B.17	Y71G12B.17	protein_coding	Y71G12B.17			UPSTREAM: 8979 bases
I	1658524	T	C	SNP	Hom	37.07	4		Y71G12B.33	Y71G12B.33	protein_coding	Y71G12B.33			INTRON					450
I	1696290	*	#NAME?	INS	Hom	350.53	16		Y71G12B.15	ubc-3	protein_coding	Y71G12B.15.1			UPSTREAM: 1806 bases
I	1696290	*	#NAME?	INS	Hom	350.53	16		Y71G12B.15	ubc-3	protein_coding	Y71G12B.15.2			UPSTREAM: 2061 bases
I	1696290	*	#NAME?	INS	Hom	350.53	16		Y71G12B.14	lsm-6	protein_coding	Y71G12B.14			UPSTREAM: 5070 bases
I	1696290	*	#NAME?	INS	Hom	350.53	16		Y71G12B.31	Y71G12B.31	protein_coding	Y71G12B.31			UPSTREAM: 4677 bases
I	1696290	*	#NAME?	INS	Hom	350.53	16		Y71G12B.37	Y71G12B.37	ncRNA	Y71G12B.37			DOWNSTREAM: 4643 bases
I	1696290	*	#NAME?	INS	Hom	350.53	16		Y71G12B.13	Y71G12B.13	protein_coding	Y71G12B.13			UPSTREAM: 5835 bases
I	1752407	C	A	SNP	Hom	124.02	10		Y71G12B.9	lin-65	protein_coding	Y71G12B.9b			UPSTREAM: 2924 bases
I	1752407	C	A	SNP	Hom	124.02	10		Y71G12B.9	lin-65	protein_coding	Y71G12B.9a			UPSTREAM: 2924 bases
I	1752407	C	A	SNP	Hom	124.02	10		Y71G12B.24	mppa-1	protein_coding	Y71G12B.24			UPSTREAM: 1350 bases
I	1752407	C	A	SNP	Hom	124.02	10		Y71G12B.10	Y71G12B.10	protein_coding	Y71G12B.10			INTRON					957
I	1753325	*	#NAME?	DEL	Hom	153.13	8		Y71G12B.9	lin-65	protein_coding	Y71G12B.9b			UPSTREAM: 2006 bases
I	1753325	*	#NAME?	DEL	Hom	153.13	8		Y71G12B.9	lin-65	protein_coding	Y71G12B.9a			UPSTREAM: 2006 bases
I	1753325	*	#NAME?	DEL	Hom	153.13	8		Y71G12B.24	mppa-1	protein_coding	Y71G12B.24			UPSTREAM: 2268 bases
I	1753325	*	#NAME?	DEL	Hom	153.13	8		Y71G12B.10	Y71G12B.10	protein_coding	Y71G12B.10			INTRON					957
I	1798747	*	#NAME?	INS	Hom	219.52	11		Y71G12B.5	Y71G12B.5	protein_coding	Y71G12B.5			UPSTREAM: 972 bases
I	1798747	*	#NAME?	INS	Hom	219.52	11		Y71G12B.8	Y71G12B.8	protein_coding	Y71G12B.8			DOWNSTREAM: 8542 bases
I	1798747	*	#NAME?	INS	Hom	219.52	11		Y71G12B.7	Y71G12B.7	protein_coding	Y71G12B.7			DOWNSTREAM: 5847 bases
I	1798747	*	#NAME?	INS	Hom	219.52	11		Y71G12B.6	Y71G12B.6	protein_coding	Y71G12B.6.2			DOWNSTREAM: 2404 bases
I	1798747	*	#NAME?	INS	Hom	219.52	11		Y71G12B.6	Y71G12B.6	protein_coding	Y71G12B.6.1			DOWNSTREAM: 2320 bases
I	1798747	*	#NAME?	INS	Hom	219.52	11		Y71G12B.4	pghm-1	protein_coding	Y71G12B.4			UPSTREAM: 9346 bases
I	1798747	*	#NAME?	INS	Hom	219.52	11		Y71G12B.27	Y71G12B.27	protein_coding	Y71G12B.27			UPSTREAM: 50 bases
I	1954105	*	#NAME?	INS	Hom	92.52	5		Y51F10.4	Y51F10.4	protein_coding	Y51F10.4b			DOWNSTREAM: 9071 bases
I	1954105	*	#NAME?	INS	Hom	92.52	5		Y51F10.4	Y51F10.4	protein_coding	Y51F10.4a			DOWNSTREAM: 8881 bases
I	1954105	*	#NAME?	INS	Hom	92.52	5		Y51F10.10	Y51F10.10	protein_coding	Y51F10.10			INTRON					1014
I	1954105	*	#NAME?	INS	Hom	92.52	5		Y51F10.11	Y51F10.11	protein_coding	Y51F10.11			UPSTREAM: 7513 bases
I	1957152	*	#NAME?	DEL	Hom	286.62	11		Y51F10.10	Y51F10.10	protein_coding	Y51F10.10			INTRON					1014
I	1957152	*	#NAME?	DEL	Hom	286.62	11		Y51F10.11	Y51F10.11	protein_coding	Y51F10.11			UPSTREAM: 4466 bases
I	2033987	*	#NAME?	INS	Hom	631.71	20		Y20F4.2	Y20F4.2	protein_coding	Y20F4.2			DOWNSTREAM: 36 bases
I	2033987	*	#NAME?	INS	Hom	631.71	20		Y20F4.4	Y20F4.4	protein_coding	Y20F4.4			DOWNSTREAM: 340 bases
I	2160531	*	#NAME?	INS	Hom	775.25	24		W03F11.6	afd-1	protein_coding	W03F11.6a			INTRON					4977
I	2160531	*	#NAME?	INS	Hom	775.25	24		W03F11.6	afd-1	protein_coding	W03F11.6c			INTRON					4260
I	2160531	*	#NAME?	INS	Hom	775.25	24		W03F11.6	afd-1	protein_coding	W03F11.6d			INTRON					3555
I	2211853	A	T	SNP	Hom	34.22	2		W03F11.6	afd-1	protein_coding	W03F11.6c			DOWNSTREAM: 6501 bases
I	2211853	A	T	SNP	Hom	34.22	2		W03F11.5	W03F11.5	protein_coding	W03F11.5			UPSTREAM: 4249 bases
I	2211853	A	T	SNP	Hom	34.22	2		W03F11.6	afd-1	protein_coding	W03F11.6b			DOWNSTREAM: 2518 bases
I	2211853	A	T	SNP	Hom	34.22	2		W03F11.1	W03F11.1	protein_coding	W03F11.1			DOWNSTREAM: 7620 bases
I	2211853	A	T	SNP	Hom	34.22	2		W03F11.6	afd-1	protein_coding	W03F11.6a			DOWNSTREAM: 2216 bases
I	2211853	A	T	SNP	Hom	34.22	2		W03F11.6	afd-1	protein_coding	W03F11.6d			DOWNSTREAM: 8791 bases
I	2263980	C	T	SNP	Hom	38.05	2		F12B6.2	F12B6.2	protein_coding	F12B6.2d			DOWNSTREAM: 9340 bases
I	2263980	C	T	SNP	Hom	38.05	2		F12B6.2	F12B6.2	protein_coding	F12B6.2b.2			DOWNSTREAM: 9339 bases
I	2263980	C	T	SNP	Hom	38.05	2		F12B6.2	F12B6.2	protein_coding	F12B6.2b.1			DOWNSTREAM: 9339 bases
I	2263980	C	T	SNP	Hom	38.05	2		F12B6.2	F12B6.2	protein_coding	F12B6.2c			DOWNSTREAM: 9179 bases
I	2263980	C	T	SNP	Hom	38.05	2		F12B6.2	F12B6.2	protein_coding	F12B6.2a			DOWNSTREAM: 9086 bases
I	2263980	C	T	SNP	Hom	38.05	2		F12B6.1	abt-2	protein_coding	F12B6.1			INTRON					6441
I	2263980	C	T	SNP	Hom	38.05	2		Y39G10AL.6	Y39G10AL.6	ncRNA	Y39G10AL.6			DOWNSTREAM: 5413 bases
I	2263980	C	T	SNP	Hom	38.05	2		Y39G10AL.4	Y39G10AL.4	ncRNA	Y39G10AL.4			UPSTREAM: 5413 bases
I	2263980	C	T	SNP	Hom	38.05	2		Y39G10AL.5	Y39G10AL.5	ncRNA	Y39G10AL.5			UPSTREAM: 8381 bases
I	2263980	C	T	SNP	Hom	38.05	2		Y39G10AL.t1	Y39G10AL.t1	tRNA	Y39G10AL.t1			DOWNSTREAM: 8390 bases
I	2263981	G	A	SNP	Hom	38.05	2		F12B6.2	F12B6.2	protein_coding	F12B6.2d			DOWNSTREAM: 9341 bases
I	2263981	G	A	SNP	Hom	38.05	2		F12B6.2	F12B6.2	protein_coding	F12B6.2b.2			DOWNSTREAM: 9340 bases
I	2263981	G	A	SNP	Hom	38.05	2		F12B6.2	F12B6.2	protein_coding	F12B6.2b.1			DOWNSTREAM: 9340 bases
I	2263981	G	A	SNP	Hom	38.05	2		F12B6.2	F12B6.2	protein_coding	F12B6.2c			DOWNSTREAM: 9180 bases
I	2263981	G	A	SNP	Hom	38.05	2		F12B6.2	F12B6.2	protein_coding	F12B6.2a			DOWNSTREAM: 9087 bases
I	2263981	G	A	SNP	Hom	38.05	2		F12B6.1	abt-2	protein_coding	F12B6.1			INTRON					6441
I	2263981	G	A	SNP	Hom	38.05	2		Y39G10AL.6	Y39G10AL.6	ncRNA	Y39G10AL.6			DOWNSTREAM: 5412 bases
I	2263981	G	A	SNP	Hom	38.05	2		Y39G10AL.4	Y39G10AL.4	ncRNA	Y39G10AL.4			UPSTREAM: 5412 bases
I	2263981	G	A	SNP	Hom	38.05	2		Y39G10AL.5	Y39G10AL.5	ncRNA	Y39G10AL.5			UPSTREAM: 8380 bases
I	2263981	G	A	SNP	Hom	38.05	2		Y39G10AL.t1	Y39G10AL.t1	tRNA	Y39G10AL.t1			DOWNSTREAM: 8389 bases
I	2263982	G	A	SNP	Hom	38.05	2		F12B6.2	F12B6.2	protein_coding	F12B6.2d			DOWNSTREAM: 9342 bases
I	2263982	G	A	SNP	Hom	38.05	2		F12B6.2	F12B6.2	protein_coding	F12B6.2b.2			DOWNSTREAM: 9341 bases
I	2263982	G	A	SNP	Hom	38.05	2		F12B6.2	F12B6.2	protein_coding	F12B6.2b.1			DOWNSTREAM: 9341 bases
I	2263982	G	A	SNP	Hom	38.05	2		F12B6.2	F12B6.2	protein_coding	F12B6.2c			DOWNSTREAM: 9181 bases
I	2263982	G	A	SNP	Hom	38.05	2		F12B6.2	F12B6.2	protein_coding	F12B6.2a			DOWNSTREAM: 9088 bases
I	2263982	G	A	SNP	Hom	38.05	2		F12B6.1	abt-2	protein_coding	F12B6.1			INTRON					6441
I	2263982	G	A	SNP	Hom	38.05	2		Y39G10AL.6	Y39G10AL.6	ncRNA	Y39G10AL.6			DOWNSTREAM: 5411 bases
I	2263982	G	A	SNP	Hom	38.05	2		Y39G10AL.4	Y39G10AL.4	ncRNA	Y39G10AL.4			UPSTREAM: 5411 bases
I	2263982	G	A	SNP	Hom	38.05	2		Y39G10AL.5	Y39G10AL.5	ncRNA	Y39G10AL.5			UPSTREAM: 8379 bases
I	2263982	G	A	SNP	Hom	38.05	2		Y39G10AL.t1	Y39G10AL.t1	tRNA	Y39G10AL.t1			DOWNSTREAM: 8388 bases
I	2263985	T	A	SNP	Hom	38.05	2		F12B6.2	F12B6.2	protein_coding	F12B6.2d			DOWNSTREAM: 9345 bases
I	2263985	T	A	SNP	Hom	38.05	2		F12B6.2	F12B6.2	protein_coding	F12B6.2b.2			DOWNSTREAM: 9344 bases
I	2263985	T	A	SNP	Hom	38.05	2		F12B6.2	F12B6.2	protein_coding	F12B6.2b.1			DOWNSTREAM: 9344 bases
I	2263985	T	A	SNP	Hom	38.05	2		F12B6.2	F12B6.2	protein_coding	F12B6.2c			DOWNSTREAM: 9184 bases
I	2263985	T	A	SNP	Hom	38.05	2		F12B6.2	F12B6.2	protein_coding	F12B6.2a			DOWNSTREAM: 9091 bases
I	2263985	T	A	SNP	Hom	38.05	2		F12B6.1	abt-2	protein_coding	F12B6.1			INTRON					6441
I	2263985	T	A	SNP	Hom	38.05	2		Y39G10AL.6	Y39G10AL.6	ncRNA	Y39G10AL.6			DOWNSTREAM: 5408 bases
I	2263985	T	A	SNP	Hom	38.05	2		Y39G10AL.4	Y39G10AL.4	ncRNA	Y39G10AL.4			UPSTREAM: 5408 bases
I	2263985	T	A	SNP	Hom	38.05	2		Y39G10AL.5	Y39G10AL.5	ncRNA	Y39G10AL.5			UPSTREAM: 8376 bases
I	2263985	T	A	SNP	Hom	38.05	2		Y39G10AL.t1	Y39G10AL.t1	tRNA	Y39G10AL.t1			DOWNSTREAM: 8385 bases
I	2263986	G	A	SNP	Hom	38.05	2		F12B6.2	F12B6.2	protein_coding	F12B6.2d			DOWNSTREAM: 9346 bases
I	2263986	G	A	SNP	Hom	38.05	2		F12B6.2	F12B6.2	protein_coding	F12B6.2b.2			DOWNSTREAM: 9345 bases
I	2263986	G	A	SNP	Hom	38.05	2		F12B6.2	F12B6.2	protein_coding	F12B6.2b.1			DOWNSTREAM: 9345 bases
I	2263986	G	A	SNP	Hom	38.05	2		F12B6.2	F12B6.2	protein_coding	F12B6.2c			DOWNSTREAM: 9185 bases
I	2263986	G	A	SNP	Hom	38.05	2		F12B6.2	F12B6.2	protein_coding	F12B6.2a			DOWNSTREAM: 9092 bases
I	2263986	G	A	SNP	Hom	38.05	2		F12B6.1	abt-2	protein_coding	F12B6.1			INTRON					6441
I	2263986	G	A	SNP	Hom	38.05	2		Y39G10AL.6	Y39G10AL.6	ncRNA	Y39G10AL.6			DOWNSTREAM: 5407 bases
I	2263986	G	A	SNP	Hom	38.05	2		Y39G10AL.4	Y39G10AL.4	ncRNA	Y39G10AL.4			UPSTREAM: 5407 bases
I	2263986	G	A	SNP	Hom	38.05	2		Y39G10AL.5	Y39G10AL.5	ncRNA	Y39G10AL.5			UPSTREAM: 8375 bases
I	2263986	G	A	SNP	Hom	38.05	2		Y39G10AL.t1	Y39G10AL.t1	tRNA	Y39G10AL.t1			DOWNSTREAM: 8384 bases
I	2263987	T	C	SNP	Hom	38.05	2		F12B6.2	F12B6.2	protein_coding	F12B6.2d			DOWNSTREAM: 9347 bases
I	2263987	T	C	SNP	Hom	38.05	2		F12B6.2	F12B6.2	protein_coding	F12B6.2b.2			DOWNSTREAM: 9346 bases
I	2263987	T	C	SNP	Hom	38.05	2		F12B6.2	F12B6.2	protein_coding	F12B6.2b.1			DOWNSTREAM: 9346 bases
I	2263987	T	C	SNP	Hom	38.05	2		F12B6.2	F12B6.2	protein_coding	F12B6.2c			DOWNSTREAM: 9186 bases
I	2263987	T	C	SNP	Hom	38.05	2		F12B6.2	F12B6.2	protein_coding	F12B6.2a			DOWNSTREAM: 9093 bases
I	2263987	T	C	SNP	Hom	38.05	2		F12B6.1	abt-2	protein_coding	F12B6.1			INTRON					6441
I	2263987	T	C	SNP	Hom	38.05	2		Y39G10AL.6	Y39G10AL.6	ncRNA	Y39G10AL.6			DOWNSTREAM: 5406 bases
I	2263987	T	C	SNP	Hom	38.05	2		Y39G10AL.4	Y39G10AL.4	ncRNA	Y39G10AL.4			UPSTREAM: 5406 bases
I	2263987	T	C	SNP	Hom	38.05	2		Y39G10AL.5	Y39G10AL.5	ncRNA	Y39G10AL.5			UPSTREAM: 8374 bases
I	2263987	T	C	SNP	Hom	38.05	2		Y39G10AL.t1	Y39G10AL.t1	tRNA	Y39G10AL.t1			DOWNSTREAM: 8383 bases
I	2379644	C	T	SNP	Hom	421.48	15		Y39G10AR.27	Y39G10AR.27	ncRNA	Y39G10AR.27			UPSTREAM: 8784 bases
I	2379644	C	T	SNP	Hom	421.48	15		Y39G10AR.18	Y39G10AR.18	protein_coding	Y39G10AR.18a.2			DOWNSTREAM: 3310 bases
I	2379644	C	T	SNP	Hom	421.48	15		Y39G10AR.18	Y39G10AR.18	protein_coding	Y39G10AR.18a.1			DOWNSTREAM: 3323 bases
I	2379644	C	T	SNP	Hom	421.48	15		Y39G10AR.3	nekl-1	protein_coding	Y39G10AR.3			DOWNSTREAM: 6678 bases
I	2379644	C	T	SNP	Hom	421.48	15		Y39G10AR.18	Y39G10AR.18	protein_coding	Y39G10AR.18b			DOWNSTREAM: 4949 bases
I	2379644	C	T	SNP	Hom	421.48	15		Y39G10AR.17	sydn-1	protein_coding	Y39G10AR.17	exon_I_2379561_2379707	2	NON_SYNONYMOUS_CODING	M/I	atG/atA	301	0	1737
I	2493087	*	#NAME?	DEL	Hom	379.55	18		Y74C10AR.3	abtm-1	protein_coding	Y74C10AR.3			UPSTREAM: 7703 bases
I	2493087	*	#NAME?	DEL	Hom	379.55	18		Y23H5B.5	Y23H5B.5	protein_coding	Y23H5B.5			UPSTREAM: 5049 bases
I	2493087	*	#NAME?	DEL	Hom	379.55	18		Y74C10AR.1	eif-3.I	protein_coding	Y74C10AR.1			DOWNSTREAM: 3312 bases
I	2493087	*	#NAME?	DEL	Hom	379.55	18		Y23H5B.6	Y23H5B.6	protein_coding	Y23H5B.6			INTRON					2199
I	2493087	*	#NAME?	DEL	Hom	379.55	18		Y74C10AR.2	Y74C10AR.2	protein_coding	Y74C10AR.2			DOWNSTREAM: 9357 bases
I	2568368	C	T	SNP	Hom	463	16		C55C2.5	aat-5	protein_coding	C55C2.5a			DOWNSTREAM: 3410 bases
I	2568368	C	T	SNP	Hom	463	16		C55C2.5	aat-5	protein_coding	C55C2.5c.1			DOWNSTREAM: 3416 bases
I	2568368	C	T	SNP	Hom	463	16		C55C2.3	C55C2.3	protein_coding	C55C2.3			DOWNSTREAM: 6546 bases
I	2568368	C	T	SNP	Hom	463	16		C55C2.5	aat-5	protein_coding	C55C2.5b			DOWNSTREAM: 3487 bases
I	2568368	C	T	SNP	Hom	463	16		C55C2.2	ssp-19	protein_coding	C55C2.2			DOWNSTREAM: 5317 bases
I	2568368	C	T	SNP	Hom	463	16		C55C2.5	aat-5	protein_coding	C55C2.5c.2			DOWNSTREAM: 5618 bases
I	2568368	C	T	SNP	Hom	463	16		C55C2.1	scrt-1	protein_coding	C55C2.1			UPSTREAM: 394 bases
I	2568368	C	T	SNP	Hom	463	16		C55C2.4	C55C2.4	protein_coding	C55C2.4			DOWNSTREAM: 8256 bases
I	2568369	G	A	SNP	Hom	460.15	16		C55C2.5	aat-5	protein_coding	C55C2.5a			DOWNSTREAM: 3409 bases
I	2568369	G	A	SNP	Hom	460.15	16		C55C2.5	aat-5	protein_coding	C55C2.5c.1			DOWNSTREAM: 3415 bases
I	2568369	G	A	SNP	Hom	460.15	16		C55C2.3	C55C2.3	protein_coding	C55C2.3			DOWNSTREAM: 6547 bases
I	2568369	G	A	SNP	Hom	460.15	16		C55C2.5	aat-5	protein_coding	C55C2.5b			DOWNSTREAM: 3486 bases
I	2568369	G	A	SNP	Hom	460.15	16		C55C2.2	ssp-19	protein_coding	C55C2.2			DOWNSTREAM: 5318 bases
I	2568369	G	A	SNP	Hom	460.15	16		C55C2.5	aat-5	protein_coding	C55C2.5c.2			DOWNSTREAM: 5617 bases
I	2568369	G	A	SNP	Hom	460.15	16		C55C2.1	scrt-1	protein_coding	C55C2.1			UPSTREAM: 393 bases
I	2568369	G	A	SNP	Hom	460.15	16		C55C2.4	C55C2.4	protein_coding	C55C2.4			DOWNSTREAM: 8257 bases
I	2579330	A	T	SNP	Hom	456.22	20		C55C2.1	scrt-1	protein_coding	C55C2.1			DOWNSTREAM: 8582 bases
I	2579330	A	T	SNP	Hom	456.22	20		K07A3.1	fbp-1	protein_coding	K07A3.1.1			DOWNSTREAM: 1607 bases
I	2579330	A	T	SNP	Hom	456.22	20		K07A3.1	fbp-1	protein_coding	K07A3.1.3			DOWNSTREAM: 1687 bases
I	2579330	A	T	SNP	Hom	456.22	20		K07A3.1	fbp-1	protein_coding	K07A3.1.2			DOWNSTREAM: 1875 bases
I	2579330	A	T	SNP	Hom	456.22	20		C55C2.5	aat-5	protein_coding	C55C2.5c.1			UPSTREAM: 3306 bases
I	2579330	A	T	SNP	Hom	456.22	20		K07A3.2	ptr-12	protein_coding	K07A3.2a			DOWNSTREAM: 8213 bases
I	2579330	A	T	SNP	Hom	456.22	20		K07A3.2	ptr-12	protein_coding	K07A3.2b			DOWNSTREAM: 8368 bases
I	2579330	A	T	SNP	Hom	456.22	20		C55C2.5	aat-5	protein_coding	C55C2.5b			UPSTREAM: 3308 bases
I	2579330	A	T	SNP	Hom	456.22	20		C55C2.5	aat-5	protein_coding	C55C2.5c.2			UPSTREAM: 3308 bases
I	2579330	A	T	SNP	Hom	456.22	20		C55C2.5	aat-5	protein_coding	C55C2.5a			UPSTREAM: 3308 bases
I	2655726	*	-C	DEL	Hom	190.22	15		F40E3.5	F40E3.5	protein_coding	F40E3.5.1			INTRON					1035
I	2655726	*	-C	DEL	Hom	190.22	15		F40E3.5	F40E3.5	protein_coding	F40E3.5.2			INTRON					1035
I	2655726	*	-C	DEL	Hom	190.22	15		F40E3.9	F40E3.9	ncRNA	F40E3.9			DOWNSTREAM: 143 bases
I	2655726	*	-C	DEL	Hom	190.22	15		F40E3.8	F40E3.8	ncRNA	F40E3.8			UPSTREAM: 1102 bases
I	2655726	*	-C	DEL	Hom	190.22	15		F40E3.6	F40E3.6	protein_coding	F40E3.6			UPSTREAM: 4013 bases
I	2777374	C	G	SNP	Hom	509.61	18		Y71F9B.14	Y71F9B.14	protein_coding	Y71F9B.14			DOWNSTREAM: 3478 bases
I	2777374	C	G	SNP	Hom	509.61	18		Y71F9B.15	Y71F9B.15	protein_coding	Y71F9B.15			DOWNSTREAM: 4077 bases
I	2777374	C	G	SNP	Hom	509.61	18		W03D8.9	W03D8.9	protein_coding	W03D8.9.1			DOWNSTREAM: 7245 bases
I	2777374	C	G	SNP	Hom	509.61	18		W03D8.9	W03D8.9	protein_coding	W03D8.9.2			DOWNSTREAM: 7257 bases
I	2777374	C	G	SNP	Hom	509.61	18		Y71F9B.1	Y71F9B.1	protein_coding	Y71F9B.1			DOWNSTREAM: 1950 bases
I	2777374	C	G	SNP	Hom	509.61	18		W03D8.10	W03D8.10	protein_coding	W03D8.10			UPSTREAM: 8763 bases
I	2777374	C	G	SNP	Hom	509.61	18		Y71F9B.10	sop-3	protein_coding	Y71F9B.10a.2			UPSTREAM: 1275 bases
I	2777374	C	G	SNP	Hom	509.61	18		Y71F9B.10	sop-3	protein_coding	Y71F9B.10b			UPSTREAM: 1275 bases
I	2777374	C	G	SNP	Hom	509.61	18		Y71F9B.10	sop-3	protein_coding	Y71F9B.10a.1			UPSTREAM: 1269 bases
I	2777374	C	G	SNP	Hom	509.61	18		Y71F9B.13	Y71F9B.13	protein_coding	Y71F9B.13a	exon_I_2777150_2777451	2	SYNONYMOUS_CODING	A/A	gcG/gcC	70	3	663
I	2777374	C	G	SNP	Hom	509.61	18		Y71F9B.13	Y71F9B.13	protein_coding	Y71F9B.13b	exon_I_2777150_2777451	2	SYNONYMOUS_CODING	A/A	gcG/gcC	42	3	579
I	2777374	C	G	SNP	Hom	509.61	18		Y71F9B.13	Y71F9B.13	protein_coding	Y71F9B.13c	exon_I_2777150_2777451	2	UTR_5_PRIME: 166 bases from TSS
I	2889895	A	G	SNP	Hom	224.65	11		Y71F9AL.14	dnc-5	protein_coding	Y71F9AL.14.2			UPSTREAM: 6453 bases
I	2889895	A	G	SNP	Hom	224.65	11		Y71F9AL.14	dnc-5	protein_coding	Y71F9AL.14.1			UPSTREAM: 6439 bases
I	2889895	A	G	SNP	Hom	224.65	11		Y71F9AL.16	arx-1	protein_coding	Y71F9AL.16			INTRON					1278
I	2889895	A	G	SNP	Hom	224.65	11		Y71F9AL.17	Y71F9AL.17	protein_coding	Y71F9AL.17			DOWNSTREAM: 5435 bases
I	2889895	A	G	SNP	Hom	224.65	11		Y71F9AL.7	Y71F9AL.7	protein_coding	Y71F9AL.7			DOWNSTREAM: 459 bases
I	2889895	A	G	SNP	Hom	224.65	11		Y71F9AL.6	Y71F9AL.6	protein_coding	Y71F9AL.6			UPSTREAM: 553 bases
I	2889895	A	G	SNP	Hom	224.65	11		Y71F9AL.8	Y71F9AL.8	protein_coding	Y71F9AL.8			DOWNSTREAM: 8957 bases
I	2989389	G	T	SNP	Hom	291.56	8		Y71F9AR.3	Y71F9AR.3	protein_coding	Y71F9AR.3			INTRON					2241
I	2989389	G	T	SNP	Hom	291.56	8		Y54E10BL.4	dnj-28	protein_coding	Y54E10BL.4			UPSTREAM: 7019 bases
I	2989389	G	T	SNP	Hom	291.56	8		Y71F9AR.4	Y71F9AR.4	protein_coding	Y71F9AR.4			UPSTREAM: 6315 bases
I	2989389	G	T	SNP	Hom	291.56	8		Y71F9AR.2	Y71F9AR.2	protein_coding	Y71F9AR.2			UPSTREAM: 4220 bases
I	3000383	C	T	SNP	Hom	52.93	7		Y54E10BL.5	nduf-5	protein_coding	Y54E10BL.5			DOWNSTREAM: 966 bases
I	3000383	C	T	SNP	Hom	52.93	7		Y54E10BL.3	Y54E10BL.3	protein_coding	Y54E10BL.3			UPSTREAM: 3146 bases
I	3000383	C	T	SNP	Hom	52.93	7		Y54E10BL.6	mek-2	protein_coding	Y54E10BL.6			DOWNSTREAM: 5046 bases
I	3000383	C	T	SNP	Hom	52.93	7		Y71F9AR.3	Y71F9AR.3	protein_coding	Y71F9AR.3			UPSTREAM: 4468 bases
I	3000383	C	T	SNP	Hom	52.93	7		Y54E10BL.4	dnj-28	protein_coding	Y54E10BL.4			INTRON					1485
I	3000488	A	G	SNP	Hom	85.19	8		Y54E10BL.5	nduf-5	protein_coding	Y54E10BL.5			DOWNSTREAM: 861 bases
I	3000488	A	G	SNP	Hom	85.19	8		Y54E10BL.3	Y54E10BL.3	protein_coding	Y54E10BL.3			UPSTREAM: 3041 bases
I	3000488	A	G	SNP	Hom	85.19	8		Y54E10BL.6	mek-2	protein_coding	Y54E10BL.6			DOWNSTREAM: 4941 bases
I	3000488	A	G	SNP	Hom	85.19	8		Y71F9AR.3	Y71F9AR.3	protein_coding	Y71F9AR.3			UPSTREAM: 4573 bases
I	3000488	A	G	SNP	Hom	85.19	8		Y54E10BL.4	dnj-28	protein_coding	Y54E10BL.4			INTRON					1485
I	3000491	C	T	SNP	Hom	92.13	8		Y54E10BL.5	nduf-5	protein_coding	Y54E10BL.5			DOWNSTREAM: 858 bases
I	3000491	C	T	SNP	Hom	92.13	8		Y54E10BL.3	Y54E10BL.3	protein_coding	Y54E10BL.3			UPSTREAM: 3038 bases
I	3000491	C	T	SNP	Hom	92.13	8		Y54E10BL.6	mek-2	protein_coding	Y54E10BL.6			DOWNSTREAM: 4938 bases
I	3000491	C	T	SNP	Hom	92.13	8		Y71F9AR.3	Y71F9AR.3	protein_coding	Y71F9AR.3			UPSTREAM: 4576 bases
I	3000491	C	T	SNP	Hom	92.13	8		Y54E10BL.4	dnj-28	protein_coding	Y54E10BL.4			INTRON					1485
I	3000498	T	C	SNP	Hom	37.07	8		Y54E10BL.5	nduf-5	protein_coding	Y54E10BL.5			DOWNSTREAM: 851 bases
I	3000498	T	C	SNP	Hom	37.07	8		Y54E10BL.3	Y54E10BL.3	protein_coding	Y54E10BL.3			UPSTREAM: 3031 bases
I	3000498	T	C	SNP	Hom	37.07	8		Y54E10BL.6	mek-2	protein_coding	Y54E10BL.6			DOWNSTREAM: 4931 bases
I	3000498	T	C	SNP	Hom	37.07	8		Y71F9AR.3	Y71F9AR.3	protein_coding	Y71F9AR.3			UPSTREAM: 4583 bases
I	3000498	T	C	SNP	Hom	37.07	8		Y54E10BL.8	Y54E10BL.8	ncRNA	Y54E10BL.8			UPSTREAM: 9997 bases
I	3000498	T	C	SNP	Hom	37.07	8		Y54E10BL.4	dnj-28	protein_coding	Y54E10BL.4			INTRON					1485
I	3000536	C	T	SNP	Hom	149.04	14		Y54E10BL.5	nduf-5	protein_coding	Y54E10BL.5			DOWNSTREAM: 813 bases
I	3000536	C	T	SNP	Hom	149.04	14		Y54E10BL.3	Y54E10BL.3	protein_coding	Y54E10BL.3			UPSTREAM: 2993 bases
I	3000536	C	T	SNP	Hom	149.04	14		Y54E10BL.6	mek-2	protein_coding	Y54E10BL.6			DOWNSTREAM: 4893 bases
I	3000536	C	T	SNP	Hom	149.04	14		Y71F9AR.3	Y71F9AR.3	protein_coding	Y71F9AR.3			UPSTREAM: 4621 bases
I	3000536	C	T	SNP	Hom	149.04	14		Y54E10BL.8	Y54E10BL.8	ncRNA	Y54E10BL.8			UPSTREAM: 9959 bases
I	3000536	C	T	SNP	Hom	149.04	14		Y54E10BL.4	dnj-28	protein_coding	Y54E10BL.4			INTRON					1485
I	3000537	T	C	SNP	Hom	149.04	14		Y54E10BL.5	nduf-5	protein_coding	Y54E10BL.5			DOWNSTREAM: 812 bases
I	3000537	T	C	SNP	Hom	149.04	14		Y54E10BL.3	Y54E10BL.3	protein_coding	Y54E10BL.3			UPSTREAM: 2992 bases
I	3000537	T	C	SNP	Hom	149.04	14		Y54E10BL.6	mek-2	protein_coding	Y54E10BL.6			DOWNSTREAM: 4892 bases
I	3000537	T	C	SNP	Hom	149.04	14		Y71F9AR.3	Y71F9AR.3	protein_coding	Y71F9AR.3			UPSTREAM: 4622 bases
I	3000537	T	C	SNP	Hom	149.04	14		Y54E10BL.8	Y54E10BL.8	ncRNA	Y54E10BL.8			UPSTREAM: 9958 bases
I	3000537	T	C	SNP	Hom	149.04	14		Y54E10BL.4	dnj-28	protein_coding	Y54E10BL.4			INTRON					1485
I	3002903	*	#NAME?	DEL	Hom	576.35	24		Y54E10BL.3	Y54E10BL.3	protein_coding	Y54E10BL.3			UPSTREAM: 626 bases
I	3002903	*	#NAME?	DEL	Hom	576.35	24		Y54E10BL.1	Y54E10BL.1	protein_coding	Y54E10BL.1			UPSTREAM: 9210 bases
I	3002903	*	#NAME?	DEL	Hom	576.35	24		Y54E10BL.5	nduf-5	protein_coding	Y54E10BL.5			UPSTREAM: 52 bases
I	3002903	*	#NAME?	DEL	Hom	576.35	24		Y54E10BL.6	mek-2	protein_coding	Y54E10BL.6			DOWNSTREAM: 2526 bases
I	3002903	*	#NAME?	DEL	Hom	576.35	24		Y71F9AR.3	Y71F9AR.3	protein_coding	Y71F9AR.3			UPSTREAM: 6988 bases
I	3002903	*	#NAME?	DEL	Hom	576.35	24		Y54E10BL.8	Y54E10BL.8	ncRNA	Y54E10BL.8			UPSTREAM: 7592 bases
I	3002903	*	#NAME?	DEL	Hom	576.35	24		Y54E10BL.2	col-48	protein_coding	Y54E10BL.2			UPSTREAM: 7789 bases
I	3002903	*	#NAME?	DEL	Hom	576.35	24		Y54E10BL.4	dnj-28	protein_coding	Y54E10BL.4			DOWNSTREAM: 1523 bases
I	3062020	*	#NAME?	INS	Hom	481.28	20		Y54E10BR.8	ztf-23	protein_coding	Y54E10BR.8			UPSTREAM: 2853 bases
I	3062020	*	#NAME?	INS	Hom	481.28	20		M01B12.3	arx-7	protein_coding	M01B12.3			DOWNSTREAM: 7214 bases
I	3062020	*	#NAME?	INS	Hom	481.28	20		Y54E10BR.1	Y54E10BR.1	protein_coding	Y54E10BR.1a			INTRON					2739
I	3062020	*	#NAME?	INS	Hom	481.28	20		Y54E10BR.1	Y54E10BR.1	protein_coding	Y54E10BR.1b			INTRON					2721
I	3062020	*	#NAME?	INS	Hom	481.28	20		M01B12.4	M01B12.4	protein_coding	M01B12.4c			DOWNSTREAM: 8952 bases
I	3062020	*	#NAME?	INS	Hom	481.28	20		M01B12.4	M01B12.4	protein_coding	M01B12.4a.1			DOWNSTREAM: 8958 bases
I	3131463	*	#NAME?	DEL	Hom	476.22	22		K09H9.3	col-49	protein_coding	K09H9.3			UPSTREAM: 5727 bases
I	3131463	*	#NAME?	DEL	Hom	476.22	22		K09H9.8	K09H9.8	protein_coding	K09H9.8			DOWNSTREAM: 7078 bases
I	3131463	*	#NAME?	DEL	Hom	476.22	22		C45E1.4	C45E1.4	protein_coding	C45E1.4			UPSTREAM: 6316 bases
I	3146646	C	T	SNP	Hom	366.58	15		K09H9.3	col-49	protein_coding	K09H9.3			DOWNSTREAM: 8198 bases
I	3146646	C	T	SNP	Hom	366.58	15		K09H9.7	K09H9.7	protein_coding	K09H9.7			DOWNSTREAM: 3765 bases
I	3146646	C	T	SNP	Hom	366.58	15		K09H9.8	K09H9.8	protein_coding	K09H9.8			UPSTREAM: 6043 bases
I	3146646	C	T	SNP	Hom	366.58	15		K09H9.1	K09H9.1	protein_coding	K09H9.1			UPSTREAM: 6191 bases
I	3146646	C	T	SNP	Hom	366.58	15		K09H9.5	K09H9.5	protein_coding	K09H9.5			UPSTREAM: 3469 bases
I	3146646	C	T	SNP	Hom	366.58	15		K09H9.2	K09H9.2	protein_coding	K09H9.2.1			UPSTREAM: 1352 bases
I	3146646	C	T	SNP	Hom	366.58	15		K09H9.2	K09H9.2	protein_coding	K09H9.2.2			UPSTREAM: 1370 bases
I	3146646	C	T	SNP	Hom	366.58	15		K09H9.6	lpd-6	protein_coding	K09H9.6.1			INTRON					1722
I	3146646	C	T	SNP	Hom	366.58	15		K09H9.6	lpd-6	protein_coding	K09H9.6.2			INTRON					1722
I	3172301	G	T	SNP	Hom	41.81	2		Y54E10A.11	Y54E10A.11	protein_coding	Y54E10A.11			DOWNSTREAM: 4121 bases
I	3172301	G	T	SNP	Hom	41.81	2		Y54E10A.6	Y54E10A.6	protein_coding	Y54E10A.6			DOWNSTREAM: 4744 bases
I	3172301	G	T	SNP	Hom	41.81	2		Y54E10A.5	dnc-6	protein_coding	Y54E10A.5.2			DOWNSTREAM: 1176 bases
I	3172301	G	T	SNP	Hom	41.81	2		Y54E10A.5	dnc-6	protein_coding	Y54E10A.5.1			DOWNSTREAM: 1069 bases
I	3172301	G	T	SNP	Hom	41.81	2		Y54E10A.9	vbh-1	protein_coding	Y54E10A.9a.1			UPSTREAM: 9928 bases
I	3172301	G	T	SNP	Hom	41.81	2		Y54E10A.9	vbh-1	protein_coding	Y54E10A.9a.2			UPSTREAM: 9928 bases
I	3172301	G	T	SNP	Hom	41.81	2		Y54E10A.9	vbh-1	protein_coding	Y54E10A.9b			UPSTREAM: 9923 bases
I	3172301	G	T	SNP	Hom	41.81	2		Y54E10A.10	Y54E10A.10	protein_coding	Y54E10A.10.1			DOWNSTREAM: 944 bases
I	3172301	G	T	SNP	Hom	41.81	2		Y54E10A.10	Y54E10A.10	protein_coding	Y54E10A.10.2			DOWNSTREAM: 1060 bases
I	3172301	G	T	SNP	Hom	41.81	2		Y54E10A.7	Y54E10A.7	protein_coding	Y54E10A.7.2			DOWNSTREAM: 8756 bases
I	3172301	G	T	SNP	Hom	41.81	2		Y54E10A.7	Y54E10A.7	protein_coding	Y54E10A.7.1			DOWNSTREAM: 8650 bases
I	3172307	A	G	SNP	Hom	36.08	2		Y54E10A.11	Y54E10A.11	protein_coding	Y54E10A.11			DOWNSTREAM: 4115 bases
I	3172307	A	G	SNP	Hom	36.08	2		Y54E10A.6	Y54E10A.6	protein_coding	Y54E10A.6			DOWNSTREAM: 4750 bases
I	3172307	A	G	SNP	Hom	36.08	2		Y54E10A.5	dnc-6	protein_coding	Y54E10A.5.2			DOWNSTREAM: 1182 bases
I	3172307	A	G	SNP	Hom	36.08	2		Y54E10A.5	dnc-6	protein_coding	Y54E10A.5.1			DOWNSTREAM: 1075 bases
I	3172307	A	G	SNP	Hom	36.08	2		Y54E10A.9	vbh-1	protein_coding	Y54E10A.9a.1			UPSTREAM: 9934 bases
I	3172307	A	G	SNP	Hom	36.08	2		Y54E10A.9	vbh-1	protein_coding	Y54E10A.9a.2			UPSTREAM: 9934 bases
I	3172307	A	G	SNP	Hom	36.08	2		Y54E10A.9	vbh-1	protein_coding	Y54E10A.9b			UPSTREAM: 9929 bases
I	3172307	A	G	SNP	Hom	36.08	2		Y54E10A.10	Y54E10A.10	protein_coding	Y54E10A.10.1			DOWNSTREAM: 938 bases
I	3172307	A	G	SNP	Hom	36.08	2		Y54E10A.10	Y54E10A.10	protein_coding	Y54E10A.10.2			DOWNSTREAM: 1054 bases
I	3172307	A	G	SNP	Hom	36.08	2		Y54E10A.7	Y54E10A.7	protein_coding	Y54E10A.7.2			DOWNSTREAM: 8762 bases
I	3172307	A	G	SNP	Hom	36.08	2		Y54E10A.7	Y54E10A.7	protein_coding	Y54E10A.7.1			DOWNSTREAM: 8656 bases
I	3172327	T	G	SNP	Hom	47.2	2		Y54E10A.11	Y54E10A.11	protein_coding	Y54E10A.11			DOWNSTREAM: 4095 bases
I	3172327	T	G	SNP	Hom	47.2	2		Y54E10A.6	Y54E10A.6	protein_coding	Y54E10A.6			DOWNSTREAM: 4770 bases
I	3172327	T	G	SNP	Hom	47.2	2		Y54E10A.5	dnc-6	protein_coding	Y54E10A.5.2			DOWNSTREAM: 1202 bases
I	3172327	T	G	SNP	Hom	47.2	2		Y54E10A.5	dnc-6	protein_coding	Y54E10A.5.1			DOWNSTREAM: 1095 bases
I	3172327	T	G	SNP	Hom	47.2	2		Y54E10A.9	vbh-1	protein_coding	Y54E10A.9a.1			UPSTREAM: 9954 bases
I	3172327	T	G	SNP	Hom	47.2	2		Y54E10A.9	vbh-1	protein_coding	Y54E10A.9a.2			UPSTREAM: 9954 bases
I	3172327	T	G	SNP	Hom	47.2	2		Y54E10A.9	vbh-1	protein_coding	Y54E10A.9b			UPSTREAM: 9949 bases
I	3172327	T	G	SNP	Hom	47.2	2		Y54E10A.10	Y54E10A.10	protein_coding	Y54E10A.10.1			DOWNSTREAM: 918 bases
I	3172327	T	G	SNP	Hom	47.2	2		Y54E10A.10	Y54E10A.10	protein_coding	Y54E10A.10.2			DOWNSTREAM: 1034 bases
I	3172327	T	G	SNP	Hom	47.2	2		Y54E10A.7	Y54E10A.7	protein_coding	Y54E10A.7.2			DOWNSTREAM: 8782 bases
I	3172327	T	G	SNP	Hom	47.2	2		Y54E10A.7	Y54E10A.7	protein_coding	Y54E10A.7.1			DOWNSTREAM: 8676 bases
I	3172333	G	A	SNP	Hom	89.26	3		Y54E10A.11	Y54E10A.11	protein_coding	Y54E10A.11			DOWNSTREAM: 4089 bases
I	3172333	G	A	SNP	Hom	89.26	3		Y54E10A.6	Y54E10A.6	protein_coding	Y54E10A.6			DOWNSTREAM: 4776 bases
I	3172333	G	A	SNP	Hom	89.26	3		Y54E10A.5	dnc-6	protein_coding	Y54E10A.5.2			DOWNSTREAM: 1208 bases
I	3172333	G	A	SNP	Hom	89.26	3		Y54E10A.5	dnc-6	protein_coding	Y54E10A.5.1			DOWNSTREAM: 1101 bases
I	3172333	G	A	SNP	Hom	89.26	3		Y54E10A.9	vbh-1	protein_coding	Y54E10A.9a.1			UPSTREAM: 9960 bases
I	3172333	G	A	SNP	Hom	89.26	3		Y54E10A.9	vbh-1	protein_coding	Y54E10A.9a.2			UPSTREAM: 9960 bases
I	3172333	G	A	SNP	Hom	89.26	3		Y54E10A.9	vbh-1	protein_coding	Y54E10A.9b			UPSTREAM: 9955 bases
I	3172333	G	A	SNP	Hom	89.26	3		Y54E10A.10	Y54E10A.10	protein_coding	Y54E10A.10.1			DOWNSTREAM: 912 bases
I	3172333	G	A	SNP	Hom	89.26	3		Y54E10A.10	Y54E10A.10	protein_coding	Y54E10A.10.2			DOWNSTREAM: 1028 bases
I	3172333	G	A	SNP	Hom	89.26	3		Y54E10A.7	Y54E10A.7	protein_coding	Y54E10A.7.2			DOWNSTREAM: 8788 bases
I	3172333	G	A	SNP	Hom	89.26	3		Y54E10A.7	Y54E10A.7	protein_coding	Y54E10A.7.1			DOWNSTREAM: 8682 bases
I	3172353	G	T	SNP	Hom	89.26	3		Y54E10A.11	Y54E10A.11	protein_coding	Y54E10A.11			DOWNSTREAM: 4069 bases
I	3172353	G	T	SNP	Hom	89.26	3		Y54E10A.6	Y54E10A.6	protein_coding	Y54E10A.6			DOWNSTREAM: 4796 bases
I	3172353	G	T	SNP	Hom	89.26	3		Y54E10A.5	dnc-6	protein_coding	Y54E10A.5.2			DOWNSTREAM: 1228 bases
I	3172353	G	T	SNP	Hom	89.26	3		Y54E10A.5	dnc-6	protein_coding	Y54E10A.5.1			DOWNSTREAM: 1121 bases
I	3172353	G	T	SNP	Hom	89.26	3		Y54E10A.9	vbh-1	protein_coding	Y54E10A.9a.1			UPSTREAM: 9980 bases
I	3172353	G	T	SNP	Hom	89.26	3		Y54E10A.9	vbh-1	protein_coding	Y54E10A.9a.2			UPSTREAM: 9980 bases
I	3172353	G	T	SNP	Hom	89.26	3		Y54E10A.9	vbh-1	protein_coding	Y54E10A.9b			UPSTREAM: 9975 bases
I	3172353	G	T	SNP	Hom	89.26	3		Y54E10A.10	Y54E10A.10	protein_coding	Y54E10A.10.1			DOWNSTREAM: 892 bases
I	3172353	G	T	SNP	Hom	89.26	3		Y54E10A.10	Y54E10A.10	protein_coding	Y54E10A.10.2			DOWNSTREAM: 1008 bases
I	3172353	G	T	SNP	Hom	89.26	3		Y54E10A.7	Y54E10A.7	protein_coding	Y54E10A.7.2			DOWNSTREAM: 8808 bases
I	3172353	G	T	SNP	Hom	89.26	3		Y54E10A.7	Y54E10A.7	protein_coding	Y54E10A.7.1			DOWNSTREAM: 8702 bases
I	3172359	A	G	SNP	Hom	89.26	3		Y54E10A.11	Y54E10A.11	protein_coding	Y54E10A.11			DOWNSTREAM: 4063 bases
I	3172359	A	G	SNP	Hom	89.26	3		Y54E10A.6	Y54E10A.6	protein_coding	Y54E10A.6			DOWNSTREAM: 4802 bases
I	3172359	A	G	SNP	Hom	89.26	3		Y54E10A.5	dnc-6	protein_coding	Y54E10A.5.2			DOWNSTREAM: 1234 bases
I	3172359	A	G	SNP	Hom	89.26	3		Y54E10A.5	dnc-6	protein_coding	Y54E10A.5.1			DOWNSTREAM: 1127 bases
I	3172359	A	G	SNP	Hom	89.26	3		Y54E10A.9	vbh-1	protein_coding	Y54E10A.9a.1			UPSTREAM: 9986 bases
I	3172359	A	G	SNP	Hom	89.26	3		Y54E10A.9	vbh-1	protein_coding	Y54E10A.9a.2			UPSTREAM: 9986 bases
I	3172359	A	G	SNP	Hom	89.26	3		Y54E10A.9	vbh-1	protein_coding	Y54E10A.9b			UPSTREAM: 9981 bases
I	3172359	A	G	SNP	Hom	89.26	3		Y54E10A.10	Y54E10A.10	protein_coding	Y54E10A.10.1			DOWNSTREAM: 886 bases
I	3172359	A	G	SNP	Hom	89.26	3		Y54E10A.10	Y54E10A.10	protein_coding	Y54E10A.10.2			DOWNSTREAM: 1002 bases
I	3172359	A	G	SNP	Hom	89.26	3		Y54E10A.7	Y54E10A.7	protein_coding	Y54E10A.7.2			DOWNSTREAM: 8814 bases
I	3172359	A	G	SNP	Hom	89.26	3		Y54E10A.7	Y54E10A.7	protein_coding	Y54E10A.7.1			DOWNSTREAM: 8708 bases
I	3249837	G	A	SNP	Hom	334.78	15		Y54E10A.2	cogc-1	protein_coding	Y54E10A.2			INTRON					2364
I	3249837	G	A	SNP	Hom	334.78	15		Y54E10A.24	Y54E10A.24	ncRNA	Y54E10A.24			DOWNSTREAM: 3465 bases
I	3249837	G	A	SNP	Hom	334.78	15		Y54E10A.19	Y54E10A.19	ncRNA	Y54E10A.19			DOWNSTREAM: 6854 bases
I	3249837	G	A	SNP	Hom	334.78	15		Y54E10A.28	Y54E10A.28	ncRNA	Y54E10A.28			UPSTREAM: 6854 bases
I	3249837	G	A	SNP	Hom	334.78	15		Y54E10A.25	Y54E10A.25	ncRNA	Y54E10A.25			DOWNSTREAM: 1419 bases
I	3249837	G	A	SNP	Hom	334.78	15		Y54E10A.26	Y54E10A.26	ncRNA	Y54E10A.26			UPSTREAM: 1302 bases
I	3249837	G	A	SNP	Hom	334.78	15		Y54E10A.27	Y54E10A.27	ncRNA	Y54E10A.27			DOWNSTREAM: 1208 bases
I	3249837	G	A	SNP	Hom	334.78	15		Y54E10A.22	Y54E10A.22	ncRNA	Y54E10A.22			DOWNSTREAM: 9165 bases
I	3249837	G	A	SNP	Hom	334.78	15		Y54E10A.20	Y54E10A.20	ncRNA	Y54E10A.20			UPSTREAM: 9165 bases
I	3249837	G	A	SNP	Hom	334.78	15		Y54E10A.16	mab-31	protein_coding	Y54E10A.16a			UPSTREAM: 3762 bases
I	3249837	G	A	SNP	Hom	334.78	15		Y54E10A.16	mab-31	protein_coding	Y54E10A.16b.2			UPSTREAM: 3762 bases
I	3249837	G	A	SNP	Hom	334.78	15		Y54E10A.16	mab-31	protein_coding	Y54E10A.16b.1			UPSTREAM: 3671 bases
I	3258595	*	#NAME?	DEL	Hom	287.31	9		Y54E10A.27	Y54E10A.27	ncRNA	Y54E10A.27			DOWNSTREAM: 9966 bases
I	3258595	*	#NAME?	DEL	Hom	287.31	9		Y54E10A.22	Y54E10A.22	ncRNA	Y54E10A.22			DOWNSTREAM: 407 bases
I	3258595	*	#NAME?	DEL	Hom	287.31	9		Y54E10A.20	Y54E10A.20	ncRNA	Y54E10A.20			UPSTREAM: 407 bases
I	3258595	*	#NAME?	DEL	Hom	287.31	9		Y44E3B.2	tyr-5	protein_coding	Y44E3B.2			UPSTREAM: 1278 bases
I	3258595	*	#NAME?	DEL	Hom	287.31	9		Y54E10A.21	Y54E10A.21	ncRNA	Y54E10A.21			UPSTREAM: 1716 bases
I	3258595	*	#NAME?	DEL	Hom	287.31	9		Y54E10A.23	Y54E10A.23	ncRNA	Y54E10A.23			DOWNSTREAM: 1973 bases
I	3258595	*	#NAME?	DEL	Hom	287.31	9		Y44E3B.1	zip-4	protein_coding	Y44E3B.1b.1			DOWNSTREAM: 5663 bases
I	3258595	*	#NAME?	DEL	Hom	287.31	9		Y44E3B.1	zip-4	protein_coding	Y44E3B.1b.2			DOWNSTREAM: 5663 bases
I	3258595	*	#NAME?	DEL	Hom	287.31	9		Y44E3B.1	zip-4	protein_coding	Y44E3B.1c			DOWNSTREAM: 5666 bases
I	3258595	*	#NAME?	DEL	Hom	287.31	9		Y44E3B.1	zip-4	protein_coding	Y44E3B.1a			DOWNSTREAM: 5812 bases
I	3258595	*	#NAME?	DEL	Hom	287.31	9		Y54E10A.2	cogc-1	protein_coding	Y54E10A.2			DOWNSTREAM: 3028 bases
I	3258595	*	#NAME?	DEL	Hom	287.31	9		Y54E10A.19	Y54E10A.19	ncRNA	Y54E10A.19			UPSTREAM: 1829 bases
I	3258595	*	#NAME?	DEL	Hom	287.31	9		Y54E10A.28	Y54E10A.28	ncRNA	Y54E10A.28			DOWNSTREAM: 1829 bases
I	3258595	*	#NAME?	DEL	Hom	287.31	9		W01B11.3	nol-5	protein_coding	W01B11.3.1			UPSTREAM: 8499 bases
I	3258595	*	#NAME?	DEL	Hom	287.31	9		W01B11.3	nol-5	protein_coding	W01B11.3.2			UPSTREAM: 8499 bases
I	3258595	*	#NAME?	DEL	Hom	287.31	9		W01B11.3	nol-5	protein_coding	W01B11.3.3			UPSTREAM: 8501 bases
I	3259388	*	#NAME?	DEL	Hom	164.4	5		Y54E10A.22	Y54E10A.22	ncRNA	Y54E10A.22			UPSTREAM: 297 bases
I	3259388	*	#NAME?	DEL	Hom	164.4	5		Y54E10A.20	Y54E10A.20	ncRNA	Y54E10A.20			DOWNSTREAM: 297 bases
I	3259388	*	#NAME?	DEL	Hom	164.4	5		Y44E3B.2	tyr-5	protein_coding	Y44E3B.2			UPSTREAM: 485 bases
I	3259388	*	#NAME?	DEL	Hom	164.4	5		Y54E10A.21	Y54E10A.21	ncRNA	Y54E10A.21			UPSTREAM: 923 bases
I	3259388	*	#NAME?	DEL	Hom	164.4	5		Y54E10A.23	Y54E10A.23	ncRNA	Y54E10A.23			DOWNSTREAM: 1180 bases
I	3259388	*	#NAME?	DEL	Hom	164.4	5		Y44E3B.1	zip-4	protein_coding	Y44E3B.1b.1			DOWNSTREAM: 4870 bases
I	3259388	*	#NAME?	DEL	Hom	164.4	5		Y44E3B.1	zip-4	protein_coding	Y44E3B.1b.2			DOWNSTREAM: 4870 bases
I	3259388	*	#NAME?	DEL	Hom	164.4	5		Y44E3B.1	zip-4	protein_coding	Y44E3B.1c			DOWNSTREAM: 4873 bases
I	3259388	*	#NAME?	DEL	Hom	164.4	5		Y44E3B.1	zip-4	protein_coding	Y44E3B.1a			DOWNSTREAM: 5019 bases
I	3259388	*	#NAME?	DEL	Hom	164.4	5		Y54E10A.2	cogc-1	protein_coding	Y54E10A.2			DOWNSTREAM: 3821 bases
I	3259388	*	#NAME?	DEL	Hom	164.4	5		Y54E10A.19	Y54E10A.19	ncRNA	Y54E10A.19			UPSTREAM: 2622 bases
I	3259388	*	#NAME?	DEL	Hom	164.4	5		Y54E10A.28	Y54E10A.28	ncRNA	Y54E10A.28			DOWNSTREAM: 2622 bases
I	3259388	*	#NAME?	DEL	Hom	164.4	5		W01B11.3	nol-5	protein_coding	W01B11.3.1			UPSTREAM: 7706 bases
I	3259388	*	#NAME?	DEL	Hom	164.4	5		W01B11.3	nol-5	protein_coding	W01B11.3.2			UPSTREAM: 7706 bases
I	3259388	*	#NAME?	DEL	Hom	164.4	5		W01B11.3	nol-5	protein_coding	W01B11.3.3			UPSTREAM: 7708 bases
I	3485156	*	-C	DEL	Hom	441.84	14		Y47G6A.15	Y47G6A.15	protein_coding	Y47G6A.15			UPSTREAM: 8843 bases
I	3485156	*	-C	DEL	Hom	441.84	14		Y47G6A.17	Y47G6A.17	protein_coding	Y47G6A.17			DOWNSTREAM: 2650 bases
I	3485156	*	-C	DEL	Hom	441.84	14		Y47G6A.10	spg-7	protein_coding	Y47G6A.10			DOWNSTREAM: 7183 bases
I	3485156	*	-C	DEL	Hom	441.84	14		Y47G6A.9	Y47G6A.9	protein_coding	Y47G6A.9			DOWNSTREAM: 3715 bases
I	3485156	*	-C	DEL	Hom	441.84	14		Y47G6A.8	crn-1	protein_coding	Y47G6A.8			DOWNSTREAM: 654 bases
I	3485195	T	C	SNP	Hom	178.39	11		Y47G6A.15	Y47G6A.15	protein_coding	Y47G6A.15			UPSTREAM: 8882 bases
I	3485195	T	C	SNP	Hom	178.39	11		Y47G6A.17	Y47G6A.17	protein_coding	Y47G6A.17			DOWNSTREAM: 2611 bases
I	3485195	T	C	SNP	Hom	178.39	11		Y47G6A.10	spg-7	protein_coding	Y47G6A.10			DOWNSTREAM: 7222 bases
I	3485195	T	C	SNP	Hom	178.39	11		Y47G6A.9	Y47G6A.9	protein_coding	Y47G6A.9			DOWNSTREAM: 3754 bases
I	3485195	T	C	SNP	Hom	178.39	11		Y47G6A.8	crn-1	protein_coding	Y47G6A.8			DOWNSTREAM: 693 bases
I	3487598	*	#NAME?	DEL	Hom	516.34	16		Y47G6A.17	Y47G6A.17	protein_coding	Y47G6A.17			DOWNSTREAM: 208 bases
I	3487598	*	#NAME?	DEL	Hom	516.34	16		Y47G6A.10	spg-7	protein_coding	Y47G6A.10			DOWNSTREAM: 9625 bases
I	3487598	*	#NAME?	DEL	Hom	516.34	16		Y47G6A.9	Y47G6A.9	protein_coding	Y47G6A.9			DOWNSTREAM: 6157 bases
I	3487598	*	#NAME?	DEL	Hom	516.34	16		Y47G6A.8	crn-1	protein_coding	Y47G6A.8			DOWNSTREAM: 3096 bases
I	3690737	*	#NAME?	INS	Hom	534.47	24		D1037.1	D1037.1	protein_coding	D1037.1			DOWNSTREAM: 580 bases
I	3690737	*	#NAME?	INS	Hom	534.47	24		D1037.3	ftn-2	protein_coding	D1037.3			UPSTREAM: 9790 bases
I	3690737	*	#NAME?	INS	Hom	534.47	24		D1037.4	rab-8	protein_coding	D1037.4			UPSTREAM: 6616 bases
I	3690737	*	#NAME?	INS	Hom	534.47	24		H26D21.2	msh-2	protein_coding	H26D21.2.1			DOWNSTREAM: 3565 bases
I	3690737	*	#NAME?	INS	Hom	534.47	24		H26D21.2	msh-2	protein_coding	H26D21.2.2			DOWNSTREAM: 3637 bases
I	3690737	*	#NAME?	INS	Hom	534.47	24		H26D21.3	21ur-13866	ncRNA	H26D21.3			DOWNSTREAM: 6862 bases
I	3690737	*	#NAME?	INS	Hom	534.47	24		H26D21.1	hus-1	protein_coding	H26D21.1			UPSTREAM: 7361 bases
I	3690737	*	#NAME?	INS	Hom	534.47	24		D1037.5	D1037.5	protein_coding	D1037.5			INTRON					1674
I	3765806	G	A	SNP	Hom	37.07	6		C32E8.12	C32E8.12	protein_coding	C32E8.12			DOWNSTREAM: 8068 bases
I	3765806	G	A	SNP	Hom	37.07	6		C32E8.6	C32E8.6	protein_coding	C32E8.6a			UPSTREAM: 8903 bases
I	3765806	G	A	SNP	Hom	37.07	6		C32E8.6	C32E8.6	protein_coding	C32E8.6b			UPSTREAM: 8912 bases
I	3765806	G	A	SNP	Hom	37.07	6		ZK770.3	inx-12	protein_coding	ZK770.3.2			UPSTREAM: 6764 bases
I	3765806	G	A	SNP	Hom	37.07	6		ZK770.3	inx-12	protein_coding	ZK770.3.1			UPSTREAM: 6730 bases
I	3765806	G	A	SNP	Hom	37.07	6		ZK770.1	asic-1	protein_coding	ZK770.1			UPSTREAM: 3878 bases
I	3765844	A	T	SNP	Hom	104.13	7		C32E8.12	C32E8.12	protein_coding	C32E8.12			DOWNSTREAM: 8030 bases
I	3765844	A	T	SNP	Hom	104.13	7		C32E8.6	C32E8.6	protein_coding	C32E8.6a			UPSTREAM: 8865 bases
I	3765844	A	T	SNP	Hom	104.13	7		C32E8.6	C32E8.6	protein_coding	C32E8.6b			UPSTREAM: 8874 bases
I	3765844	A	T	SNP	Hom	104.13	7		ZK770.3	inx-12	protein_coding	ZK770.3.2			UPSTREAM: 6802 bases
I	3765844	A	T	SNP	Hom	104.13	7		ZK770.3	inx-12	protein_coding	ZK770.3.1			UPSTREAM: 6768 bases
I	3765844	A	T	SNP	Hom	104.13	7		ZK770.1	asic-1	protein_coding	ZK770.1			UPSTREAM: 3840 bases
I	3929762	*	#NAME?	INS	Hom	1063.81	27		T21E3.1	egg-4	protein_coding	T21E3.1			UPSTREAM: 2451 bases
I	3929762	*	#NAME?	INS	Hom	1063.81	27		T20F5.6	T20F5.6	protein_coding	T20F5.6.1			UPSTREAM: 4596 bases
I	3929762	*	#NAME?	INS	Hom	1063.81	27		T20F5.6	T20F5.6	protein_coding	T20F5.6.2			UPSTREAM: 4588 bases
I	3929762	*	#NAME?	INS	Hom	1063.81	27		T21E3.3	lrp-2	protein_coding	T21E3.3			DOWNSTREAM: 5510 bases
I	3929762	*	#NAME?	INS	Hom	1063.81	27		T20F5.7	T20F5.7	protein_coding	T20F5.7			UPSTREAM: 1872 bases
I	3929762	*	#NAME?	INS	Hom	1063.81	27		T20F5.5	T20F5.5	protein_coding	T20F5.5			UPSTREAM: 9587 bases
I	3929762	*	#NAME?	INS	Hom	1063.81	27		T21E3.2	T21E3.2	protein_coding	T21E3.2			UPSTREAM: 1071 bases
I	3935001	*	#NAME?	INS	Hom	535.24	13		T20F5.6	T20F5.6	protein_coding	T20F5.6.1			UPSTREAM: 9835 bases
I	3935001	*	#NAME?	INS	Hom	535.24	13		T20F5.6	T20F5.6	protein_coding	T20F5.6.2			UPSTREAM: 9827 bases
I	3935001	*	#NAME?	INS	Hom	535.24	13		T21E3.3	lrp-2	protein_coding	T21E3.3			DOWNSTREAM: 271 bases
I	3935001	*	#NAME?	INS	Hom	535.24	13		T20F5.7	T20F5.7	protein_coding	T20F5.7			UPSTREAM: 7111 bases
I	3935001	*	#NAME?	INS	Hom	535.24	13		T21E3.2	T21E3.2	protein_coding	T21E3.2			DOWNSTREAM: 3446 bases
I	3935001	*	#NAME?	INS	Hom	535.24	13		T21E3.1	egg-4	protein_coding	T21E3.1			DOWNSTREAM: 184 bases
I	3935099	T	C	SNP	Hom	202.78	7		T20F5.6	T20F5.6	protein_coding	T20F5.6.1			UPSTREAM: 9933 bases
I	3935099	T	C	SNP	Hom	202.78	7		T20F5.6	T20F5.6	protein_coding	T20F5.6.2			UPSTREAM: 9925 bases
I	3935099	T	C	SNP	Hom	202.78	7		T21E3.3	lrp-2	protein_coding	T21E3.3			DOWNSTREAM: 173 bases
I	3935099	T	C	SNP	Hom	202.78	7		T20F5.7	T20F5.7	protein_coding	T20F5.7			UPSTREAM: 7209 bases
I	3935099	T	C	SNP	Hom	202.78	7		T21E3.2	T21E3.2	protein_coding	T21E3.2			DOWNSTREAM: 3544 bases
I	3935099	T	C	SNP	Hom	202.78	7		T21E3.1	egg-4	protein_coding	T21E3.1			DOWNSTREAM: 282 bases
I	3935122	A	C	SNP	Hom	202.14	7		T20F5.6	T20F5.6	protein_coding	T20F5.6.1			UPSTREAM: 9956 bases
I	3935122	A	C	SNP	Hom	202.14	7		T20F5.6	T20F5.6	protein_coding	T20F5.6.2			UPSTREAM: 9948 bases
I	3935122	A	C	SNP	Hom	202.14	7		T21E3.3	lrp-2	protein_coding	T21E3.3			DOWNSTREAM: 150 bases
I	3935122	A	C	SNP	Hom	202.14	7		T20F5.7	T20F5.7	protein_coding	T20F5.7			UPSTREAM: 7232 bases
I	3935122	A	C	SNP	Hom	202.14	7		T21E3.2	T21E3.2	protein_coding	T21E3.2			DOWNSTREAM: 3567 bases
I	3935122	A	C	SNP	Hom	202.14	7		T21E3.1	egg-4	protein_coding	T21E3.1			DOWNSTREAM: 305 bases
I	3935149	G	C	SNP	Hom	202.14	7		T20F5.6	T20F5.6	protein_coding	T20F5.6.1			UPSTREAM: 9983 bases
I	3935149	G	C	SNP	Hom	202.14	7		T20F5.6	T20F5.6	protein_coding	T20F5.6.2			UPSTREAM: 9975 bases
I	3935149	G	C	SNP	Hom	202.14	7		T21E3.3	lrp-2	protein_coding	T21E3.3			DOWNSTREAM: 123 bases
I	3935149	G	C	SNP	Hom	202.14	7		T20F5.7	T20F5.7	protein_coding	T20F5.7			UPSTREAM: 7259 bases
I	3935149	G	C	SNP	Hom	202.14	7		T21E3.2	T21E3.2	protein_coding	T21E3.2			DOWNSTREAM: 3594 bases
I	3935149	G	C	SNP	Hom	202.14	7		T21E3.1	egg-4	protein_coding	T21E3.1			DOWNSTREAM: 332 bases
I	4007392	*	#NAME?	INS	Hom	848.87	21		F55C7.7	unc-73	protein_coding	F55C7.7d.2			INTRON					1659
I	4007392	*	#NAME?	INS	Hom	848.87	21		F55C7.7	unc-73	protein_coding	F55C7.7d.1			INTRON					1659
I	4007392	*	#NAME?	INS	Hom	848.87	21		F55C7.7	unc-73	protein_coding	F55C7.7a			INTRON					7467
I	4007392	*	#NAME?	INS	Hom	848.87	21		F55C7.7	unc-73	protein_coding	F55C7.7h			INTRON					2772
I	4007392	*	#NAME?	INS	Hom	848.87	21		F55C7.7	unc-73	protein_coding	F55C7.7g			INTRON					1917
I	4007392	*	#NAME?	INS	Hom	848.87	21		F55C7.7	unc-73	protein_coding	F55C7.7i			INTRON					6423
I	4007392	*	#NAME?	INS	Hom	848.87	21		F55C7.7	unc-73	protein_coding	F55C7.7c			INTRON					2787
I	4007392	*	#NAME?	INS	Hom	848.87	21		F55C7.7	unc-73	protein_coding	F55C7.7f			INTRON					1941
I	4007392	*	#NAME?	INS	Hom	848.87	21		F55C7.7	unc-73	protein_coding	F55C7.7e			INTRON					1902
I	4007392	*	#NAME?	INS	Hom	848.87	21		F55C7.7	unc-73	protein_coding	F55C7.7b			DOWNSTREAM: 8373 bases
I	4007392	*	#NAME?	INS	Hom	848.87	21		F55C7.2	F55C7.2	protein_coding	F55C7.2			DOWNSTREAM: 1370 bases
I	4042098	*	#NAME?	DEL	Hom	190.06	9		C09D1.1	unc-89	protein_coding	C09D1.1f			INTRON					22326
I	4042098	*	#NAME?	DEL	Hom	190.06	9		C09D1.1	unc-89	protein_coding	C09D1.1g			INTRON					21369
I	4042098	*	#NAME?	DEL	Hom	190.06	9		C09D1.1	unc-89	protein_coding	C09D1.1e			INTRON					17979
I	4042098	*	#NAME?	DEL	Hom	190.06	9		C09D1.1	unc-89	protein_coding	C09D1.1b			INTRON					24246
I	4042098	*	#NAME?	DEL	Hom	190.06	9		C09D1.1	unc-89	protein_coding	C09D1.1a			INTRON					19899
I	4042098	*	#NAME?	DEL	Hom	190.06	9		C09D1.5	C09D1.5	ncRNA	C09D1.5			UPSTREAM: 1457 bases
I	4042098	*	#NAME?	DEL	Hom	190.06	9		C09D1.4	C09D1.4	ncRNA	C09D1.4			DOWNSTREAM: 1457 bases
I	4220894	*	#NAME?	INS	Hom	844.89	25		C18E3.2	C18E3.2	protein_coding	C18E3.2.3			DOWNSTREAM: 8380 bases
I	4220894	*	#NAME?	INS	Hom	844.89	25		C18E3.2	C18E3.2	protein_coding	C18E3.2.2			DOWNSTREAM: 8316 bases
I	4220894	*	#NAME?	INS	Hom	844.89	25		C18E3.2	C18E3.2	protein_coding	C18E3.2.1			DOWNSTREAM: 8225 bases
I	4220894	*	#NAME?	INS	Hom	844.89	25		C18E3.10	C18E3.10	ncRNA	C18E3.10			UPSTREAM: 8107 bases
I	4220894	*	#NAME?	INS	Hom	844.89	25		C18E3.1	C18E3.1	protein_coding	C18E3.1			DOWNSTREAM: 6631 bases
I	4220894	*	#NAME?	INS	Hom	844.89	25		C18E3.9	C18E3.9	protein_coding	C18E3.9b			UPSTREAM: 5225 bases
I	4220894	*	#NAME?	INS	Hom	844.89	25		C18E3.9	C18E3.9	protein_coding	C18E3.9a			UPSTREAM: 5140 bases
I	4220894	*	#NAME?	INS	Hom	844.89	25		C43E11.6	nab-1	protein_coding	C43E11.6a.1			UPSTREAM: 8995 bases
I	4220894	*	#NAME?	INS	Hom	844.89	25		C43E11.6	nab-1	protein_coding	C43E11.6b			UPSTREAM: 9022 bases
I	4220894	*	#NAME?	INS	Hom	844.89	25		C43E11.6	nab-1	protein_coding	C43E11.6c			UPSTREAM: 9022 bases
I	4220894	*	#NAME?	INS	Hom	844.89	25		C43E11.6	nab-1	protein_coding	C43E11.6e.2			UPSTREAM: 8684 bases
I	4220894	*	#NAME?	INS	Hom	844.89	25		C43E11.6	nab-1	protein_coding	C43E11.6a.2			UPSTREAM: 8684 bases
I	4220894	*	#NAME?	INS	Hom	844.89	25		C43E11.6	nab-1	protein_coding	C43E11.6d.1			UPSTREAM: 8684 bases
I	4220894	*	#NAME?	INS	Hom	844.89	25		C43E11.6	nab-1	protein_coding	C43E11.6d.2			UPSTREAM: 8684 bases
I	4260707	*	#NAME?	INS	Hom	237.08	12		C43E11.11	cogc-5	protein_coding	C43E11.11.2			DOWNSTREAM: 7634 bases
I	4260707	*	#NAME?	INS	Hom	237.08	12		C43E11.11	cogc-5	protein_coding	C43E11.11.1			DOWNSTREAM: 7537 bases
I	4260707	*	#NAME?	INS	Hom	237.08	12		C43E11.12	C43E11.12	protein_coding	C43E11.12b			DOWNSTREAM: 6862 bases
I	4260707	*	#NAME?	INS	Hom	237.08	12		C43E11.12	C43E11.12	protein_coding	C43E11.12a.2			DOWNSTREAM: 6789 bases
I	4260707	*	#NAME?	INS	Hom	237.08	12		C43E11.12	C43E11.12	protein_coding	C43E11.12a.1			DOWNSTREAM: 6567 bases
I	4260707	*	#NAME?	INS	Hom	237.08	12		C43E11.3	met-1	protein_coding	C43E11.3a			INTRON					4815
I	4260707	*	#NAME?	INS	Hom	237.08	12		C43E11.3	met-1	protein_coding	C43E11.3b			INTRON					4773
I	4260707	*	#NAME?	INS	Hom	237.08	12		C43E11.2	mus-81	protein_coding	C43E11.2a.1			UPSTREAM: 4401 bases
I	4260707	*	#NAME?	INS	Hom	237.08	12		C43E11.2	mus-81	protein_coding	C43E11.2b			UPSTREAM: 5862 bases
I	4260707	*	#NAME?	INS	Hom	237.08	12		C43E11.9	C43E11.9	protein_coding	C43E11.9.1			DOWNSTREAM: 6222 bases
I	4260707	*	#NAME?	INS	Hom	237.08	12		C43E11.1	acin-1	protein_coding	C43E11.1			UPSTREAM: 9940 bases
I	4260707	*	#NAME?	INS	Hom	237.08	12		C43E11.9	C43E11.9	protein_coding	C43E11.9.2			DOWNSTREAM: 6565 bases
I	4260707	*	#NAME?	INS	Hom	237.08	12		C43E11.10	cdc-6	protein_coding	C43E11.10			DOWNSTREAM: 7363 bases
I	4294421	C	T	SNP	Hom	37.07	8		Y47D9A.1	Y47D9A.1	protein_coding	Y47D9A.1a			UPSTREAM: 9510 bases
I	4294421	C	T	SNP	Hom	37.07	8		Y47D9A.1	Y47D9A.1	protein_coding	Y47D9A.1b			UPSTREAM: 9647 bases
I	4294421	C	T	SNP	Hom	37.07	8		Y47D9A.2	scpl-3	protein_coding	Y47D9A.2b			UPSTREAM: 3839 bases
I	4294421	C	T	SNP	Hom	37.07	8		Y47D9A.2	scpl-3	protein_coding	Y47D9A.2a			UPSTREAM: 4206 bases
I	4345302	G	A	SNP	Hom	107.55	6		ZK973.6	anc-1	protein_coding	ZK973.6	exon_I_4342730_4345591	21	NON_SYNONYMOUS_CODING	R/H	cGc/cAc	4391	0	25638
I	4345302	G	A	SNP	Hom	107.55	6		ZK973.18	ZK973.18	ncRNA	ZK973.18			DOWNSTREAM: 1370 bases
I	4345302	G	A	SNP	Hom	107.55	6		ZK973.17	ZK973.17	ncRNA	ZK973.17			DOWNSTREAM: 1670 bases
I	4345302	G	A	SNP	Hom	107.55	6		ZK973.22	ZK973.22	ncRNA	ZK973.22			DOWNSTREAM: 4257 bases
I	4345302	G	A	SNP	Hom	107.55	6		ZK973.20	ZK973.20	ncRNA	ZK973.20			DOWNSTREAM: 4557 bases
I	4345302	G	A	SNP	Hom	107.55	6		ZK973.21	ZK973.21	ncRNA	ZK973.21			DOWNSTREAM: 7144 bases
I	4345302	G	A	SNP	Hom	107.55	6		ZK973.25	ZK973.25	ncRNA	ZK973.25			DOWNSTREAM: 7444 bases
I	4345302	G	A	SNP	Hom	107.55	6		ZK973.16	ZK973.16	ncRNA	ZK973.16			UPSTREAM: 1521 bases
I	4345302	G	A	SNP	Hom	107.55	6		ZK973.13	ZK973.13	ncRNA	ZK973.13			UPSTREAM: 1221 bases
I	4345307	C	T	SNP	Hom	145.21	7		ZK973.6	anc-1	protein_coding	ZK973.6	exon_I_4342730_4345591	21	NON_SYNONYMOUS_CODING	R/C	Cgc/Tgc	4393	0	25638
I	4345307	C	T	SNP	Hom	145.21	7		ZK973.18	ZK973.18	ncRNA	ZK973.18			DOWNSTREAM: 1365 bases
I	4345307	C	T	SNP	Hom	145.21	7		ZK973.17	ZK973.17	ncRNA	ZK973.17			DOWNSTREAM: 1665 bases
I	4345307	C	T	SNP	Hom	145.21	7		ZK973.22	ZK973.22	ncRNA	ZK973.22			DOWNSTREAM: 4252 bases
I	4345307	C	T	SNP	Hom	145.21	7		ZK973.20	ZK973.20	ncRNA	ZK973.20			DOWNSTREAM: 4552 bases
I	4345307	C	T	SNP	Hom	145.21	7		ZK973.21	ZK973.21	ncRNA	ZK973.21			DOWNSTREAM: 7139 bases
I	4345307	C	T	SNP	Hom	145.21	7		ZK973.25	ZK973.25	ncRNA	ZK973.25			DOWNSTREAM: 7439 bases
I	4345307	C	T	SNP	Hom	145.21	7		ZK973.16	ZK973.16	ncRNA	ZK973.16			UPSTREAM: 1526 bases
I	4345307	C	T	SNP	Hom	145.21	7		ZK973.13	ZK973.13	ncRNA	ZK973.13			UPSTREAM: 1226 bases
I	4345309	C	A	SNP	Hom	176.64	7		ZK973.6	anc-1	protein_coding	ZK973.6	exon_I_4342730_4345591	21	SYNONYMOUS_CODING	R/R	cgC/cgA	4393	3	25638
I	4345309	C	A	SNP	Hom	176.64	7		ZK973.18	ZK973.18	ncRNA	ZK973.18			DOWNSTREAM: 1363 bases
I	4345309	C	A	SNP	Hom	176.64	7		ZK973.17	ZK973.17	ncRNA	ZK973.17			DOWNSTREAM: 1663 bases
I	4345309	C	A	SNP	Hom	176.64	7		ZK973.22	ZK973.22	ncRNA	ZK973.22			DOWNSTREAM: 4250 bases
I	4345309	C	A	SNP	Hom	176.64	7		ZK973.20	ZK973.20	ncRNA	ZK973.20			DOWNSTREAM: 4550 bases
I	4345309	C	A	SNP	Hom	176.64	7		ZK973.21	ZK973.21	ncRNA	ZK973.21			DOWNSTREAM: 7137 bases
I	4345309	C	A	SNP	Hom	176.64	7		ZK973.25	ZK973.25	ncRNA	ZK973.25			DOWNSTREAM: 7437 bases
I	4345309	C	A	SNP	Hom	176.64	7		ZK973.16	ZK973.16	ncRNA	ZK973.16			UPSTREAM: 1528 bases
I	4345309	C	A	SNP	Hom	176.64	7		ZK973.13	ZK973.13	ncRNA	ZK973.13			UPSTREAM: 1228 bases
I	4345312	T	C	SNP	Hom	79.15	7		ZK973.6	anc-1	protein_coding	ZK973.6	exon_I_4342730_4345591	21	SYNONYMOUS_CODING	S/S	agT/agC	4394	1	25638
I	4345312	T	C	SNP	Hom	79.15	7		ZK973.18	ZK973.18	ncRNA	ZK973.18			DOWNSTREAM: 1360 bases
I	4345312	T	C	SNP	Hom	79.15	7		ZK973.17	ZK973.17	ncRNA	ZK973.17			DOWNSTREAM: 1660 bases
I	4345312	T	C	SNP	Hom	79.15	7		ZK973.22	ZK973.22	ncRNA	ZK973.22			DOWNSTREAM: 4247 bases
I	4345312	T	C	SNP	Hom	79.15	7		ZK973.20	ZK973.20	ncRNA	ZK973.20			DOWNSTREAM: 4547 bases
I	4345312	T	C	SNP	Hom	79.15	7		ZK973.21	ZK973.21	ncRNA	ZK973.21			DOWNSTREAM: 7134 bases
I	4345312	T	C	SNP	Hom	79.15	7		ZK973.25	ZK973.25	ncRNA	ZK973.25			DOWNSTREAM: 7434 bases
I	4345312	T	C	SNP	Hom	79.15	7		ZK973.16	ZK973.16	ncRNA	ZK973.16			UPSTREAM: 1531 bases
I	4345312	T	C	SNP	Hom	79.15	7		ZK973.13	ZK973.13	ncRNA	ZK973.13			UPSTREAM: 1231 bases
I	4540431	T	C	SNP	Hom	133.51	6		Y119C1B.8	bet-1	protein_coding	Y119C1B.8a			UPSTREAM: 5632 bases
I	4540431	T	C	SNP	Hom	133.51	6		Y119C1B.8	bet-1	protein_coding	Y119C1B.8b.1			UPSTREAM: 5630 bases
I	4540431	T	C	SNP	Hom	133.51	6		Y119C1B.9	Y119C1B.9	protein_coding	Y119C1B.9			UPSTREAM: 705 bases
I	4540439	C	T	SNP	Hom	93.11	5		Y119C1B.8	bet-1	protein_coding	Y119C1B.8a			UPSTREAM: 5640 bases
I	4540439	C	T	SNP	Hom	93.11	5		Y119C1B.8	bet-1	protein_coding	Y119C1B.8b.1			UPSTREAM: 5638 bases
I	4540439	C	T	SNP	Hom	93.11	5		Y119C1B.9	Y119C1B.9	protein_coding	Y119C1B.9			UPSTREAM: 713 bases
I	4540441	T	C	SNP	Hom	108.95	5		Y119C1B.8	bet-1	protein_coding	Y119C1B.8a			UPSTREAM: 5642 bases
I	4540441	T	C	SNP	Hom	108.95	5		Y119C1B.8	bet-1	protein_coding	Y119C1B.8b.1			UPSTREAM: 5640 bases
I	4540441	T	C	SNP	Hom	108.95	5		Y119C1B.9	Y119C1B.9	protein_coding	Y119C1B.9			UPSTREAM: 715 bases
I	4540451	G	A	SNP	Hom	90.26	5		Y119C1B.8	bet-1	protein_coding	Y119C1B.8a			UPSTREAM: 5652 bases
I	4540451	G	A	SNP	Hom	90.26	5		Y119C1B.8	bet-1	protein_coding	Y119C1B.8b.1			UPSTREAM: 5650 bases
I	4540451	G	A	SNP	Hom	90.26	5		Y119C1B.9	Y119C1B.9	protein_coding	Y119C1B.9			UPSTREAM: 725 bases
I	4540458	G	A	SNP	Hom	52.93	4		Y119C1B.8	bet-1	protein_coding	Y119C1B.8a			UPSTREAM: 5659 bases
I	4540458	G	A	SNP	Hom	52.93	4		Y119C1B.8	bet-1	protein_coding	Y119C1B.8b.1			UPSTREAM: 5657 bases
I	4540458	G	A	SNP	Hom	52.93	4		Y119C1B.9	Y119C1B.9	protein_coding	Y119C1B.9			UPSTREAM: 732 bases
I	4547664	A	T	SNP	Hom	40.84	3		Y119C1B.3	Y119C1B.3	protein_coding	Y119C1B.3			UPSTREAM: 2815 bases
I	4547664	A	T	SNP	Hom	40.84	3		Y119C1B.11	Y119C1B.11	protein_coding	Y119C1B.11			DOWNSTREAM: 5188 bases
I	4547664	A	T	SNP	Hom	40.84	3		Y119C1B.1	Y119C1B.1	protein_coding	Y119C1B.1			UPSTREAM: 6487 bases
I	4547664	A	T	SNP	Hom	40.84	3		Y119C1B.10	Y119C1B.10	protein_coding	Y119C1B.10a			DOWNSTREAM: 7687 bases
I	4547664	A	T	SNP	Hom	40.84	3		Y119C1B.10	Y119C1B.10	protein_coding	Y119C1B.10b			DOWNSTREAM: 7739 bases
I	4547664	A	T	SNP	Hom	40.84	3		Y119C1B.9	Y119C1B.9	protein_coding	Y119C1B.9			UPSTREAM: 7938 bases
I	4547687	A	C	SNP	Hom	77.85	4		Y119C1B.3	Y119C1B.3	protein_coding	Y119C1B.3			UPSTREAM: 2792 bases
I	4547687	A	C	SNP	Hom	77.85	4		Y119C1B.11	Y119C1B.11	protein_coding	Y119C1B.11			DOWNSTREAM: 5165 bases
I	4547687	A	C	SNP	Hom	77.85	4		Y119C1B.1	Y119C1B.1	protein_coding	Y119C1B.1			UPSTREAM: 6464 bases
I	4547687	A	C	SNP	Hom	77.85	4		Y119C1B.10	Y119C1B.10	protein_coding	Y119C1B.10a			DOWNSTREAM: 7664 bases
I	4547687	A	C	SNP	Hom	77.85	4		Y119C1B.10	Y119C1B.10	protein_coding	Y119C1B.10b			DOWNSTREAM: 7716 bases
I	4547687	A	C	SNP	Hom	77.85	4		D1007.15	D1007.15	protein_coding	D1007.15			UPSTREAM: 9978 bases
I	4547687	A	C	SNP	Hom	77.85	4		Y119C1B.9	Y119C1B.9	protein_coding	Y119C1B.9			UPSTREAM: 7961 bases
I	4547689	C	A	SNP	Hom	63.94	4		Y119C1B.3	Y119C1B.3	protein_coding	Y119C1B.3			UPSTREAM: 2790 bases
I	4547689	C	A	SNP	Hom	63.94	4		Y119C1B.11	Y119C1B.11	protein_coding	Y119C1B.11			DOWNSTREAM: 5163 bases
I	4547689	C	A	SNP	Hom	63.94	4		Y119C1B.1	Y119C1B.1	protein_coding	Y119C1B.1			UPSTREAM: 6462 bases
I	4547689	C	A	SNP	Hom	63.94	4		Y119C1B.10	Y119C1B.10	protein_coding	Y119C1B.10a			DOWNSTREAM: 7662 bases
I	4547689	C	A	SNP	Hom	63.94	4		Y119C1B.10	Y119C1B.10	protein_coding	Y119C1B.10b			DOWNSTREAM: 7714 bases
I	4547689	C	A	SNP	Hom	63.94	4		D1007.15	D1007.15	protein_coding	D1007.15			UPSTREAM: 9976 bases
I	4547689	C	A	SNP	Hom	63.94	4		Y119C1B.9	Y119C1B.9	protein_coding	Y119C1B.9			UPSTREAM: 7963 bases
I	4547690	G	C	SNP	Hom	63.94	4		Y119C1B.3	Y119C1B.3	protein_coding	Y119C1B.3			UPSTREAM: 2789 bases
I	4547690	G	C	SNP	Hom	63.94	4		Y119C1B.11	Y119C1B.11	protein_coding	Y119C1B.11			DOWNSTREAM: 5162 bases
I	4547690	G	C	SNP	Hom	63.94	4		Y119C1B.1	Y119C1B.1	protein_coding	Y119C1B.1			UPSTREAM: 6461 bases
I	4547690	G	C	SNP	Hom	63.94	4		Y119C1B.10	Y119C1B.10	protein_coding	Y119C1B.10a			DOWNSTREAM: 7661 bases
I	4547690	G	C	SNP	Hom	63.94	4		Y119C1B.10	Y119C1B.10	protein_coding	Y119C1B.10b			DOWNSTREAM: 7713 bases
I	4547690	G	C	SNP	Hom	63.94	4		D1007.15	D1007.15	protein_coding	D1007.15			UPSTREAM: 9975 bases
I	4547690	G	C	SNP	Hom	63.94	4		Y119C1B.9	Y119C1B.9	protein_coding	Y119C1B.9			UPSTREAM: 7964 bases
I	4547691	A	T	SNP	Hom	80.69	4		Y119C1B.3	Y119C1B.3	protein_coding	Y119C1B.3			UPSTREAM: 2788 bases
I	4547691	A	T	SNP	Hom	80.69	4		Y119C1B.11	Y119C1B.11	protein_coding	Y119C1B.11			DOWNSTREAM: 5161 bases
I	4547691	A	T	SNP	Hom	80.69	4		Y119C1B.1	Y119C1B.1	protein_coding	Y119C1B.1			UPSTREAM: 6460 bases
I	4547691	A	T	SNP	Hom	80.69	4		Y119C1B.10	Y119C1B.10	protein_coding	Y119C1B.10a			DOWNSTREAM: 7660 bases
I	4547691	A	T	SNP	Hom	80.69	4		Y119C1B.10	Y119C1B.10	protein_coding	Y119C1B.10b			DOWNSTREAM: 7712 bases
I	4547691	A	T	SNP	Hom	80.69	4		D1007.15	D1007.15	protein_coding	D1007.15			UPSTREAM: 9974 bases
I	4547691	A	T	SNP	Hom	80.69	4		Y119C1B.9	Y119C1B.9	protein_coding	Y119C1B.9			UPSTREAM: 7965 bases
I	4547692	T	A	SNP	Hom	63.94	4		Y119C1B.3	Y119C1B.3	protein_coding	Y119C1B.3			UPSTREAM: 2787 bases
I	4547692	T	A	SNP	Hom	63.94	4		Y119C1B.11	Y119C1B.11	protein_coding	Y119C1B.11			DOWNSTREAM: 5160 bases
I	4547692	T	A	SNP	Hom	63.94	4		Y119C1B.1	Y119C1B.1	protein_coding	Y119C1B.1			UPSTREAM: 6459 bases
I	4547692	T	A	SNP	Hom	63.94	4		Y119C1B.10	Y119C1B.10	protein_coding	Y119C1B.10a			DOWNSTREAM: 7659 bases
I	4547692	T	A	SNP	Hom	63.94	4		Y119C1B.10	Y119C1B.10	protein_coding	Y119C1B.10b			DOWNSTREAM: 7711 bases
I	4547692	T	A	SNP	Hom	63.94	4		D1007.15	D1007.15	protein_coding	D1007.15			UPSTREAM: 9973 bases
I	4547692	T	A	SNP	Hom	63.94	4		Y119C1B.9	Y119C1B.9	protein_coding	Y119C1B.9			UPSTREAM: 7966 bases
I	4548870	T	A	SNP	Hom	91.15	4		Y119C1B.3	Y119C1B.3	protein_coding	Y119C1B.3			UPSTREAM: 1609 bases
I	4548870	T	A	SNP	Hom	91.15	4		Y119C1B.11	Y119C1B.11	protein_coding	Y119C1B.11			DOWNSTREAM: 3982 bases
I	4548870	T	A	SNP	Hom	91.15	4		Y119C1B.1	Y119C1B.1	protein_coding	Y119C1B.1			UPSTREAM: 5281 bases
I	4548870	T	A	SNP	Hom	91.15	4		Y119C1B.10	Y119C1B.10	protein_coding	Y119C1B.10a			DOWNSTREAM: 6481 bases
I	4548870	T	A	SNP	Hom	91.15	4		Y119C1B.10	Y119C1B.10	protein_coding	Y119C1B.10b			DOWNSTREAM: 6533 bases
I	4548870	T	A	SNP	Hom	91.15	4		D1007.15	D1007.15	protein_coding	D1007.15			UPSTREAM: 8795 bases
I	4548870	T	A	SNP	Hom	91.15	4		Y119C1B.9	Y119C1B.9	protein_coding	Y119C1B.9			UPSTREAM: 9144 bases
I	4548872	T	A	SNP	Hom	91.15	4		Y119C1B.3	Y119C1B.3	protein_coding	Y119C1B.3			UPSTREAM: 1607 bases
I	4548872	T	A	SNP	Hom	91.15	4		Y119C1B.11	Y119C1B.11	protein_coding	Y119C1B.11			DOWNSTREAM: 3980 bases
I	4548872	T	A	SNP	Hom	91.15	4		Y119C1B.1	Y119C1B.1	protein_coding	Y119C1B.1			UPSTREAM: 5279 bases
I	4548872	T	A	SNP	Hom	91.15	4		Y119C1B.10	Y119C1B.10	protein_coding	Y119C1B.10a			DOWNSTREAM: 6479 bases
I	4548872	T	A	SNP	Hom	91.15	4		Y119C1B.10	Y119C1B.10	protein_coding	Y119C1B.10b			DOWNSTREAM: 6531 bases
I	4548872	T	A	SNP	Hom	91.15	4		D1007.15	D1007.15	protein_coding	D1007.15			UPSTREAM: 8793 bases
I	4548872	T	A	SNP	Hom	91.15	4		Y119C1B.9	Y119C1B.9	protein_coding	Y119C1B.9			UPSTREAM: 9146 bases
I	4548874	A	T	SNP	Hom	91.15	4		Y119C1B.3	Y119C1B.3	protein_coding	Y119C1B.3			UPSTREAM: 1605 bases
I	4548874	A	T	SNP	Hom	91.15	4		Y119C1B.11	Y119C1B.11	protein_coding	Y119C1B.11			DOWNSTREAM: 3978 bases
I	4548874	A	T	SNP	Hom	91.15	4		Y119C1B.1	Y119C1B.1	protein_coding	Y119C1B.1			UPSTREAM: 5277 bases
I	4548874	A	T	SNP	Hom	91.15	4		Y119C1B.10	Y119C1B.10	protein_coding	Y119C1B.10a			DOWNSTREAM: 6477 bases
I	4548874	A	T	SNP	Hom	91.15	4		Y119C1B.10	Y119C1B.10	protein_coding	Y119C1B.10b			DOWNSTREAM: 6529 bases
I	4548874	A	T	SNP	Hom	91.15	4		D1007.15	D1007.15	protein_coding	D1007.15			UPSTREAM: 8791 bases
I	4548874	A	T	SNP	Hom	91.15	4		Y119C1B.9	Y119C1B.9	protein_coding	Y119C1B.9			UPSTREAM: 9148 bases
I	4548890	G	A	SNP	Hom	91.15	4		Y119C1B.3	Y119C1B.3	protein_coding	Y119C1B.3			UPSTREAM: 1589 bases
I	4548890	G	A	SNP	Hom	91.15	4		Y119C1B.11	Y119C1B.11	protein_coding	Y119C1B.11			DOWNSTREAM: 3962 bases
I	4548890	G	A	SNP	Hom	91.15	4		Y119C1B.1	Y119C1B.1	protein_coding	Y119C1B.1			UPSTREAM: 5261 bases
I	4548890	G	A	SNP	Hom	91.15	4		Y119C1B.10	Y119C1B.10	protein_coding	Y119C1B.10a			DOWNSTREAM: 6461 bases
I	4548890	G	A	SNP	Hom	91.15	4		Y119C1B.10	Y119C1B.10	protein_coding	Y119C1B.10b			DOWNSTREAM: 6513 bases
I	4548890	G	A	SNP	Hom	91.15	4		D1007.15	D1007.15	protein_coding	D1007.15			UPSTREAM: 8775 bases
I	4548890	G	A	SNP	Hom	91.15	4		Y119C1B.9	Y119C1B.9	protein_coding	Y119C1B.9			UPSTREAM: 9164 bases
I	4719694	G	A	SNP	Hom	51.31	3		W09C3.2	W09C3.2	protein_coding	W09C3.2			DOWNSTREAM: 6247 bases
I	4719694	G	A	SNP	Hom	51.31	3		C10H11.5	ugt-27	protein_coding	C10H11.5			UPSTREAM: 4372 bases
I	4719694	G	A	SNP	Hom	51.31	3		W09C3.7	W09C3.7	protein_coding	W09C3.7			UPSTREAM: 4208 bases
I	4719694	G	A	SNP	Hom	51.31	3		C10H11.4	ugt-28	protein_coding	C10H11.4			UPSTREAM: 7608 bases
I	4719694	G	A	SNP	Hom	51.31	3		W09C3.8	W09C3.8	protein_coding	W09C3.8			UPSTREAM: 2252 bases
I	4719694	G	A	SNP	Hom	51.31	3		W09C3.1	W09C3.1	protein_coding	W09C3.1			DOWNSTREAM: 118 bases
I	4719694	G	A	SNP	Hom	51.31	3		C10H11.7	C10H11.7	protein_coding	C10H11.7			UPSTREAM: 96 bases
I	4719694	G	A	SNP	Hom	51.31	3		W09C3.6	gsp-3	protein_coding	W09C3.6			UPSTREAM: 8985 bases
I	4719694	G	A	SNP	Hom	51.31	3		C10H11.6	ugt-26	protein_coding	C10H11.6a			UPSTREAM: 1485 bases
I	4719694	G	A	SNP	Hom	51.31	3		C10H11.6	ugt-26	protein_coding	C10H11.6b			UPSTREAM: 1513 bases
I	4746811	*	#NAME?	DEL	Hom	139.21	11		C10H11.9	let-502	protein_coding	C10H11.9			UPSTREAM: 2489 bases
I	4746811	*	#NAME?	DEL	Hom	139.21	11		C10H11.11	C10H11.11	ncRNA	C10H11.11			UPSTREAM: 1355 bases
I	4746811	*	#NAME?	DEL	Hom	139.21	11		C10H11.14	C10H11.14	ncRNA	C10H11.14			UPSTREAM: 160 bases
I	4746811	*	#NAME?	DEL	Hom	139.21	11		C10H11.1	viln-1	protein_coding	C10H11.1			UPSTREAM: 817 bases
I	4746811	*	#NAME?	DEL	Hom	139.21	11		C10H11.8	C10H11.8	protein_coding	C10H11.8			UPSTREAM: 8963 bases
I	4746811	*	#NAME?	DEL	Hom	139.21	11		C10H11.13	C10H11.13	ncRNA	C10H11.13			UPSTREAM: 3086 bases
I	4746811	*	#NAME?	DEL	Hom	139.21	11		C10H11.12	C10H11.12	ncRNA	C10H11.12			TRANSCRIPT: C10H11.12					440
I	4765794	C	A	SNP	Hom	872.37	44		C10H11.1	viln-1	protein_coding	C10H11.1			DOWNSTREAM: 6192 bases
I	4765794	C	A	SNP	Hom	872.37	44		M04F3.1	rpa-2	protein_coding	M04F3.1.2			UPSTREAM: 3901 bases
I	4765794	C	A	SNP	Hom	872.37	44		M04F3.1	rpa-2	protein_coding	M04F3.1.1			UPSTREAM: 4497 bases
I	4765794	C	A	SNP	Hom	872.37	44		M04F3.1	rpa-2	protein_coding	M04F3.1.3			UPSTREAM: 4499 bases
I	4765794	C	A	SNP	Hom	872.37	44		C10H11.10	kca-1	protein_coding	C10H11.10			UPSTREAM: 4470 bases
I	4765794	C	A	SNP	Hom	872.37	44		M04F3.4	M04F3.4	protein_coding	M04F3.4b			DOWNSTREAM: 5693 bases
I	4765794	C	A	SNP	Hom	872.37	44		M04F3.4	M04F3.4	protein_coding	M04F3.4a			DOWNSTREAM: 5698 bases
I	4765794	C	A	SNP	Hom	872.37	44		M04F3.6	M04F3.6	pseudogene	M04F3.6			UPSTREAM: 3434 bases
I	4765794	C	A	SNP	Hom	872.37	44		M04F3.5	M04F3.5	protein_coding	M04F3.5			DOWNSTREAM: 8025 bases
I	4765794	C	A	SNP	Hom	872.37	44		M04F3.3	M04F3.3	protein_coding	M04F3.3			UPSTREAM: 588 bases
I	4765794	C	A	SNP	Hom	872.37	44		M04F3.2	M04F3.2	protein_coding	M04F3.2	exon_I_4765755_4765845	1	NON_SYNONYMOUS_CODING	P/T	Ccg/Acg	14	0	474
I	4782903	T	C	SNP	Hom	586.03	21		F54D7.7	F54D7.7	pseudogene	F54D7.7			UPSTREAM: 7388 bases
I	4782903	T	C	SNP	Hom	586.03	21		F54D7.9	F54D7.9	ncRNA	F54D7.9			UPSTREAM: 2579 bases
I	4782903	T	C	SNP	Hom	586.03	21		F54D7.4	zig-7	protein_coding	F54D7.4			DOWNSTREAM: 7509 bases
I	4782903	T	C	SNP	Hom	586.03	21		M04F3.4	M04F3.4	protein_coding	M04F3.4b			UPSTREAM: 9878 bases
I	4782903	T	C	SNP	Hom	586.03	21		M04F3.4	M04F3.4	protein_coding	M04F3.4a			UPSTREAM: 9855 bases
I	4782903	T	C	SNP	Hom	586.03	21		M04F3.5	M04F3.5	protein_coding	M04F3.5			UPSTREAM: 5185 bases
I	4782903	T	C	SNP	Hom	586.03	21		F54D7.8	F54D7.8	ncRNA	F54D7.8			DOWNSTREAM: 3865 bases
I	4782903	T	C	SNP	Hom	586.03	21		F54D7.6	F54D7.6	pseudogene	F54D7.6			UPSTREAM: 6331 bases
I	4807830	*	#NAME?	INS	Hom	564.96	22		F54D7.3	gnrr-1	protein_coding	F54D7.3			DOWNSTREAM: 3658 bases
I	4807830	*	#NAME?	INS	Hom	564.96	22		F54D7.2	F54D7.2	protein_coding	F54D7.2.1			INTRON					1182
I	4807830	*	#NAME?	INS	Hom	564.96	22		F54D7.2	F54D7.2	protein_coding	F54D7.2.2			INTRON					1182
I	5003391	*	+C	INS	Hom	969.13	27		F54C1.3	mes-3	protein_coding	F54C1.3a			DOWNSTREAM: 1040 bases
I	5003391	*	+C	INS	Hom	969.13	27		F54C1.3	mes-3	protein_coding	F54C1.3b			DOWNSTREAM: 1040 bases
I	5003391	*	+C	INS	Hom	969.13	27		F54C1.2	dom-3	protein_coding	F54C1.2.2			UPSTREAM: 60 bases
I	5003391	*	+C	INS	Hom	969.13	27		F54C1.5	dyf-1	protein_coding	F54C1.5b.2			UPSTREAM: 9884 bases
I	5003391	*	+C	INS	Hom	969.13	27		F54C1.5	dyf-1	protein_coding	F54C1.5a			UPSTREAM: 8683 bases
I	5003391	*	+C	INS	Hom	969.13	27		F54C1.5	dyf-1	protein_coding	F54C1.5b.1			UPSTREAM: 8683 bases
I	5003391	*	+C	INS	Hom	969.13	27		F54C1.8	F54C1.8	protein_coding	F54C1.8			DOWNSTREAM: 1569 bases
I	5003391	*	+C	INS	Hom	969.13	27		F54C1.9	sst-20	protein_coding	F54C1.9			UPSTREAM: 3355 bases
I	5003391	*	+C	INS	Hom	969.13	27		F54C1.1	F54C1.1	protein_coding	F54C1.1			UPSTREAM: 5382 bases
I	5003391	*	+C	INS	Hom	969.13	27		F54C1.2	dom-3	protein_coding	F54C1.2.1	exon_I_5003352_5003579	1	UTR_5_PRIME: 74 bases from TSS
I	5042625	*	#NAME?	DEL	Hom	765.5	17		C46H11.8	phat-1	protein_coding	C46H11.8			DOWNSTREAM: 1579 bases
I	5042625	*	#NAME?	DEL	Hom	765.5	17		C46H11.12	C46H11.12	ncRNA	C46H11.12			UPSTREAM: 2118 bases
I	5042625	*	#NAME?	DEL	Hom	765.5	17		C46H11.9	phat-2	protein_coding	C46H11.9			DOWNSTREAM: 3774 bases
I	5042625	*	#NAME?	DEL	Hom	765.5	17		C46H11.2	C46H11.2	protein_coding	C46H11.2			UPSTREAM: 7427 bases
I	5042625	*	#NAME?	DEL	Hom	765.5	17		C46H11.4	lfe-2	protein_coding	C46H11.4f			DOWNSTREAM: 1860 bases
I	5042625	*	#NAME?	DEL	Hom	765.5	17		C46H11.4	lfe-2	protein_coding	C46H11.4e			DOWNSTREAM: 1860 bases
I	5042625	*	#NAME?	DEL	Hom	765.5	17		C46H11.4	lfe-2	protein_coding	C46H11.4b			DOWNSTREAM: 1860 bases
I	5042625	*	#NAME?	DEL	Hom	765.5	17		C46H11.4	lfe-2	protein_coding	C46H11.4a			DOWNSTREAM: 1860 bases
I	5042625	*	#NAME?	DEL	Hom	765.5	17		C46H11.4	lfe-2	protein_coding	C46H11.4c			DOWNSTREAM: 1860 bases
I	5042625	*	#NAME?	DEL	Hom	765.5	17		C46H11.4	lfe-2	protein_coding	C46H11.4d			DOWNSTREAM: 1468 bases
I	5042625	*	#NAME?	DEL	Hom	765.5	17		C46H11.3	C46H11.3	protein_coding	C46H11.3			DOWNSTREAM: 570 bases
I	5042625	*	#NAME?	DEL	Hom	765.5	17		C46H11.10	C46H11.10	protein_coding	C46H11.10b.1			DOWNSTREAM: 9906 bases
I	5042625	*	#NAME?	DEL	Hom	765.5	17		C46H11.10	C46H11.10	protein_coding	C46H11.10b.2			DOWNSTREAM: 9906 bases
I	5042625	*	#NAME?	DEL	Hom	765.5	17		C46H11.7	C46H11.7	protein_coding	C46H11.7	exon_I_5042381_5042812	4	CODON_DELETION	T/-	acc/-	113	0	723
I	5091125	*	#NAME?	DEL	Hom	177.4	15		Y110A7A.20	Y110A7A.20	protein_coding	Y110A7A.20			UPSTREAM: 9644 bases
I	5091125	*	#NAME?	DEL	Hom	177.4	15		C30F8.2	vha-16	protein_coding	C30F8.2.4			UPSTREAM: 8857 bases
I	5091125	*	#NAME?	DEL	Hom	177.4	15		C30F8.2	vha-16	protein_coding	C30F8.2.2			UPSTREAM: 8849 bases
I	5091125	*	#NAME?	DEL	Hom	177.4	15		C30F8.2	vha-16	protein_coding	C30F8.2.3			UPSTREAM: 8843 bases
I	5091125	*	#NAME?	DEL	Hom	177.4	15		C30F8.2	vha-16	protein_coding	C30F8.2.1			UPSTREAM: 8841 bases
I	5091125	*	#NAME?	DEL	Hom	177.4	15		C30F8.5	C30F8.5	ncRNA	C30F8.5			DOWNSTREAM: 2691 bases
I	5091125	*	#NAME?	DEL	Hom	177.4	15		C30F8.6	C30F8.6	ncRNA	C30F8.6			DOWNSTREAM: 6094 bases
I	5091125	*	#NAME?	DEL	Hom	177.4	15		C30F8.4	kin-32	protein_coding	C30F8.4a.2			INTRON					2604
I	5091125	*	#NAME?	DEL	Hom	177.4	15		C30F8.4	kin-32	protein_coding	C30F8.4a.1			INTRON					2604
I	5091125	*	#NAME?	DEL	Hom	177.4	15		C30F8.4	kin-32	protein_coding	C30F8.4b.1			INTRON					2397
I	5091125	*	#NAME?	DEL	Hom	177.4	15		C30F8.4	kin-32	protein_coding	C30F8.4b.2			INTRON					2397
I	5091125	*	#NAME?	DEL	Hom	177.4	15		C30F8.3	C30F8.3	protein_coding	C30F8.3			UPSTREAM: 5479 bases
I	5152394	*	#NAME?	INS	Hom	195.18	12		Y110A7A.18	ppw-2	protein_coding	Y110A7A.18			DOWNSTREAM: 6117 bases
I	5152394	*	#NAME?	INS	Hom	195.18	12		Y110A7A.3	unc-63	protein_coding	Y110A7A.3			DOWNSTREAM: 3165 bases
I	5152394	*	#NAME?	INS	Hom	195.18	12		Y110A7A.2	Y110A7A.2	protein_coding	Y110A7A.2			UPSTREAM: 2138 bases
I	5152660	T	A	SNP	Hom	322.52	12		Y110A7A.18	ppw-2	protein_coding	Y110A7A.18			DOWNSTREAM: 5851 bases
I	5152660	T	A	SNP	Hom	322.52	12		Y110A7A.3	unc-63	protein_coding	Y110A7A.3			DOWNSTREAM: 3431 bases
I	5152660	T	A	SNP	Hom	322.52	12		Y110A7A.19	Y110A7A.19	protein_coding	Y110A7A.19.1			DOWNSTREAM: 9944 bases
I	5152660	T	A	SNP	Hom	322.52	12		Y110A7A.2	Y110A7A.2	protein_coding	Y110A7A.2			UPSTREAM: 1872 bases
I	5153878	A	T	SNP	Hom	97.92	5		Y110A7A.18	ppw-2	protein_coding	Y110A7A.18			DOWNSTREAM: 4633 bases
I	5153878	A	T	SNP	Hom	97.92	5		Y110A7A.3	unc-63	protein_coding	Y110A7A.3			DOWNSTREAM: 4649 bases
I	5153878	A	T	SNP	Hom	97.92	5		Y110A7A.19	Y110A7A.19	protein_coding	Y110A7A.19.1			DOWNSTREAM: 8726 bases
I	5153878	A	T	SNP	Hom	97.92	5		Y110A7A.19	Y110A7A.19	protein_coding	Y110A7A.19.2			DOWNSTREAM: 8823 bases
I	5153878	A	T	SNP	Hom	97.92	5		Y110A7A.2	Y110A7A.2	protein_coding	Y110A7A.2			UPSTREAM: 654 bases
I	5153907	A	T	SNP	Hom	138.11	6		Y110A7A.18	ppw-2	protein_coding	Y110A7A.18			DOWNSTREAM: 4604 bases
I	5153907	A	T	SNP	Hom	138.11	6		Y110A7A.3	unc-63	protein_coding	Y110A7A.3			DOWNSTREAM: 4678 bases
I	5153907	A	T	SNP	Hom	138.11	6		Y110A7A.19	Y110A7A.19	protein_coding	Y110A7A.19.1			DOWNSTREAM: 8697 bases
I	5153907	A	T	SNP	Hom	138.11	6		Y110A7A.19	Y110A7A.19	protein_coding	Y110A7A.19.2			DOWNSTREAM: 8794 bases
I	5153907	A	T	SNP	Hom	138.11	6		Y110A7A.2	Y110A7A.2	protein_coding	Y110A7A.2			UPSTREAM: 625 bases
I	5221052	C	A	SNP	Hom	436.53	17		C32E12.5	sem-2	protein_coding	C32E12.5.1			UPSTREAM: 5831 bases
I	5221052	C	A	SNP	Hom	436.53	17		C32E12.4	C32E12.4	protein_coding	C32E12.4			DOWNSTREAM: 9503 bases
I	5221052	C	A	SNP	Hom	436.53	17		C32E12.7	C32E12.7	ncRNA	C32E12.7			DOWNSTREAM: 4679 bases
I	5357114	*	#NAME?	DEL	Hom	690.14	28		F55A12.13	F55A12.13	ncRNA	F55A12.13			DOWNSTREAM: 430 bases
I	5357114	*	#NAME?	DEL	Hom	690.14	28		F55A12.14	F55A12.14	ncRNA	F55A12.14			DOWNSTREAM: 1035 bases
I	5357114	*	#NAME?	DEL	Hom	690.14	28		F55A12.12	F55A12.12	ncRNA	F55A12.12			DOWNSTREAM: 1258 bases
I	5357114	*	#NAME?	DEL	Hom	690.14	28		F55A12.3	ppk-1	protein_coding	F55A12.3			UPSTREAM: 1409 bases
I	5357114	*	#NAME?	DEL	Hom	690.14	28		F55A12.5	F55A12.5	protein_coding	F55A12.5			DOWNSTREAM: 7466 bases
I	5357114	*	#NAME?	DEL	Hom	690.14	28		F55A12.8	F55A12.8	protein_coding	F55A12.8			UPSTREAM: 3344 bases
I	5357114	*	#NAME?	DEL	Hom	690.14	28		F55A12.2	F55A12.2	protein_coding	F55A12.2c.1			UPSTREAM: 8084 bases
I	5357114	*	#NAME?	DEL	Hom	690.14	28		F55A12.2	F55A12.2	protein_coding	F55A12.2b			UPSTREAM: 8154 bases
I	5357114	*	#NAME?	DEL	Hom	690.14	28		F55A12.2	F55A12.2	protein_coding	F55A12.2a			UPSTREAM: 8154 bases
I	5357114	*	#NAME?	DEL	Hom	690.14	28		F55A12.2	F55A12.2	protein_coding	F55A12.2d			UPSTREAM: 8154 bases
I	5357114	*	#NAME?	DEL	Hom	690.14	28		F55A12.4	dhs-2	protein_coding	F55A12.4b			DOWNSTREAM: 635 bases
I	5357114	*	#NAME?	DEL	Hom	690.14	28		F55A12.4	dhs-2	protein_coding	F55A12.4c			DOWNSTREAM: 179 bases
I	5357114	*	#NAME?	DEL	Hom	690.14	28		F55A12.10	F55A12.10	protein_coding	F55A12.10.1			DOWNSTREAM: 9833 bases
I	5357114	*	#NAME?	DEL	Hom	690.14	28		F55A12.10	F55A12.10	protein_coding	F55A12.10.2			DOWNSTREAM: 9899 bases
I	5357114	*	#NAME?	DEL	Hom	690.14	28		F55A12.4	dhs-2	protein_coding	F55A12.4a			DOWNSTREAM: 83 bases
I	5451259	G	A	SNP	Hom	396.73	13		F27C1.11	F27C1.11	protein_coding	F27C1.11			UPSTREAM: 8230 bases
I	5451259	G	A	SNP	Hom	396.73	13		T05E8.1	ferl-1	protein_coding	T05E8.1			DOWNSTREAM: 4474 bases
I	5451259	G	A	SNP	Hom	396.73	13		F27C1.15	21ur-14376	ncRNA	F27C1.15			DOWNSTREAM: 800 bases
I	5451259	G	A	SNP	Hom	396.73	13		T05E8.4	21ur-13508	ncRNA	T05E8.4			DOWNSTREAM: 9275 bases
I	5451259	G	A	SNP	Hom	396.73	13		F27C1.13	F27C1.13	protein_coding	F27C1.13			UPSTREAM: 4401 bases
I	5590738	*	+C	INS	Hom	705.97	19		M01E11.7	tag-163	protein_coding	M01E11.7a			INTRON					3339
I	5590738	*	+C	INS	Hom	705.97	19		M01E11.7	tag-163	protein_coding	M01E11.7c			INTRON					2850
I	5590738	*	+C	INS	Hom	705.97	19		M01E11.7	tag-163	protein_coding	M01E11.7d			INTRON					1995
I	5590738	*	+C	INS	Hom	705.97	19		M01E11.9	M01E11.9	ncRNA	M01E11.9			UPSTREAM: 4243 bases
I	5590738	*	+C	INS	Hom	705.97	19		M01E11.7	tag-163	protein_coding	M01E11.7b.2			UPSTREAM: 1177 bases
I	5590738	*	+C	INS	Hom	705.97	19		M01E11.7	tag-163	protein_coding	M01E11.7b.1			UPSTREAM: 1155 bases
I	5590738	*	+C	INS	Hom	705.97	19		M01E11.8	21ur-9108	ncRNA	M01E11.8			DOWNSTREAM: 613 bases
I	5590738	*	+C	INS	Hom	705.97	19		M01E11.2	M01E11.2	protein_coding	M01E11.2.1			DOWNSTREAM: 8856 bases
I	5590738	*	+C	INS	Hom	705.97	19		M01E11.1	M01E11.1	protein_coding	M01E11.1			DOWNSTREAM: 7297 bases
I	5621574	*	#NAME?	INS	Hom	427	15		F46F11.12	F46F11.12	snoRNA	F46F11.12			UPSTREAM: 9754 bases
I	5621574	*	#NAME?	INS	Hom	427	15		F46F11.10	F46F11.10	protein_coding	F46F11.10			DOWNSTREAM: 1453 bases
I	5621574	*	#NAME?	INS	Hom	427	15		F46F11.8	F46F11.8	protein_coding	F46F11.8			DOWNSTREAM: 3031 bases
I	5621574	*	#NAME?	INS	Hom	427	15		F46F11.9	F46F11.9	protein_coding	F46F11.9b			UPSTREAM: 5169 bases
I	5621574	*	#NAME?	INS	Hom	427	15		F46F11.9	F46F11.9	protein_coding	F46F11.9a			UPSTREAM: 5169 bases
I	5621574	*	#NAME?	INS	Hom	427	15		F46F11.1	F46F11.1	protein_coding	F46F11.1b.1			UPSTREAM: 6246 bases
I	5621574	*	#NAME?	INS	Hom	427	15		F46F11.1	F46F11.1	protein_coding	F46F11.1a			UPSTREAM: 6248 bases
I	5621574	*	#NAME?	INS	Hom	427	15		F46F11.1	F46F11.1	protein_coding	F46F11.1b.2			UPSTREAM: 6248 bases
I	5621574	*	#NAME?	INS	Hom	427	15		F46F11.6	F46F11.6	protein_coding	F46F11.6			UPSTREAM: 3020 bases
I	5621574	*	#NAME?	INS	Hom	427	15		F46F11.2	cey-2	protein_coding	F46F11.2.3			DOWNSTREAM: 1076 bases
I	5621574	*	#NAME?	INS	Hom	427	15		F46F11.2	cey-2	protein_coding	F46F11.2.2			DOWNSTREAM: 1076 bases
I	5621574	*	#NAME?	INS	Hom	427	15		F46F11.2	cey-2	protein_coding	F46F11.2.1			DOWNSTREAM: 903 bases
I	5621574	*	#NAME?	INS	Hom	427	15		F46F11.7	F46F11.7	protein_coding	F46F11.7			INTRON					963
I	5910284	*	#NAME?	INS	Hom	378.49	11		C34G6.2	tyr-4	protein_coding	C34G6.2			DOWNSTREAM: 8168 bases
I	5910284	*	#NAME?	INS	Hom	378.49	11		C34G6.7	stam-1	protein_coding	C34G6.7b.2			UPSTREAM: 5954 bases
I	5910284	*	#NAME?	INS	Hom	378.49	11		C34G6.7	stam-1	protein_coding	C34G6.7b.3			UPSTREAM: 5592 bases
I	5910284	*	#NAME?	INS	Hom	378.49	11		C34G6.7	stam-1	protein_coding	C34G6.7a			UPSTREAM: 5592 bases
I	5910284	*	#NAME?	INS	Hom	378.49	11		C34G6.7	stam-1	protein_coding	C34G6.7b.1			UPSTREAM: 5584 bases
I	5910284	*	#NAME?	INS	Hom	378.49	11		C34G6.8	21ur-13804	ncRNA	C34G6.8			DOWNSTREAM: 4823 bases
I	5910284	*	#NAME?	INS	Hom	378.49	11		C34G6.1	C34G6.1	protein_coding	C34G6.1			INTRON					5307
I	5910284	*	#NAME?	INS	Hom	378.49	11		B0207.14	B0207.14	ncRNA	B0207.14			DOWNSTREAM: 9098 bases
I	5910284	*	#NAME?	INS	Hom	378.49	11		B0207.5	B0207.5	protein_coding	B0207.5			UPSTREAM: 9505 bases
I	6066250	*	#NAME?	INS	Hom	2914.52	13		C27A12.7	C27A12.7	protein_coding	C27A12.7a.2			UPSTREAM: 8018 bases
I	6066250	*	#NAME?	INS	Hom	2914.52	13		C27A12.7	C27A12.7	protein_coding	C27A12.7b.1			UPSTREAM: 8018 bases
I	6066250	*	#NAME?	INS	Hom	2914.52	13		C27A12.7	C27A12.7	protein_coding	C27A12.7b.6			UPSTREAM: 8018 bases
I	6066250	*	#NAME?	INS	Hom	2914.52	13		C27A12.7	C27A12.7	protein_coding	C27A12.7b.5			UPSTREAM: 8018 bases
I	6066250	*	#NAME?	INS	Hom	2914.52	13		C27A12.7	C27A12.7	protein_coding	C27A12.7b.4			UPSTREAM: 8018 bases
I	6066250	*	#NAME?	INS	Hom	2914.52	13		C27A12.7	C27A12.7	protein_coding	C27A12.7b.2			UPSTREAM: 7909 bases
I	6066250	*	#NAME?	INS	Hom	2914.52	13		C27A12.7	C27A12.7	protein_coding	C27A12.7a.1			UPSTREAM: 7824 bases
I	6066250	*	#NAME?	INS	Hom	2914.52	13		C27A12.7	C27A12.7	protein_coding	C27A12.7b.3			UPSTREAM: 7824 bases
I	6066250	*	#NAME?	INS	Hom	2914.52	13		ZK484.3	ZK484.3	protein_coding	ZK484.3.1			DOWNSTREAM: 2278 bases
I	6066250	*	#NAME?	INS	Hom	2914.52	13		C27A12.10	mbd-2	protein_coding	C27A12.10			DOWNSTREAM: 945 bases
I	6066250	*	#NAME?	INS	Hom	2914.52	13		ZK484.4	ZK484.4	protein_coding	ZK484.4b			DOWNSTREAM: 4431 bases
I	6066250	*	#NAME?	INS	Hom	2914.52	13		ZK484.4	ZK484.4	protein_coding	ZK484.4a			DOWNSTREAM: 4431 bases
I	6066250	*	#NAME?	INS	Hom	2914.52	13		C27A12.8	ari-1	protein_coding	C27A12.8.2			UPSTREAM: 5295 bases
I	6066250	*	#NAME?	INS	Hom	2914.52	13		C27A12.8	ari-1	protein_coding	C27A12.8.1			UPSTREAM: 5215 bases
I	6066250	*	#NAME?	INS	Hom	2914.52	13		C27A12.9	C27A12.9	protein_coding	C27A12.9	exon_I_6065997_6066298	7	STOP_GAINED	-/F*L*LEI	-/TTTTGATTGTAATTGGAGATC	257		2652
I	6139031	A	T	SNP	Hom	348.03	15		F56F4.3	F56F4.3	protein_coding	F56F4.3			UPSTREAM: 2440 bases
I	6139031	A	T	SNP	Hom	348.03	15		T27A3.11	T27A3.11	ncRNA	T27A3.11			UPSTREAM: 5900 bases
I	6139031	A	T	SNP	Hom	348.03	15		F56F4.2	ttr-55	protein_coding	F56F4.2			UPSTREAM: 6426 bases
I	6139031	A	T	SNP	Hom	348.03	15		F56F4.t1	F56F4.t1	tRNA	F56F4.t1			DOWNSTREAM: 3116 bases
I	6139031	A	T	SNP	Hom	348.03	15		F56F4.10	F56F4.10	ncRNA	F56F4.10			UPSTREAM: 3109 bases
I	6139031	A	T	SNP	Hom	348.03	15		F56F4.9	ttr-56	protein_coding	F56F4.9			UPSTREAM: 7521 bases
I	6139031	A	T	SNP	Hom	348.03	15		F56F4.t2	F56F4.t2	tRNA	F56F4.t2			DOWNSTREAM: 2360 bases
I	6139031	A	T	SNP	Hom	348.03	15		F56F4.11	F56F4.11	ncRNA	F56F4.11			UPSTREAM: 2343 bases
I	6139031	A	T	SNP	Hom	348.03	15		F56F4.5	pept-3	protein_coding	F56F4.5			DOWNSTREAM: 1049 bases
I	6139031	A	T	SNP	Hom	348.03	15		F56F4.1	ttr-58	protein_coding	F56F4.1			UPSTREAM: 9071 bases
I	6139031	A	T	SNP	Hom	348.03	15		F56F4.4	F56F4.4	protein_coding	F56F4.4			DOWNSTREAM: 74 bases
I	6139031	A	T	SNP	Hom	348.03	15		F56F4.6	abt-6	protein_coding	F56F4.6			DOWNSTREAM: 187 bases
I	6151525	*	#NAME?	DEL	Hom	972.92	19		T09B4.5	T09B4.5	protein_coding	T09B4.5a			UPSTREAM: 2552 bases
I	6151525	*	#NAME?	DEL	Hom	972.92	19		F56F4.3	F56F4.3	protein_coding	F56F4.3			DOWNSTREAM: 7137 bases
I	6151525	*	#NAME?	DEL	Hom	972.92	19		T09B4.5	T09B4.5	protein_coding	T09B4.5b			UPSTREAM: 5038 bases
I	6151525	*	#NAME?	DEL	Hom	972.92	19		T09B4.6	T09B4.6	protein_coding	T09B4.6			DOWNSTREAM: 5317 bases
I	6151525	*	#NAME?	DEL	Hom	972.92	19		F56F4.2	ttr-55	protein_coding	F56F4.2			DOWNSTREAM: 4424 bases
I	6151525	*	#NAME?	DEL	Hom	972.92	19		F56F4.9	ttr-56	protein_coding	F56F4.9			DOWNSTREAM: 4293 bases
I	6151525	*	#NAME?	DEL	Hom	972.92	19		F56F4.1	ttr-58	protein_coding	F56F4.1			DOWNSTREAM: 2382 bases
I	6151525	*	#NAME?	DEL	Hom	972.92	19		T09B4.7	T09B4.7	protein_coding	T09B4.7			DOWNSTREAM: 8557 bases
I	6151525	*	#NAME?	DEL	Hom	972.92	19		F56F4.8	F56F4.8	protein_coding	F56F4.8			DOWNSTREAM: 1032 bases
I	6163280	T	C	SNP	Hom	252.85	9		T09B4.19	T09B4.19	ncRNA	T09B4.19			UPSTREAM: 102 bases
I	6163280	T	C	SNP	Hom	252.85	9		T09B4.t2	T09B4.t2	tRNA	T09B4.t2			DOWNSTREAM: 193 bases
I	6163280	T	C	SNP	Hom	252.85	9		T09B4.t1	T09B4.t1	tRNA	T09B4.t1			UPSTREAM: 913 bases
I	6163280	T	C	SNP	Hom	252.85	9		T09B4.8	T09B4.8	protein_coding	T09B4.8			DOWNSTREAM: 1437 bases
I	6163280	T	C	SNP	Hom	252.85	9		T09B4.5	T09B4.5	protein_coding	T09B4.5b			DOWNSTREAM: 6484 bases
I	6163280	T	C	SNP	Hom	252.85	9		T09B4.5	T09B4.5	protein_coding	T09B4.5a			DOWNSTREAM: 5857 bases
I	6163280	T	C	SNP	Hom	252.85	9		T09B4.4	T09B4.4	protein_coding	T09B4.4			UPSTREAM: 4670 bases
I	6163280	T	C	SNP	Hom	252.85	9		T09B4.6	T09B4.6	protein_coding	T09B4.6			UPSTREAM: 4110 bases
I	6163280	T	C	SNP	Hom	252.85	9		T09B4.16	T09B4.16	ncRNA	T09B4.16			UPSTREAM: 8317 bases
I	6163280	T	C	SNP	Hom	252.85	9		T09B4.7	T09B4.7	protein_coding	T09B4.7			UPSTREAM: 1613 bases
I	6163280	T	C	SNP	Hom	252.85	9		T09B4.14	T09B4.14	ncRNA	T09B4.14			UPSTREAM: 9393 bases
I	6163280	T	C	SNP	Hom	252.85	9		T09B4.17	T09B4.17	ncRNA	T09B4.17			UPSTREAM: 9721 bases
I	6163283	T	C	SNP	Hom	255.07	9		T09B4.19	T09B4.19	ncRNA	T09B4.19			UPSTREAM: 99 bases
I	6163283	T	C	SNP	Hom	255.07	9		T09B4.t2	T09B4.t2	tRNA	T09B4.t2			DOWNSTREAM: 190 bases
I	6163283	T	C	SNP	Hom	255.07	9		T09B4.t1	T09B4.t1	tRNA	T09B4.t1			UPSTREAM: 910 bases
I	6163283	T	C	SNP	Hom	255.07	9		T09B4.8	T09B4.8	protein_coding	T09B4.8			DOWNSTREAM: 1434 bases
I	6163283	T	C	SNP	Hom	255.07	9		T09B4.5	T09B4.5	protein_coding	T09B4.5b			DOWNSTREAM: 6487 bases
I	6163283	T	C	SNP	Hom	255.07	9		T09B4.5	T09B4.5	protein_coding	T09B4.5a			DOWNSTREAM: 5860 bases
I	6163283	T	C	SNP	Hom	255.07	9		T09B4.4	T09B4.4	protein_coding	T09B4.4			UPSTREAM: 4667 bases
I	6163283	T	C	SNP	Hom	255.07	9		T09B4.6	T09B4.6	protein_coding	T09B4.6			UPSTREAM: 4113 bases
I	6163283	T	C	SNP	Hom	255.07	9		T09B4.16	T09B4.16	ncRNA	T09B4.16			UPSTREAM: 8314 bases
I	6163283	T	C	SNP	Hom	255.07	9		T09B4.7	T09B4.7	protein_coding	T09B4.7			UPSTREAM: 1616 bases
I	6163283	T	C	SNP	Hom	255.07	9		T09B4.14	T09B4.14	ncRNA	T09B4.14			UPSTREAM: 9390 bases
I	6163283	T	C	SNP	Hom	255.07	9		T09B4.17	T09B4.17	ncRNA	T09B4.17			UPSTREAM: 9718 bases
I	6163286	T	G	SNP	Hom	259.83	9		T09B4.19	T09B4.19	ncRNA	T09B4.19			UPSTREAM: 96 bases
I	6163286	T	G	SNP	Hom	259.83	9		T09B4.t2	T09B4.t2	tRNA	T09B4.t2			DOWNSTREAM: 187 bases
I	6163286	T	G	SNP	Hom	259.83	9		T09B4.t1	T09B4.t1	tRNA	T09B4.t1			UPSTREAM: 907 bases
I	6163286	T	G	SNP	Hom	259.83	9		T09B4.8	T09B4.8	protein_coding	T09B4.8			DOWNSTREAM: 1431 bases
I	6163286	T	G	SNP	Hom	259.83	9		T09B4.5	T09B4.5	protein_coding	T09B4.5b			DOWNSTREAM: 6490 bases
I	6163286	T	G	SNP	Hom	259.83	9		T09B4.5	T09B4.5	protein_coding	T09B4.5a			DOWNSTREAM: 5863 bases
I	6163286	T	G	SNP	Hom	259.83	9		T09B4.4	T09B4.4	protein_coding	T09B4.4			UPSTREAM: 4664 bases
I	6163286	T	G	SNP	Hom	259.83	9		T09B4.6	T09B4.6	protein_coding	T09B4.6			UPSTREAM: 4116 bases
I	6163286	T	G	SNP	Hom	259.83	9		T09B4.16	T09B4.16	ncRNA	T09B4.16			UPSTREAM: 8311 bases
I	6163286	T	G	SNP	Hom	259.83	9		T09B4.7	T09B4.7	protein_coding	T09B4.7			UPSTREAM: 1619 bases
I	6163286	T	G	SNP	Hom	259.83	9		T09B4.14	T09B4.14	ncRNA	T09B4.14			UPSTREAM: 9387 bases
I	6163286	T	G	SNP	Hom	259.83	9		T09B4.17	T09B4.17	ncRNA	T09B4.17			UPSTREAM: 9715 bases
I	6163288	G	C	SNP	Hom	259.16	9		T09B4.19	T09B4.19	ncRNA	T09B4.19			UPSTREAM: 94 bases
I	6163288	G	C	SNP	Hom	259.16	9		T09B4.t2	T09B4.t2	tRNA	T09B4.t2			DOWNSTREAM: 185 bases
I	6163288	G	C	SNP	Hom	259.16	9		T09B4.t1	T09B4.t1	tRNA	T09B4.t1			UPSTREAM: 905 bases
I	6163288	G	C	SNP	Hom	259.16	9		T09B4.8	T09B4.8	protein_coding	T09B4.8			DOWNSTREAM: 1429 bases
I	6163288	G	C	SNP	Hom	259.16	9		T09B4.5	T09B4.5	protein_coding	T09B4.5b			DOWNSTREAM: 6492 bases
I	6163288	G	C	SNP	Hom	259.16	9		T09B4.5	T09B4.5	protein_coding	T09B4.5a			DOWNSTREAM: 5865 bases
I	6163288	G	C	SNP	Hom	259.16	9		T09B4.4	T09B4.4	protein_coding	T09B4.4			UPSTREAM: 4662 bases
I	6163288	G	C	SNP	Hom	259.16	9		T09B4.6	T09B4.6	protein_coding	T09B4.6			UPSTREAM: 4118 bases
I	6163288	G	C	SNP	Hom	259.16	9		T09B4.16	T09B4.16	ncRNA	T09B4.16			UPSTREAM: 8309 bases
I	6163288	G	C	SNP	Hom	259.16	9		T09B4.7	T09B4.7	protein_coding	T09B4.7			UPSTREAM: 1621 bases
I	6163288	G	C	SNP	Hom	259.16	9		T09B4.14	T09B4.14	ncRNA	T09B4.14			UPSTREAM: 9385 bases
I	6163288	G	C	SNP	Hom	259.16	9		T09B4.17	T09B4.17	ncRNA	T09B4.17			UPSTREAM: 9713 bases
I	6163292	*	#NAME?	DEL	Hom	315.55	9		T09B4.19	T09B4.19	ncRNA	T09B4.19			UPSTREAM: 90 bases
I	6163292	*	#NAME?	DEL	Hom	315.55	9		T09B4.t2	T09B4.t2	tRNA	T09B4.t2			DOWNSTREAM: 181 bases
I	6163292	*	#NAME?	DEL	Hom	315.55	9		T09B4.t1	T09B4.t1	tRNA	T09B4.t1			UPSTREAM: 901 bases
I	6163292	*	#NAME?	DEL	Hom	315.55	9		T09B4.8	T09B4.8	protein_coding	T09B4.8			DOWNSTREAM: 1425 bases
I	6163292	*	#NAME?	DEL	Hom	315.55	9		T09B4.5	T09B4.5	protein_coding	T09B4.5b			DOWNSTREAM: 6496 bases
I	6163292	*	#NAME?	DEL	Hom	315.55	9		T09B4.5	T09B4.5	protein_coding	T09B4.5a			DOWNSTREAM: 5869 bases
I	6163292	*	#NAME?	DEL	Hom	315.55	9		T09B4.4	T09B4.4	protein_coding	T09B4.4			UPSTREAM: 4658 bases
I	6163292	*	#NAME?	DEL	Hom	315.55	9		T09B4.6	T09B4.6	protein_coding	T09B4.6			UPSTREAM: 4122 bases
I	6163292	*	#NAME?	DEL	Hom	315.55	9		T09B4.16	T09B4.16	ncRNA	T09B4.16			UPSTREAM: 8305 bases
I	6163292	*	#NAME?	DEL	Hom	315.55	9		T09B4.7	T09B4.7	protein_coding	T09B4.7			UPSTREAM: 1625 bases
I	6163292	*	#NAME?	DEL	Hom	315.55	9		T09B4.14	T09B4.14	ncRNA	T09B4.14			UPSTREAM: 9381 bases
I	6163292	*	#NAME?	DEL	Hom	315.55	9		T09B4.17	T09B4.17	ncRNA	T09B4.17			UPSTREAM: 9709 bases
I	6350546	*	+C	INS	Hom	323.05	9		K04F10.4	bli-4	protein_coding	K04F10.4b			INTRON					2193
I	6350546	*	+C	INS	Hom	323.05	9		K04F10.4	bli-4	protein_coding	K04F10.4c			INTRON					2484
I	6350546	*	+C	INS	Hom	323.05	9		K04F10.4	bli-4	protein_coding	K04F10.4d			INTRON					2829
I	6350546	*	+C	INS	Hom	323.05	9		K04F10.4	bli-4	protein_coding	K04F10.4e			DOWNSTREAM: 4407 bases
I	6350546	*	+C	INS	Hom	323.05	9		K04F10.4	bli-4	protein_coding	K04F10.4f			DOWNSTREAM: 4379 bases
I	6350546	*	+C	INS	Hom	323.05	9		K04F10.6	mut-2	protein_coding	K04F10.6a			DOWNSTREAM: 6073 bases
I	6350546	*	+C	INS	Hom	323.05	9		K04F10.6	mut-2	protein_coding	K04F10.6b			DOWNSTREAM: 6080 bases
I	6350546	*	+C	INS	Hom	323.05	9		K04F10.4	bli-4	protein_coding	K04F10.4a.3			DOWNSTREAM: 2211 bases
I	6350546	*	+C	INS	Hom	323.05	9		K04F10.4	bli-4	protein_coding	K04F10.4a.2			DOWNSTREAM: 2054 bases
I	6350546	*	+C	INS	Hom	323.05	9		K04F10.4	bli-4	protein_coding	K04F10.4a.1			DOWNSTREAM: 2054 bases
I	6350546	*	+C	INS	Hom	323.05	9		K04F10.3	K04F10.3	protein_coding	K04F10.3a			UPSTREAM: 8058 bases
I	6350546	*	+C	INS	Hom	323.05	9		K04F10.3	K04F10.3	protein_coding	K04F10.3b			UPSTREAM: 8076 bases
I	6350546	*	+C	INS	Hom	323.05	9		K04F10.8	K04F10.8	ncRNA	K04F10.8			UPSTREAM: 1607 bases
I	6506263	*	#NAME?	INS	Hom	937.06	22		C55B7.2	gly-2	protein_coding	C55B7.2			UPSTREAM: 1632 bases
I	6506263	*	#NAME?	INS	Hom	937.06	22		C55B7.4	acdh-1	protein_coding	C55B7.4b.5			DOWNSTREAM: 7324 bases
I	6506263	*	#NAME?	INS	Hom	937.06	22		C55B7.4	acdh-1	protein_coding	C55B7.4b.6			DOWNSTREAM: 7324 bases
I	6506263	*	#NAME?	INS	Hom	937.06	22		C55B7.4	acdh-1	protein_coding	C55B7.4b.1			DOWNSTREAM: 6945 bases
I	6506263	*	#NAME?	INS	Hom	937.06	22		C55B7.4	acdh-1	protein_coding	C55B7.4b.4			DOWNSTREAM: 6704 bases
I	6506263	*	#NAME?	INS	Hom	937.06	22		C55B7.4	acdh-1	protein_coding	C55B7.4b.2			DOWNSTREAM: 6704 bases
I	6506263	*	#NAME?	INS	Hom	937.06	22		C55B7.4	acdh-1	protein_coding	C55B7.4b.3			DOWNSTREAM: 6704 bases
I	6506263	*	#NAME?	INS	Hom	937.06	22		C55B7.4	acdh-1	protein_coding	C55B7.4a			DOWNSTREAM: 6702 bases
I	6506263	*	#NAME?	INS	Hom	937.06	22		C55B7.11	C55B7.11	protein_coding	C55B7.11			DOWNSTREAM: 5129 bases
I	6506263	*	#NAME?	INS	Hom	937.06	22		C55B7.10	C55B7.10	protein_coding	C55B7.10			UPSTREAM: 2341 bases
I	6506263	*	#NAME?	INS	Hom	937.06	22		C55B7.1	glh-2	protein_coding	C55B7.1			UPSTREAM: 7759 bases
I	6506263	*	#NAME?	INS	Hom	937.06	22		C55B7.3	C55B7.3	protein_coding	C55B7.3			DOWNSTREAM: 4848 bases
I	6801829	*	#NAME?	INS	Hom	1078.09	23		E02D9.1	E02D9.1	protein_coding	E02D9.1a			UPSTREAM: 370 bases
I	6801829	*	#NAME?	INS	Hom	1078.09	23		K02F2.5	K02F2.5	protein_coding	K02F2.5			DOWNSTREAM: 1790 bases
I	6801829	*	#NAME?	INS	Hom	1078.09	23		E02D9.1	E02D9.1	protein_coding	E02D9.1d			UPSTREAM: 1870 bases
I	6801829	*	#NAME?	INS	Hom	1078.09	23		C37A2.2	pqn-20	protein_coding	C37A2.2			DOWNSTREAM: 4358 bases
I	6801829	*	#NAME?	INS	Hom	1078.09	23		C37A2.8	C37A2.8	protein_coding	C37A2.8b			UPSTREAM: 2208 bases
I	6801829	*	#NAME?	INS	Hom	1078.09	23		C37A2.8	C37A2.8	protein_coding	C37A2.8a			UPSTREAM: 2200 bases
I	6801829	*	#NAME?	INS	Hom	1078.09	23		E02D9.1	E02D9.1	protein_coding	E02D9.1b.1			UTR_3_PRIME: 173 bases from CDS
I	6801829	*	#NAME?	INS	Hom	1078.09	23		E02D9.1	E02D9.1	protein_coding	E02D9.1c			INTRON					954
I	6801829	*	#NAME?	INS	Hom	1078.09	23		E02D9.1	E02D9.1	protein_coding	E02D9.1b.2			INTRON					948
I	6801829	*	#NAME?	INS	Hom	1078.09	23		K02F2.8	K02F2.8	ncRNA	K02F2.8			UPSTREAM: 8609 bases
I	6801829	*	#NAME?	INS	Hom	1078.09	23		E02D9.1	E02D9.1	protein_coding	E02D9.1b.3			DOWNSTREAM: 173 bases
I	6801829	*	#NAME?	INS	Hom	1078.09	23		E02D9.1	E02D9.1	protein_coding	E02D9.1b.2			SPLICE_SITE_ACCEPTOR
I	6949307	A	G	SNP	Hom	221.31	10		T10B11.4	T10B11.4	protein_coding	T10B11.4			UPSTREAM: 9690 bases
I	6949307	A	G	SNP	Hom	221.31	10		T10B11.1	pcbd-1	protein_coding	T10B11.1			UPSTREAM: 1827 bases
I	6949307	A	G	SNP	Hom	221.31	10		T10B11.8	T10B11.8	protein_coding	T10B11.8a			DOWNSTREAM: 2595 bases
I	6949307	A	G	SNP	Hom	221.31	10		T10B11.5	T10B11.5	protein_coding	T10B11.5			UPSTREAM: 7318 bases
I	6949307	A	G	SNP	Hom	221.31	10		T10B11.8	T10B11.8	protein_coding	T10B11.8b			DOWNSTREAM: 2859 bases
I	6949307	A	G	SNP	Hom	221.31	10		C30F12.1	C30F12.1	protein_coding	C30F12.1			DOWNSTREAM: 5103 bases
I	6949307	A	G	SNP	Hom	221.31	10		T10B11.6	T10B11.6	protein_coding	T10B11.6.2			UPSTREAM: 3948 bases
I	6949307	A	G	SNP	Hom	221.31	10		T10B11.6	T10B11.6	protein_coding	T10B11.6.1			UPSTREAM: 3948 bases
I	6949307	A	G	SNP	Hom	221.31	10		T10B11.7	T10B11.7	protein_coding	T10B11.7a.2			INTRON					1638
I	6949307	A	G	SNP	Hom	221.31	10		T10B11.7	T10B11.7	protein_coding	T10B11.7b			INTRON					1527
I	6949307	A	G	SNP	Hom	221.31	10		T10B11.7	T10B11.7	protein_coding	T10B11.7a.1			INTRON					1638
I	6949331	T	A	SNP	Hom	227.43	10		T10B11.4	T10B11.4	protein_coding	T10B11.4			UPSTREAM: 9714 bases
I	6949331	T	A	SNP	Hom	227.43	10		T10B11.1	pcbd-1	protein_coding	T10B11.1			UPSTREAM: 1803 bases
I	6949331	T	A	SNP	Hom	227.43	10		T10B11.8	T10B11.8	protein_coding	T10B11.8a			DOWNSTREAM: 2571 bases
I	6949331	T	A	SNP	Hom	227.43	10		T10B11.5	T10B11.5	protein_coding	T10B11.5			UPSTREAM: 7342 bases
I	6949331	T	A	SNP	Hom	227.43	10		T10B11.8	T10B11.8	protein_coding	T10B11.8b			DOWNSTREAM: 2835 bases
I	6949331	T	A	SNP	Hom	227.43	10		C30F12.1	C30F12.1	protein_coding	C30F12.1			DOWNSTREAM: 5079 bases
I	6949331	T	A	SNP	Hom	227.43	10		T10B11.6	T10B11.6	protein_coding	T10B11.6.2			UPSTREAM: 3972 bases
I	6949331	T	A	SNP	Hom	227.43	10		T10B11.6	T10B11.6	protein_coding	T10B11.6.1			UPSTREAM: 3972 bases
I	6949331	T	A	SNP	Hom	227.43	10		T10B11.7	T10B11.7	protein_coding	T10B11.7a.2			INTRON					1638
I	6949331	T	A	SNP	Hom	227.43	10		T10B11.7	T10B11.7	protein_coding	T10B11.7b			INTRON					1527
I	6949331	T	A	SNP	Hom	227.43	10		T10B11.7	T10B11.7	protein_coding	T10B11.7a.1			INTRON					1638
I	7140681	G	T	SNP	Hom	269.72	12		K10D3.3	taf-11.2	protein_coding	K10D3.3			DOWNSTREAM: 6353 bases
I	7140681	G	T	SNP	Hom	269.72	12		K07G5.6	K07G5.6	protein_coding	K07G5.6.1			DOWNSTREAM: 9254 bases
I	7140681	G	T	SNP	Hom	269.72	12		K10D3.4	K10D3.4	protein_coding	K10D3.4			UPSTREAM: 709 bases
I	7140681	G	T	SNP	Hom	269.72	12		K07G5.6	K07G5.6	protein_coding	K07G5.6.2			DOWNSTREAM: 9362 bases
I	7140681	G	T	SNP	Hom	269.72	12		H37N21.1	H37N21.1	protein_coding	H37N21.1			INTRON					1950
I	7149815	*	#NAME?	INS	Hom	537.79	14		K07G5.1	crml-1	protein_coding	K07G5.1			DOWNSTREAM: 2643 bases
I	7149815	*	#NAME?	INS	Hom	537.79	14		H37N21.1	H37N21.1	protein_coding	H37N21.1			UPSTREAM: 2586 bases
I	7149815	*	#NAME?	INS	Hom	537.79	14		K07G5.2	xpa-1	protein_coding	K07G5.2			UPSTREAM: 9897 bases
I	7149815	*	#NAME?	INS	Hom	537.79	14		K07G5.6	K07G5.6	protein_coding	K07G5.6.1			DOWNSTREAM: 120 bases
I	7149815	*	#NAME?	INS	Hom	537.79	14		K10D3.4	K10D3.4	protein_coding	K10D3.4			UPSTREAM: 9843 bases
I	7149815	*	#NAME?	INS	Hom	537.79	14		K07G5.6	K07G5.6	protein_coding	K07G5.6.2			DOWNSTREAM: 228 bases
I	7251393	*	#NAME?	DEL	Hom	172.26	8		R06C7.3	dhp-1	protein_coding	R06C7.3.3			UPSTREAM: 7632 bases
I	7251393	*	#NAME?	DEL	Hom	172.26	8		R06C7.3	dhp-1	protein_coding	R06C7.3.1			UPSTREAM: 7596 bases
I	7251393	*	#NAME?	DEL	Hom	172.26	8		R06C7.3	dhp-1	protein_coding	R06C7.3.2			UPSTREAM: 7428 bases
I	7251393	*	#NAME?	DEL	Hom	172.26	8		R06C7.9	ztf-15	protein_coding	R06C7.9a.1			UPSTREAM: 4114 bases
I	7251393	*	#NAME?	DEL	Hom	172.26	8		R06C7.9	ztf-15	protein_coding	R06C7.9a.2			UPSTREAM: 4116 bases
I	7251393	*	#NAME?	DEL	Hom	172.26	8		R06C7.9	ztf-15	protein_coding	R06C7.9b			UPSTREAM: 4116 bases
I	7251393	*	#NAME?	DEL	Hom	172.26	8		R06C7.4	cpg-3	protein_coding	R06C7.4.3			DOWNSTREAM: 5291 bases
I	7251393	*	#NAME?	DEL	Hom	172.26	8		R06C7.4	cpg-3	protein_coding	R06C7.4.1			DOWNSTREAM: 5255 bases
I	7251393	*	#NAME?	DEL	Hom	172.26	8		R06C7.4	cpg-3	protein_coding	R06C7.4.2			DOWNSTREAM: 5100 bases
I	7251393	*	#NAME?	DEL	Hom	172.26	8		R06C7.6	R06C7.6	protein_coding	R06C7.6			UPSTREAM: 4581 bases
I	7251393	*	#NAME?	DEL	Hom	172.26	8		R06C7.5	R06C7.5	protein_coding	R06C7.5b.2			UPSTREAM: 2708 bases
I	7251393	*	#NAME?	DEL	Hom	172.26	8		R06C7.5	R06C7.5	protein_coding	R06C7.5a			UPSTREAM: 2708 bases
I	7251393	*	#NAME?	DEL	Hom	172.26	8		R06C7.5	R06C7.5	protein_coding	R06C7.5b.1			UPSTREAM: 2706 bases
I	7251393	*	#NAME?	DEL	Hom	172.26	8		R06C7.10	let-75	protein_coding	R06C7.10.1			DOWNSTREAM: 7526 bases
I	7251393	*	#NAME?	DEL	Hom	172.26	8		R06C7.10	let-75	protein_coding	R06C7.10.2			DOWNSTREAM: 8069 bases
I	7251393	*	#NAME?	DEL	Hom	172.26	8		R06C7.12	R06C7.12	ncRNA	R06C7.12			UPSTREAM: 8444 bases
I	7251393	*	#NAME?	DEL	Hom	172.26	8		R06C7.7	lin-61	protein_coding	R06C7.7b			UPSTREAM: 113 bases
I	7251393	*	#NAME?	DEL	Hom	172.26	8		R06C7.8	bub-1	protein_coding	R06C7.8			UPSTREAM: 546 bases
I	7251393	*	#NAME?	DEL	Hom	172.26	8		R06C7.7	lin-61	protein_coding	R06C7.7a.1	exon_I_7250632_7251407	1	UTR_5_PRIME: 579 bases from TSS
I	7301404	C	G	SNP	Hom	430.54	16		F13G3.2	srd-53	protein_coding	F13G3.2			DOWNSTREAM: 4633 bases
I	7301404	C	G	SNP	Hom	430.54	16		F13G3.12	F13G3.12	protein_coding	F13G3.12			DOWNSTREAM: 4347 bases
I	7301404	C	G	SNP	Hom	430.54	16		F13G3.11	F13G3.11	protein_coding	F13G3.11.1			UPSTREAM: 5709 bases
I	7301404	C	G	SNP	Hom	430.54	16		F13G3.8	eat-5	protein_coding	F13G3.8.1			DOWNSTREAM: 7197 bases
I	7301404	C	G	SNP	Hom	430.54	16		F13G3.8	eat-5	protein_coding	F13G3.8.2			DOWNSTREAM: 7237 bases
I	7301404	C	G	SNP	Hom	430.54	16		F13G3.3	F13G3.3	protein_coding	F13G3.3b.2			UPSTREAM: 1594 bases
I	7301404	C	G	SNP	Hom	430.54	16		F13G3.3	F13G3.3	protein_coding	F13G3.3a			UPSTREAM: 1444 bases
I	7301404	C	G	SNP	Hom	430.54	16		F13G3.3	F13G3.3	protein_coding	F13G3.3b.1			UPSTREAM: 1429 bases
I	7301404	C	G	SNP	Hom	430.54	16		F13G3.4	dylt-1	protein_coding	F13G3.4.2			UPSTREAM: 493 bases
I	7301404	C	G	SNP	Hom	430.54	16		F13G3.4	dylt-1	protein_coding	F13G3.4.1			UPSTREAM: 491 bases
I	7301404	C	G	SNP	Hom	430.54	16		F13G3.1	ztf-2	protein_coding	F13G3.1			DOWNSTREAM: 8164 bases
I	7301404	C	G	SNP	Hom	430.54	16		F13G3.6	F13G3.6	protein_coding	F13G3.6			DOWNSTREAM: 1939 bases
I	7301404	C	G	SNP	Hom	430.54	16		F13G3.7	F13G3.7	protein_coding	F13G3.7b.1			UPSTREAM: 3512 bases
I	7301404	C	G	SNP	Hom	430.54	16		F13G3.7	F13G3.7	protein_coding	F13G3.7b.2			UPSTREAM: 3598 bases
I	7301404	C	G	SNP	Hom	430.54	16		F13G3.7	F13G3.7	protein_coding	F13G3.7a			UPSTREAM: 3598 bases
I	7301404	C	G	SNP	Hom	430.54	16		F13G3.5	ttx-7	protein_coding	F13G3.5a	exon_I_7301006_7301424	6	NON_SYNONYMOUS_CODING	G/A	gGc/gCc	206	0	858
I	7301404	C	G	SNP	Hom	430.54	16		F13G3.5	ttx-7	protein_coding	F13G3.5b.1	exon_I_7301060_7301424	6	NON_SYNONYMOUS_CODING	G/A	gGc/gCc	203	0	849
I	7363707	*	#NAME?	INS	Hom	583.41	16		F07A5.4	F07A5.4	protein_coding	F07A5.4.2			UPSTREAM: 4614 bases
I	7363707	*	#NAME?	INS	Hom	583.41	16		F07A5.4	F07A5.4	protein_coding	F07A5.4.3			UPSTREAM: 4609 bases
I	7363707	*	#NAME?	INS	Hom	583.41	16		F07A5.4	F07A5.4	protein_coding	F07A5.4.1			UPSTREAM: 4607 bases
I	7363707	*	#NAME?	INS	Hom	583.41	16		F07A5.5	sue-1	protein_coding	F07A5.5			INTRON					1614
I	7363707	*	#NAME?	INS	Hom	583.41	16		F07A5.3	scav-6	protein_coding	F07A5.3			DOWNSTREAM: 6536 bases
I	7421945	*	#NAME?	INS	Hom	441.13	12		ZK524.2	unc-13	protein_coding	ZK524.2e			UPSTREAM: 836 bases
I	7421945	*	#NAME?	INS	Hom	441.13	12		ZK524.2	unc-13	protein_coding	ZK524.2d			UPSTREAM: 836 bases
I	7421945	*	#NAME?	INS	Hom	441.13	12		ZK524.2	unc-13	protein_coding	ZK524.2f			UPSTREAM: 836 bases
I	7421945	*	#NAME?	INS	Hom	441.13	12		ZK524.2	unc-13	protein_coding	ZK524.2a			UPSTREAM: 836 bases
I	7666739	*	#NAME?	INS	Hom	473.68	12		F26A3.7	F26A3.7	protein_coding	F26A3.7			DOWNSTREAM: 7990 bases
I	7666739	*	#NAME?	INS	Hom	473.68	12		T24B1.1	T24B1.1	protein_coding	T24B1.1			UPSTREAM: 9925 bases
I	7666739	*	#NAME?	INS	Hom	473.68	12		F26A3.4	F26A3.4	protein_coding	F26A3.4.1			UPSTREAM: 8450 bases
I	7666739	*	#NAME?	INS	Hom	473.68	12		F26A3.5	F26A3.5	protein_coding	F26A3.5			UPSTREAM: 1792 bases
I	7666739	*	#NAME?	INS	Hom	473.68	12		F26A3.6	del-3	protein_coding	F26A3.6			DOWNSTREAM: 3583 bases
I	7666739	*	#NAME?	INS	Hom	473.68	12		F26A3.11	F26A3.11	ncRNA	F26A3.11			UPSTREAM: 4789 bases
I	7666739	*	#NAME?	INS	Hom	473.68	12		F26A3.4	F26A3.4	protein_coding	F26A3.4.2			UPSTREAM: 8452 bases
I	7666753	*	#NAME?	INS	Hom	520.33	15		F26A3.7	F26A3.7	protein_coding	F26A3.7			DOWNSTREAM: 7976 bases
I	7666753	*	#NAME?	INS	Hom	520.33	15		T24B1.1	T24B1.1	protein_coding	T24B1.1			UPSTREAM: 9911 bases
I	7666753	*	#NAME?	INS	Hom	520.33	15		F26A3.4	F26A3.4	protein_coding	F26A3.4.1			UPSTREAM: 8464 bases
I	7666753	*	#NAME?	INS	Hom	520.33	15		F26A3.5	F26A3.5	protein_coding	F26A3.5			UPSTREAM: 1778 bases
I	7666753	*	#NAME?	INS	Hom	520.33	15		F26A3.6	del-3	protein_coding	F26A3.6			DOWNSTREAM: 3569 bases
I	7666753	*	#NAME?	INS	Hom	520.33	15		F26A3.11	F26A3.11	ncRNA	F26A3.11			UPSTREAM: 4775 bases
I	7666753	*	#NAME?	INS	Hom	520.33	15		F26A3.4	F26A3.4	protein_coding	F26A3.4.2			UPSTREAM: 8466 bases
I	7666782	*	#NAME?	INS	Hom	469.29	14		F26A3.7	F26A3.7	protein_coding	F26A3.7			DOWNSTREAM: 7947 bases
I	7666782	*	#NAME?	INS	Hom	469.29	14		T24B1.1	T24B1.1	protein_coding	T24B1.1			UPSTREAM: 9882 bases
I	7666782	*	#NAME?	INS	Hom	469.29	14		F26A3.4	F26A3.4	protein_coding	F26A3.4.1			UPSTREAM: 8493 bases
I	7666782	*	#NAME?	INS	Hom	469.29	14		F26A3.5	F26A3.5	protein_coding	F26A3.5			UPSTREAM: 1749 bases
I	7666782	*	#NAME?	INS	Hom	469.29	14		F26A3.6	del-3	protein_coding	F26A3.6			DOWNSTREAM: 3540 bases
I	7666782	*	#NAME?	INS	Hom	469.29	14		F26A3.11	F26A3.11	ncRNA	F26A3.11			UPSTREAM: 4746 bases
I	7666782	*	#NAME?	INS	Hom	469.29	14		F26A3.4	F26A3.4	protein_coding	F26A3.4.2			UPSTREAM: 8495 bases
I	7666800	*	#NAME?	INS	Hom	518.1	13		F26A3.7	F26A3.7	protein_coding	F26A3.7			DOWNSTREAM: 7929 bases
I	7666800	*	#NAME?	INS	Hom	518.1	13		T24B1.1	T24B1.1	protein_coding	T24B1.1			UPSTREAM: 9864 bases
I	7666800	*	#NAME?	INS	Hom	518.1	13		F26A3.4	F26A3.4	protein_coding	F26A3.4.1			UPSTREAM: 8511 bases
I	7666800	*	#NAME?	INS	Hom	518.1	13		F26A3.5	F26A3.5	protein_coding	F26A3.5			UPSTREAM: 1731 bases
I	7666800	*	#NAME?	INS	Hom	518.1	13		F26A3.6	del-3	protein_coding	F26A3.6			DOWNSTREAM: 3522 bases
I	7666800	*	#NAME?	INS	Hom	518.1	13		F26A3.11	F26A3.11	ncRNA	F26A3.11			UPSTREAM: 4728 bases
I	7666800	*	#NAME?	INS	Hom	518.1	13		F26A3.4	F26A3.4	protein_coding	F26A3.4.2			UPSTREAM: 8513 bases
I	7666815	*	#NAME?	INS	Hom	554.49	15		F26A3.7	F26A3.7	protein_coding	F26A3.7			DOWNSTREAM: 7914 bases
I	7666815	*	#NAME?	INS	Hom	554.49	15		T24B1.1	T24B1.1	protein_coding	T24B1.1			UPSTREAM: 9849 bases
I	7666815	*	#NAME?	INS	Hom	554.49	15		F26A3.4	F26A3.4	protein_coding	F26A3.4.1			UPSTREAM: 8526 bases
I	7666815	*	#NAME?	INS	Hom	554.49	15		F26A3.5	F26A3.5	protein_coding	F26A3.5			UPSTREAM: 1716 bases
I	7666815	*	#NAME?	INS	Hom	554.49	15		F26A3.6	del-3	protein_coding	F26A3.6			DOWNSTREAM: 3507 bases
I	7666815	*	#NAME?	INS	Hom	554.49	15		F26A3.11	F26A3.11	ncRNA	F26A3.11			UPSTREAM: 4713 bases
I	7666815	*	#NAME?	INS	Hom	554.49	15		F26A3.4	F26A3.4	protein_coding	F26A3.4.2			UPSTREAM: 8528 bases
I	7741845	C	A	SNP	Hom	118.71	6		F27D4.6	F27D4.6	protein_coding	F27D4.6b			DOWNSTREAM: 3926 bases
I	7741845	C	A	SNP	Hom	118.71	6		F27D4.6	F27D4.6	protein_coding	F27D4.6a.3			DOWNSTREAM: 3888 bases
I	7741845	C	A	SNP	Hom	118.71	6		F27D4.6	F27D4.6	protein_coding	F27D4.6a.2			DOWNSTREAM: 3876 bases
I	7741845	C	A	SNP	Hom	118.71	6		F27D4.6	F27D4.6	protein_coding	F27D4.6a.1			DOWNSTREAM: 3856 bases
I	7741845	C	A	SNP	Hom	118.71	6		F58H10.2	21ur-12039	ncRNA	F58H10.2			DOWNSTREAM: 3158 bases
I	7741858	*	#NAME?	DEL	Hom	150.36	5		F27D4.6	F27D4.6	protein_coding	F27D4.6b			DOWNSTREAM: 3939 bases
I	7741858	*	#NAME?	DEL	Hom	150.36	5		F27D4.6	F27D4.6	protein_coding	F27D4.6a.3			DOWNSTREAM: 3901 bases
I	7741858	*	#NAME?	DEL	Hom	150.36	5		F27D4.6	F27D4.6	protein_coding	F27D4.6a.2			DOWNSTREAM: 3889 bases
I	7741858	*	#NAME?	DEL	Hom	150.36	5		F27D4.6	F27D4.6	protein_coding	F27D4.6a.1			DOWNSTREAM: 3869 bases
I	7741858	*	#NAME?	DEL	Hom	150.36	5		F58H10.2	21ur-12039	ncRNA	F58H10.2			DOWNSTREAM: 3171 bases
I	7741880	*	#NAME?	DEL	Hom	156.04	5		F27D4.6	F27D4.6	protein_coding	F27D4.6b			DOWNSTREAM: 3961 bases
I	7741880	*	#NAME?	DEL	Hom	156.04	5		F27D4.6	F27D4.6	protein_coding	F27D4.6a.3			DOWNSTREAM: 3923 bases
I	7741880	*	#NAME?	DEL	Hom	156.04	5		F27D4.6	F27D4.6	protein_coding	F27D4.6a.2			DOWNSTREAM: 3911 bases
I	7741880	*	#NAME?	DEL	Hom	156.04	5		F27D4.6	F27D4.6	protein_coding	F27D4.6a.1			DOWNSTREAM: 3891 bases
I	7741880	*	#NAME?	DEL	Hom	156.04	5		F58H10.2	21ur-12039	ncRNA	F58H10.2			DOWNSTREAM: 3193 bases
I	7741885	C	G	SNP	Hom	118.71	6		F27D4.6	F27D4.6	protein_coding	F27D4.6b			DOWNSTREAM: 3966 bases
I	7741885	C	G	SNP	Hom	118.71	6		F27D4.6	F27D4.6	protein_coding	F27D4.6a.3			DOWNSTREAM: 3928 bases
I	7741885	C	G	SNP	Hom	118.71	6		F27D4.6	F27D4.6	protein_coding	F27D4.6a.2			DOWNSTREAM: 3916 bases
I	7741885	C	G	SNP	Hom	118.71	6		F27D4.6	F27D4.6	protein_coding	F27D4.6a.1			DOWNSTREAM: 3896 bases
I	7741885	C	G	SNP	Hom	118.71	6		F58H10.2	21ur-12039	ncRNA	F58H10.2			DOWNSTREAM: 3198 bases
I	7753376	*	+C	INS	Hom	316.77	9		F58H10.1	F58H10.1	protein_coding	F58H10.1			UPSTREAM: 2397 bases
I	7780077	T	G	SNP	Hom	143.89	7		H15N14.2	nsf-1	protein_coding	H15N14.2b.3			UPSTREAM: 9843 bases
I	7780077	T	G	SNP	Hom	143.89	7		H15N14.2	nsf-1	protein_coding	H15N14.2b.1			UPSTREAM: 9842 bases
I	7780077	T	G	SNP	Hom	143.89	7		VH15N14R.1	VH15N14R.1	protein_coding	VH15N14R.1			DOWNSTREAM: 1096 bases
I	7780077	T	G	SNP	Hom	143.89	7		H15N14.2	nsf-1	protein_coding	H15N14.2b.2			UPSTREAM: 8035 bases
I	7780077	T	G	SNP	Hom	143.89	7		H15N14.2	nsf-1	protein_coding	H15N14.2a			UPSTREAM: 7851 bases
I	7780077	T	G	SNP	Hom	143.89	7		D2005.1	D2005.1	protein_coding	D2005.1			DOWNSTREAM: 4416 bases
I	7780077	T	G	SNP	Hom	143.89	7		H15N14.1	adr-1	protein_coding	H15N14.1g			DOWNSTREAM: 5432 bases
I	7780077	T	G	SNP	Hom	143.89	7		H15N14.3	H15N14.3	pseudogene	H15N14.3			DOWNSTREAM: 2071 bases
I	7780077	T	G	SNP	Hom	143.89	7		H15N14.4	H15N14.4	pseudogene	H15N14.4			DOWNSTREAM: 462 bases
I	7780077	T	G	SNP	Hom	143.89	7		D2005.6	D2005.6	protein_coding	D2005.6			DOWNSTREAM: 6595 bases
I	7780077	T	G	SNP	Hom	143.89	7		H15N14.1	adr-1	protein_coding	H15N14.1c.2			DOWNSTREAM: 2613 bases
I	7780077	T	G	SNP	Hom	143.89	7		H15N14.1	adr-1	protein_coding	H15N14.1f			DOWNSTREAM: 2505 bases
I	7780077	T	G	SNP	Hom	143.89	7		H15N14.1	adr-1	protein_coding	H15N14.1e			DOWNSTREAM: 2505 bases
I	7780077	T	G	SNP	Hom	143.89	7		H15N14.1	adr-1	protein_coding	H15N14.1d			DOWNSTREAM: 2505 bases
I	7780077	T	G	SNP	Hom	143.89	7		H15N14.1	adr-1	protein_coding	H15N14.1c.1			DOWNSTREAM: 2505 bases
I	7780079	A	C	SNP	Hom	172.4	7		H15N14.2	nsf-1	protein_coding	H15N14.2b.3			UPSTREAM: 9845 bases
I	7780079	A	C	SNP	Hom	172.4	7		H15N14.2	nsf-1	protein_coding	H15N14.2b.1			UPSTREAM: 9844 bases
I	7780079	A	C	SNP	Hom	172.4	7		VH15N14R.1	VH15N14R.1	protein_coding	VH15N14R.1			DOWNSTREAM: 1094 bases
I	7780079	A	C	SNP	Hom	172.4	7		H15N14.2	nsf-1	protein_coding	H15N14.2b.2			UPSTREAM: 8037 bases
I	7780079	A	C	SNP	Hom	172.4	7		H15N14.2	nsf-1	protein_coding	H15N14.2a			UPSTREAM: 7853 bases
I	7780079	A	C	SNP	Hom	172.4	7		D2005.1	D2005.1	protein_coding	D2005.1			DOWNSTREAM: 4414 bases
I	7780079	A	C	SNP	Hom	172.4	7		H15N14.1	adr-1	protein_coding	H15N14.1g			DOWNSTREAM: 5434 bases
I	7780079	A	C	SNP	Hom	172.4	7		H15N14.3	H15N14.3	pseudogene	H15N14.3			DOWNSTREAM: 2073 bases
I	7780079	A	C	SNP	Hom	172.4	7		H15N14.4	H15N14.4	pseudogene	H15N14.4			DOWNSTREAM: 464 bases
I	7780079	A	C	SNP	Hom	172.4	7		D2005.6	D2005.6	protein_coding	D2005.6			DOWNSTREAM: 6593 bases
I	7780079	A	C	SNP	Hom	172.4	7		H15N14.1	adr-1	protein_coding	H15N14.1c.2			DOWNSTREAM: 2615 bases
I	7780079	A	C	SNP	Hom	172.4	7		H15N14.1	adr-1	protein_coding	H15N14.1f			DOWNSTREAM: 2507 bases
I	7780079	A	C	SNP	Hom	172.4	7		H15N14.1	adr-1	protein_coding	H15N14.1e			DOWNSTREAM: 2507 bases
I	7780079	A	C	SNP	Hom	172.4	7		H15N14.1	adr-1	protein_coding	H15N14.1d			DOWNSTREAM: 2507 bases
I	7780079	A	C	SNP	Hom	172.4	7		H15N14.1	adr-1	protein_coding	H15N14.1c.1			DOWNSTREAM: 2507 bases
I	7780082	A	G	SNP	Hom	144.53	7		H15N14.2	nsf-1	protein_coding	H15N14.2b.3			UPSTREAM: 9848 bases
I	7780082	A	G	SNP	Hom	144.53	7		H15N14.2	nsf-1	protein_coding	H15N14.2b.1			UPSTREAM: 9847 bases
I	7780082	A	G	SNP	Hom	144.53	7		VH15N14R.1	VH15N14R.1	protein_coding	VH15N14R.1			DOWNSTREAM: 1091 bases
I	7780082	A	G	SNP	Hom	144.53	7		H15N14.2	nsf-1	protein_coding	H15N14.2b.2			UPSTREAM: 8040 bases
I	7780082	A	G	SNP	Hom	144.53	7		H15N14.2	nsf-1	protein_coding	H15N14.2a			UPSTREAM: 7856 bases
I	7780082	A	G	SNP	Hom	144.53	7		D2005.1	D2005.1	protein_coding	D2005.1			DOWNSTREAM: 4411 bases
I	7780082	A	G	SNP	Hom	144.53	7		H15N14.1	adr-1	protein_coding	H15N14.1g			DOWNSTREAM: 5437 bases
I	7780082	A	G	SNP	Hom	144.53	7		H15N14.3	H15N14.3	pseudogene	H15N14.3			DOWNSTREAM: 2076 bases
I	7780082	A	G	SNP	Hom	144.53	7		H15N14.4	H15N14.4	pseudogene	H15N14.4			DOWNSTREAM: 467 bases
I	7780082	A	G	SNP	Hom	144.53	7		D2005.6	D2005.6	protein_coding	D2005.6			DOWNSTREAM: 6590 bases
I	7780082	A	G	SNP	Hom	144.53	7		H15N14.1	adr-1	protein_coding	H15N14.1c.2			DOWNSTREAM: 2618 bases
I	7780082	A	G	SNP	Hom	144.53	7		H15N14.1	adr-1	protein_coding	H15N14.1f			DOWNSTREAM: 2510 bases
I	7780082	A	G	SNP	Hom	144.53	7		H15N14.1	adr-1	protein_coding	H15N14.1e			DOWNSTREAM: 2510 bases
I	7780082	A	G	SNP	Hom	144.53	7		H15N14.1	adr-1	protein_coding	H15N14.1d			DOWNSTREAM: 2510 bases
I	7780082	A	G	SNP	Hom	144.53	7		H15N14.1	adr-1	protein_coding	H15N14.1c.1			DOWNSTREAM: 2510 bases
I	7780083	G	T	SNP	Hom	143.19	7		H15N14.2	nsf-1	protein_coding	H15N14.2b.3			UPSTREAM: 9849 bases
I	7780083	G	T	SNP	Hom	143.19	7		H15N14.2	nsf-1	protein_coding	H15N14.2b.1			UPSTREAM: 9848 bases
I	7780083	G	T	SNP	Hom	143.19	7		VH15N14R.1	VH15N14R.1	protein_coding	VH15N14R.1			DOWNSTREAM: 1090 bases
I	7780083	G	T	SNP	Hom	143.19	7		H15N14.2	nsf-1	protein_coding	H15N14.2b.2			UPSTREAM: 8041 bases
I	7780083	G	T	SNP	Hom	143.19	7		H15N14.2	nsf-1	protein_coding	H15N14.2a			UPSTREAM: 7857 bases
I	7780083	G	T	SNP	Hom	143.19	7		D2005.1	D2005.1	protein_coding	D2005.1			DOWNSTREAM: 4410 bases
I	7780083	G	T	SNP	Hom	143.19	7		H15N14.1	adr-1	protein_coding	H15N14.1g			DOWNSTREAM: 5438 bases
I	7780083	G	T	SNP	Hom	143.19	7		H15N14.3	H15N14.3	pseudogene	H15N14.3			DOWNSTREAM: 2077 bases
I	7780083	G	T	SNP	Hom	143.19	7		H15N14.4	H15N14.4	pseudogene	H15N14.4			DOWNSTREAM: 468 bases
I	7780083	G	T	SNP	Hom	143.19	7		D2005.6	D2005.6	protein_coding	D2005.6			DOWNSTREAM: 6589 bases
I	7780083	G	T	SNP	Hom	143.19	7		H15N14.1	adr-1	protein_coding	H15N14.1c.2			DOWNSTREAM: 2619 bases
I	7780083	G	T	SNP	Hom	143.19	7		H15N14.1	adr-1	protein_coding	H15N14.1f			DOWNSTREAM: 2511 bases
I	7780083	G	T	SNP	Hom	143.19	7		H15N14.1	adr-1	protein_coding	H15N14.1e			DOWNSTREAM: 2511 bases
I	7780083	G	T	SNP	Hom	143.19	7		H15N14.1	adr-1	protein_coding	H15N14.1d			DOWNSTREAM: 2511 bases
I	7780083	G	T	SNP	Hom	143.19	7		H15N14.1	adr-1	protein_coding	H15N14.1c.1			DOWNSTREAM: 2511 bases
I	7780085	A	G	SNP	Hom	143.89	7		H15N14.2	nsf-1	protein_coding	H15N14.2b.3			UPSTREAM: 9851 bases
I	7780085	A	G	SNP	Hom	143.89	7		H15N14.2	nsf-1	protein_coding	H15N14.2b.1			UPSTREAM: 9850 bases
I	7780085	A	G	SNP	Hom	143.89	7		VH15N14R.1	VH15N14R.1	protein_coding	VH15N14R.1			DOWNSTREAM: 1088 bases
I	7780085	A	G	SNP	Hom	143.89	7		H15N14.2	nsf-1	protein_coding	H15N14.2b.2			UPSTREAM: 8043 bases
I	7780085	A	G	SNP	Hom	143.89	7		H15N14.2	nsf-1	protein_coding	H15N14.2a			UPSTREAM: 7859 bases
I	7780085	A	G	SNP	Hom	143.89	7		D2005.1	D2005.1	protein_coding	D2005.1			DOWNSTREAM: 4408 bases
I	7780085	A	G	SNP	Hom	143.89	7		H15N14.1	adr-1	protein_coding	H15N14.1g			DOWNSTREAM: 5440 bases
I	7780085	A	G	SNP	Hom	143.89	7		H15N14.3	H15N14.3	pseudogene	H15N14.3			DOWNSTREAM: 2079 bases
I	7780085	A	G	SNP	Hom	143.89	7		H15N14.4	H15N14.4	pseudogene	H15N14.4			DOWNSTREAM: 470 bases
I	7780085	A	G	SNP	Hom	143.89	7		D2005.6	D2005.6	protein_coding	D2005.6			DOWNSTREAM: 6587 bases
I	7780085	A	G	SNP	Hom	143.89	7		H15N14.1	adr-1	protein_coding	H15N14.1c.2			DOWNSTREAM: 2621 bases
I	7780085	A	G	SNP	Hom	143.89	7		H15N14.1	adr-1	protein_coding	H15N14.1f			DOWNSTREAM: 2513 bases
I	7780085	A	G	SNP	Hom	143.89	7		H15N14.1	adr-1	protein_coding	H15N14.1e			DOWNSTREAM: 2513 bases
I	7780085	A	G	SNP	Hom	143.89	7		H15N14.1	adr-1	protein_coding	H15N14.1d			DOWNSTREAM: 2513 bases
I	7780085	A	G	SNP	Hom	143.89	7		H15N14.1	adr-1	protein_coding	H15N14.1c.1			DOWNSTREAM: 2513 bases
I	7780095	G	C	SNP	Hom	173.04	8		H15N14.2	nsf-1	protein_coding	H15N14.2b.3			UPSTREAM: 9861 bases
I	7780095	G	C	SNP	Hom	173.04	8		H15N14.2	nsf-1	protein_coding	H15N14.2b.1			UPSTREAM: 9860 bases
I	7780095	G	C	SNP	Hom	173.04	8		VH15N14R.1	VH15N14R.1	protein_coding	VH15N14R.1			DOWNSTREAM: 1078 bases
I	7780095	G	C	SNP	Hom	173.04	8		H15N14.2	nsf-1	protein_coding	H15N14.2b.2			UPSTREAM: 8053 bases
I	7780095	G	C	SNP	Hom	173.04	8		H15N14.2	nsf-1	protein_coding	H15N14.2a			UPSTREAM: 7869 bases
I	7780095	G	C	SNP	Hom	173.04	8		D2005.1	D2005.1	protein_coding	D2005.1			DOWNSTREAM: 4398 bases
I	7780095	G	C	SNP	Hom	173.04	8		H15N14.1	adr-1	protein_coding	H15N14.1g			DOWNSTREAM: 5450 bases
I	7780095	G	C	SNP	Hom	173.04	8		H15N14.3	H15N14.3	pseudogene	H15N14.3			DOWNSTREAM: 2089 bases
I	7780095	G	C	SNP	Hom	173.04	8		H15N14.4	H15N14.4	pseudogene	H15N14.4			DOWNSTREAM: 480 bases
I	7780095	G	C	SNP	Hom	173.04	8		D2005.6	D2005.6	protein_coding	D2005.6			DOWNSTREAM: 6577 bases
I	7780095	G	C	SNP	Hom	173.04	8		H15N14.1	adr-1	protein_coding	H15N14.1c.2			DOWNSTREAM: 2631 bases
I	7780095	G	C	SNP	Hom	173.04	8		H15N14.1	adr-1	protein_coding	H15N14.1f			DOWNSTREAM: 2523 bases
I	7780095	G	C	SNP	Hom	173.04	8		H15N14.1	adr-1	protein_coding	H15N14.1e			DOWNSTREAM: 2523 bases
I	7780095	G	C	SNP	Hom	173.04	8		H15N14.1	adr-1	protein_coding	H15N14.1d			DOWNSTREAM: 2523 bases
I	7780095	G	C	SNP	Hom	173.04	8		H15N14.1	adr-1	protein_coding	H15N14.1c.1			DOWNSTREAM: 2523 bases
I	7879121	*	#NAME?	INS	Hom	886.41	22		R11A5.7	R11A5.7	protein_coding	R11A5.7.2			UPSTREAM: 3572 bases
I	7879121	*	#NAME?	INS	Hom	886.41	22		R11A5.7	R11A5.7	protein_coding	R11A5.7.1			UPSTREAM: 3566 bases
I	7879121	*	#NAME?	INS	Hom	886.41	22		F55D12.8	F55D12.8	ncRNA	F55D12.8			DOWNSTREAM: 8088 bases
I	7879121	*	#NAME?	INS	Hom	886.41	22		R11A5.4	R11A5.4	protein_coding	R11A5.4c.3			DOWNSTREAM: 7243 bases
I	7879121	*	#NAME?	INS	Hom	886.41	22		R11A5.4	R11A5.4	protein_coding	R11A5.4c.4			DOWNSTREAM: 7243 bases
I	7879121	*	#NAME?	INS	Hom	886.41	22		R11A5.4	R11A5.4	protein_coding	R11A5.4c.1			DOWNSTREAM: 7243 bases
I	7879121	*	#NAME?	INS	Hom	886.41	22		R11A5.4	R11A5.4	protein_coding	R11A5.4c.2			DOWNSTREAM: 7243 bases
I	7879121	*	#NAME?	INS	Hom	886.41	22		R11A5.4	R11A5.4	protein_coding	R11A5.4d.6			DOWNSTREAM: 7243 bases
I	7879121	*	#NAME?	INS	Hom	886.41	22		R11A5.4	R11A5.4	protein_coding	R11A5.4d.3			DOWNSTREAM: 7243 bases
I	7879121	*	#NAME?	INS	Hom	886.41	22		R11A5.4	R11A5.4	protein_coding	R11A5.4d.2			DOWNSTREAM: 7243 bases
I	7879121	*	#NAME?	INS	Hom	886.41	22		R11A5.4	R11A5.4	protein_coding	R11A5.4d.5			DOWNSTREAM: 7243 bases
I	7879121	*	#NAME?	INS	Hom	886.41	22		R11A5.4	R11A5.4	protein_coding	R11A5.4d.4			DOWNSTREAM: 7243 bases
I	7879121	*	#NAME?	INS	Hom	886.41	22		R11A5.4	R11A5.4	protein_coding	R11A5.4d.1			DOWNSTREAM: 7243 bases
I	7879121	*	#NAME?	INS	Hom	886.41	22		R11A5.4	R11A5.4	protein_coding	R11A5.4b.2			DOWNSTREAM: 7051 bases
I	7879121	*	#NAME?	INS	Hom	886.41	22		R11A5.4	R11A5.4	protein_coding	R11A5.4b.1			DOWNSTREAM: 7051 bases
I	7879121	*	#NAME?	INS	Hom	886.41	22		R11A5.4	R11A5.4	protein_coding	R11A5.4a			DOWNSTREAM: 7046 bases
I	7879121	*	#NAME?	INS	Hom	886.41	22		F55D12.1	F55D12.1	protein_coding	F55D12.1			UPSTREAM: 5017 bases
I	7879493	C	A	SNP	Hom	447.49	18		R11A5.7	R11A5.7	protein_coding	R11A5.7.2			UPSTREAM: 3944 bases
I	7879493	C	A	SNP	Hom	447.49	18		R11A5.7	R11A5.7	protein_coding	R11A5.7.1			UPSTREAM: 3938 bases
I	7879493	C	A	SNP	Hom	447.49	18		F55D12.8	F55D12.8	ncRNA	F55D12.8			DOWNSTREAM: 7716 bases
I	7879493	C	A	SNP	Hom	447.49	18		F55D12.2	F55D12.2	protein_coding	F55D12.2a			UPSTREAM: 9858 bases
I	7879493	C	A	SNP	Hom	447.49	18		R11A5.4	R11A5.4	protein_coding	R11A5.4c.3			DOWNSTREAM: 7615 bases
I	7879493	C	A	SNP	Hom	447.49	18		R11A5.4	R11A5.4	protein_coding	R11A5.4c.4			DOWNSTREAM: 7615 bases
I	7879493	C	A	SNP	Hom	447.49	18		R11A5.4	R11A5.4	protein_coding	R11A5.4c.1			DOWNSTREAM: 7615 bases
I	7879493	C	A	SNP	Hom	447.49	18		R11A5.4	R11A5.4	protein_coding	R11A5.4c.2			DOWNSTREAM: 7615 bases
I	7879493	C	A	SNP	Hom	447.49	18		R11A5.4	R11A5.4	protein_coding	R11A5.4d.6			DOWNSTREAM: 7615 bases
I	7879493	C	A	SNP	Hom	447.49	18		R11A5.4	R11A5.4	protein_coding	R11A5.4d.3			DOWNSTREAM: 7615 bases
I	7879493	C	A	SNP	Hom	447.49	18		R11A5.4	R11A5.4	protein_coding	R11A5.4d.2			DOWNSTREAM: 7615 bases
I	7879493	C	A	SNP	Hom	447.49	18		R11A5.4	R11A5.4	protein_coding	R11A5.4d.5			DOWNSTREAM: 7615 bases
I	7879493	C	A	SNP	Hom	447.49	18		R11A5.4	R11A5.4	protein_coding	R11A5.4d.4			DOWNSTREAM: 7615 bases
I	7879493	C	A	SNP	Hom	447.49	18		R11A5.4	R11A5.4	protein_coding	R11A5.4d.1			DOWNSTREAM: 7615 bases
I	7879493	C	A	SNP	Hom	447.49	18		R11A5.4	R11A5.4	protein_coding	R11A5.4b.2			DOWNSTREAM: 7423 bases
I	7879493	C	A	SNP	Hom	447.49	18		R11A5.4	R11A5.4	protein_coding	R11A5.4b.1			DOWNSTREAM: 7423 bases
I	7879493	C	A	SNP	Hom	447.49	18		R11A5.4	R11A5.4	protein_coding	R11A5.4a			DOWNSTREAM: 7418 bases
I	7879493	C	A	SNP	Hom	447.49	18		F55D12.1	F55D12.1	protein_coding	F55D12.1			UPSTREAM: 4645 bases
I	7879494	G	A	SNP	Hom	510.19	18		R11A5.7	R11A5.7	protein_coding	R11A5.7.2			UPSTREAM: 3945 bases
I	7879494	G	A	SNP	Hom	510.19	18		R11A5.7	R11A5.7	protein_coding	R11A5.7.1			UPSTREAM: 3939 bases
I	7879494	G	A	SNP	Hom	510.19	18		F55D12.8	F55D12.8	ncRNA	F55D12.8			DOWNSTREAM: 7715 bases
I	7879494	G	A	SNP	Hom	510.19	18		F55D12.2	F55D12.2	protein_coding	F55D12.2a			UPSTREAM: 9857 bases
I	7879494	G	A	SNP	Hom	510.19	18		R11A5.4	R11A5.4	protein_coding	R11A5.4c.3			DOWNSTREAM: 7616 bases
I	7879494	G	A	SNP	Hom	510.19	18		R11A5.4	R11A5.4	protein_coding	R11A5.4c.4			DOWNSTREAM: 7616 bases
I	7879494	G	A	SNP	Hom	510.19	18		R11A5.4	R11A5.4	protein_coding	R11A5.4c.1			DOWNSTREAM: 7616 bases
I	7879494	G	A	SNP	Hom	510.19	18		R11A5.4	R11A5.4	protein_coding	R11A5.4c.2			DOWNSTREAM: 7616 bases
I	7879494	G	A	SNP	Hom	510.19	18		R11A5.4	R11A5.4	protein_coding	R11A5.4d.6			DOWNSTREAM: 7616 bases
I	7879494	G	A	SNP	Hom	510.19	18		R11A5.4	R11A5.4	protein_coding	R11A5.4d.3			DOWNSTREAM: 7616 bases
I	7879494	G	A	SNP	Hom	510.19	18		R11A5.4	R11A5.4	protein_coding	R11A5.4d.2			DOWNSTREAM: 7616 bases
I	7879494	G	A	SNP	Hom	510.19	18		R11A5.4	R11A5.4	protein_coding	R11A5.4d.5			DOWNSTREAM: 7616 bases
I	7879494	G	A	SNP	Hom	510.19	18		R11A5.4	R11A5.4	protein_coding	R11A5.4d.4			DOWNSTREAM: 7616 bases
I	7879494	G	A	SNP	Hom	510.19	18		R11A5.4	R11A5.4	protein_coding	R11A5.4d.1			DOWNSTREAM: 7616 bases
I	7879494	G	A	SNP	Hom	510.19	18		R11A5.4	R11A5.4	protein_coding	R11A5.4b.2			DOWNSTREAM: 7424 bases
I	7879494	G	A	SNP	Hom	510.19	18		R11A5.4	R11A5.4	protein_coding	R11A5.4b.1			DOWNSTREAM: 7424 bases
I	7879494	G	A	SNP	Hom	510.19	18		R11A5.4	R11A5.4	protein_coding	R11A5.4a			DOWNSTREAM: 7419 bases
I	7879494	G	A	SNP	Hom	510.19	18		F55D12.1	F55D12.1	protein_coding	F55D12.1			UPSTREAM: 4644 bases
I	7879496	A	G	SNP	Hom	432.22	18		R11A5.7	R11A5.7	protein_coding	R11A5.7.2			UPSTREAM: 3947 bases
I	7879496	A	G	SNP	Hom	432.22	18		R11A5.7	R11A5.7	protein_coding	R11A5.7.1			UPSTREAM: 3941 bases
I	7879496	A	G	SNP	Hom	432.22	18		F55D12.8	F55D12.8	ncRNA	F55D12.8			DOWNSTREAM: 7713 bases
I	7879496	A	G	SNP	Hom	432.22	18		F55D12.2	F55D12.2	protein_coding	F55D12.2a			UPSTREAM: 9855 bases
I	7879496	A	G	SNP	Hom	432.22	18		R11A5.4	R11A5.4	protein_coding	R11A5.4c.3			DOWNSTREAM: 7618 bases
I	7879496	A	G	SNP	Hom	432.22	18		R11A5.4	R11A5.4	protein_coding	R11A5.4c.4			DOWNSTREAM: 7618 bases
I	7879496	A	G	SNP	Hom	432.22	18		R11A5.4	R11A5.4	protein_coding	R11A5.4c.1			DOWNSTREAM: 7618 bases
I	7879496	A	G	SNP	Hom	432.22	18		R11A5.4	R11A5.4	protein_coding	R11A5.4c.2			DOWNSTREAM: 7618 bases
I	7879496	A	G	SNP	Hom	432.22	18		R11A5.4	R11A5.4	protein_coding	R11A5.4d.6			DOWNSTREAM: 7618 bases
I	7879496	A	G	SNP	Hom	432.22	18		R11A5.4	R11A5.4	protein_coding	R11A5.4d.3			DOWNSTREAM: 7618 bases
I	7879496	A	G	SNP	Hom	432.22	18		R11A5.4	R11A5.4	protein_coding	R11A5.4d.2			DOWNSTREAM: 7618 bases
I	7879496	A	G	SNP	Hom	432.22	18		R11A5.4	R11A5.4	protein_coding	R11A5.4d.5			DOWNSTREAM: 7618 bases
I	7879496	A	G	SNP	Hom	432.22	18		R11A5.4	R11A5.4	protein_coding	R11A5.4d.4			DOWNSTREAM: 7618 bases
I	7879496	A	G	SNP	Hom	432.22	18		R11A5.4	R11A5.4	protein_coding	R11A5.4d.1			DOWNSTREAM: 7618 bases
I	7879496	A	G	SNP	Hom	432.22	18		R11A5.4	R11A5.4	protein_coding	R11A5.4b.2			DOWNSTREAM: 7426 bases
I	7879496	A	G	SNP	Hom	432.22	18		R11A5.4	R11A5.4	protein_coding	R11A5.4b.1			DOWNSTREAM: 7426 bases
I	7879496	A	G	SNP	Hom	432.22	18		R11A5.4	R11A5.4	protein_coding	R11A5.4a			DOWNSTREAM: 7421 bases
I	7879496	A	G	SNP	Hom	432.22	18		F55D12.1	F55D12.1	protein_coding	F55D12.1			UPSTREAM: 4642 bases
I	7879500	*	#NAME?	DEL	Hom	654.85	17		R11A5.7	R11A5.7	protein_coding	R11A5.7.2			UPSTREAM: 3951 bases
I	7879500	*	#NAME?	DEL	Hom	654.85	17		R11A5.7	R11A5.7	protein_coding	R11A5.7.1			UPSTREAM: 3945 bases
I	7879500	*	#NAME?	DEL	Hom	654.85	17		F55D12.8	F55D12.8	ncRNA	F55D12.8			DOWNSTREAM: 7709 bases
I	7879500	*	#NAME?	DEL	Hom	654.85	17		F55D12.2	F55D12.2	protein_coding	F55D12.2a			UPSTREAM: 9851 bases
I	7879500	*	#NAME?	DEL	Hom	654.85	17		R11A5.4	R11A5.4	protein_coding	R11A5.4c.3			DOWNSTREAM: 7622 bases
I	7879500	*	#NAME?	DEL	Hom	654.85	17		R11A5.4	R11A5.4	protein_coding	R11A5.4c.4			DOWNSTREAM: 7622 bases
I	7879500	*	#NAME?	DEL	Hom	654.85	17		R11A5.4	R11A5.4	protein_coding	R11A5.4c.1			DOWNSTREAM: 7622 bases
I	7879500	*	#NAME?	DEL	Hom	654.85	17		R11A5.4	R11A5.4	protein_coding	R11A5.4c.2			DOWNSTREAM: 7622 bases
I	7879500	*	#NAME?	DEL	Hom	654.85	17		R11A5.4	R11A5.4	protein_coding	R11A5.4d.6			DOWNSTREAM: 7622 bases
I	7879500	*	#NAME?	DEL	Hom	654.85	17		R11A5.4	R11A5.4	protein_coding	R11A5.4d.3			DOWNSTREAM: 7622 bases
I	7879500	*	#NAME?	DEL	Hom	654.85	17		R11A5.4	R11A5.4	protein_coding	R11A5.4d.2			DOWNSTREAM: 7622 bases
I	7879500	*	#NAME?	DEL	Hom	654.85	17		R11A5.4	R11A5.4	protein_coding	R11A5.4d.5			DOWNSTREAM: 7622 bases
I	7879500	*	#NAME?	DEL	Hom	654.85	17		R11A5.4	R11A5.4	protein_coding	R11A5.4d.4			DOWNSTREAM: 7622 bases
I	7879500	*	#NAME?	DEL	Hom	654.85	17		R11A5.4	R11A5.4	protein_coding	R11A5.4d.1			DOWNSTREAM: 7622 bases
I	7879500	*	#NAME?	DEL	Hom	654.85	17		R11A5.4	R11A5.4	protein_coding	R11A5.4b.2			DOWNSTREAM: 7430 bases
I	7879500	*	#NAME?	DEL	Hom	654.85	17		R11A5.4	R11A5.4	protein_coding	R11A5.4b.1			DOWNSTREAM: 7430 bases
I	7879500	*	#NAME?	DEL	Hom	654.85	17		R11A5.4	R11A5.4	protein_coding	R11A5.4a			DOWNSTREAM: 7425 bases
I	7879500	*	#NAME?	DEL	Hom	654.85	17		F55D12.1	F55D12.1	protein_coding	F55D12.1			UPSTREAM: 4638 bases
I	7879505	*	#NAME?	INS	Hom	618.41	19		R11A5.7	R11A5.7	protein_coding	R11A5.7.2			UPSTREAM: 3956 bases
I	7879505	*	#NAME?	INS	Hom	618.41	19		R11A5.7	R11A5.7	protein_coding	R11A5.7.1			UPSTREAM: 3950 bases
I	7879505	*	#NAME?	INS	Hom	618.41	19		F55D12.8	F55D12.8	ncRNA	F55D12.8			DOWNSTREAM: 7704 bases
I	7879505	*	#NAME?	INS	Hom	618.41	19		F55D12.2	F55D12.2	protein_coding	F55D12.2a			UPSTREAM: 9846 bases
I	7879505	*	#NAME?	INS	Hom	618.41	19		R11A5.4	R11A5.4	protein_coding	R11A5.4c.3			DOWNSTREAM: 7627 bases
I	7879505	*	#NAME?	INS	Hom	618.41	19		R11A5.4	R11A5.4	protein_coding	R11A5.4c.4			DOWNSTREAM: 7627 bases
I	7879505	*	#NAME?	INS	Hom	618.41	19		R11A5.4	R11A5.4	protein_coding	R11A5.4c.1			DOWNSTREAM: 7627 bases
I	7879505	*	#NAME?	INS	Hom	618.41	19		R11A5.4	R11A5.4	protein_coding	R11A5.4c.2			DOWNSTREAM: 7627 bases
I	7879505	*	#NAME?	INS	Hom	618.41	19		R11A5.4	R11A5.4	protein_coding	R11A5.4d.6			DOWNSTREAM: 7627 bases
I	7879505	*	#NAME?	INS	Hom	618.41	19		R11A5.4	R11A5.4	protein_coding	R11A5.4d.3			DOWNSTREAM: 7627 bases
I	7879505	*	#NAME?	INS	Hom	618.41	19		R11A5.4	R11A5.4	protein_coding	R11A5.4d.2			DOWNSTREAM: 7627 bases
I	7879505	*	#NAME?	INS	Hom	618.41	19		R11A5.4	R11A5.4	protein_coding	R11A5.4d.5			DOWNSTREAM: 7627 bases
I	7879505	*	#NAME?	INS	Hom	618.41	19		R11A5.4	R11A5.4	protein_coding	R11A5.4d.4			DOWNSTREAM: 7627 bases
I	7879505	*	#NAME?	INS	Hom	618.41	19		R11A5.4	R11A5.4	protein_coding	R11A5.4d.1			DOWNSTREAM: 7627 bases
I	7879505	*	#NAME?	INS	Hom	618.41	19		R11A5.4	R11A5.4	protein_coding	R11A5.4b.2			DOWNSTREAM: 7435 bases
I	7879505	*	#NAME?	INS	Hom	618.41	19		R11A5.4	R11A5.4	protein_coding	R11A5.4b.1			DOWNSTREAM: 7435 bases
I	7879505	*	#NAME?	INS	Hom	618.41	19		R11A5.4	R11A5.4	protein_coding	R11A5.4a			DOWNSTREAM: 7430 bases
I	7879505	*	#NAME?	INS	Hom	618.41	19		F55D12.1	F55D12.1	protein_coding	F55D12.1			UPSTREAM: 4633 bases
I	7879505	G	C	SNP	Hom	486.67	19		R11A5.7	R11A5.7	protein_coding	R11A5.7.2			UPSTREAM: 3956 bases
I	7879505	G	C	SNP	Hom	486.67	19		R11A5.7	R11A5.7	protein_coding	R11A5.7.1			UPSTREAM: 3950 bases
I	7879505	G	C	SNP	Hom	486.67	19		F55D12.8	F55D12.8	ncRNA	F55D12.8			DOWNSTREAM: 7704 bases
I	7879505	G	C	SNP	Hom	486.67	19		F55D12.2	F55D12.2	protein_coding	F55D12.2a			UPSTREAM: 9846 bases
I	7879505	G	C	SNP	Hom	486.67	19		R11A5.4	R11A5.4	protein_coding	R11A5.4c.3			DOWNSTREAM: 7627 bases
I	7879505	G	C	SNP	Hom	486.67	19		R11A5.4	R11A5.4	protein_coding	R11A5.4c.4			DOWNSTREAM: 7627 bases
I	7879505	G	C	SNP	Hom	486.67	19		R11A5.4	R11A5.4	protein_coding	R11A5.4c.1			DOWNSTREAM: 7627 bases
I	7879505	G	C	SNP	Hom	486.67	19		R11A5.4	R11A5.4	protein_coding	R11A5.4c.2			DOWNSTREAM: 7627 bases
I	7879505	G	C	SNP	Hom	486.67	19		R11A5.4	R11A5.4	protein_coding	R11A5.4d.6			DOWNSTREAM: 7627 bases
I	7879505	G	C	SNP	Hom	486.67	19		R11A5.4	R11A5.4	protein_coding	R11A5.4d.3			DOWNSTREAM: 7627 bases
I	7879505	G	C	SNP	Hom	486.67	19		R11A5.4	R11A5.4	protein_coding	R11A5.4d.2			DOWNSTREAM: 7627 bases
I	7879505	G	C	SNP	Hom	486.67	19		R11A5.4	R11A5.4	protein_coding	R11A5.4d.5			DOWNSTREAM: 7627 bases
I	7879505	G	C	SNP	Hom	486.67	19		R11A5.4	R11A5.4	protein_coding	R11A5.4d.4			DOWNSTREAM: 7627 bases
I	7879505	G	C	SNP	Hom	486.67	19		R11A5.4	R11A5.4	protein_coding	R11A5.4d.1			DOWNSTREAM: 7627 bases
I	7879505	G	C	SNP	Hom	486.67	19		R11A5.4	R11A5.4	protein_coding	R11A5.4b.2			DOWNSTREAM: 7435 bases
I	7879505	G	C	SNP	Hom	486.67	19		R11A5.4	R11A5.4	protein_coding	R11A5.4b.1			DOWNSTREAM: 7435 bases
I	7879505	G	C	SNP	Hom	486.67	19		R11A5.4	R11A5.4	protein_coding	R11A5.4a			DOWNSTREAM: 7430 bases
I	7879505	G	C	SNP	Hom	486.67	19		F55D12.1	F55D12.1	protein_coding	F55D12.1			UPSTREAM: 4633 bases
I	7879518	G	A	SNP	Hom	546.65	21		R11A5.7	R11A5.7	protein_coding	R11A5.7.2			UPSTREAM: 3969 bases
I	7879518	G	A	SNP	Hom	546.65	21		R11A5.7	R11A5.7	protein_coding	R11A5.7.1			UPSTREAM: 3963 bases
I	7879518	G	A	SNP	Hom	546.65	21		F55D12.8	F55D12.8	ncRNA	F55D12.8			DOWNSTREAM: 7691 bases
I	7879518	G	A	SNP	Hom	546.65	21		F55D12.2	F55D12.2	protein_coding	F55D12.2a			UPSTREAM: 9833 bases
I	7879518	G	A	SNP	Hom	546.65	21		R11A5.4	R11A5.4	protein_coding	R11A5.4c.3			DOWNSTREAM: 7640 bases
I	7879518	G	A	SNP	Hom	546.65	21		R11A5.4	R11A5.4	protein_coding	R11A5.4c.4			DOWNSTREAM: 7640 bases
I	7879518	G	A	SNP	Hom	546.65	21		R11A5.4	R11A5.4	protein_coding	R11A5.4c.1			DOWNSTREAM: 7640 bases
I	7879518	G	A	SNP	Hom	546.65	21		R11A5.4	R11A5.4	protein_coding	R11A5.4c.2			DOWNSTREAM: 7640 bases
I	7879518	G	A	SNP	Hom	546.65	21		R11A5.4	R11A5.4	protein_coding	R11A5.4d.6			DOWNSTREAM: 7640 bases
I	7879518	G	A	SNP	Hom	546.65	21		R11A5.4	R11A5.4	protein_coding	R11A5.4d.3			DOWNSTREAM: 7640 bases
I	7879518	G	A	SNP	Hom	546.65	21		R11A5.4	R11A5.4	protein_coding	R11A5.4d.2			DOWNSTREAM: 7640 bases
I	7879518	G	A	SNP	Hom	546.65	21		R11A5.4	R11A5.4	protein_coding	R11A5.4d.5			DOWNSTREAM: 7640 bases
I	7879518	G	A	SNP	Hom	546.65	21		R11A5.4	R11A5.4	protein_coding	R11A5.4d.4			DOWNSTREAM: 7640 bases
I	7879518	G	A	SNP	Hom	546.65	21		R11A5.4	R11A5.4	protein_coding	R11A5.4d.1			DOWNSTREAM: 7640 bases
I	7879518	G	A	SNP	Hom	546.65	21		R11A5.4	R11A5.4	protein_coding	R11A5.4b.2			DOWNSTREAM: 7448 bases
I	7879518	G	A	SNP	Hom	546.65	21		R11A5.4	R11A5.4	protein_coding	R11A5.4b.1			DOWNSTREAM: 7448 bases
I	7879518	G	A	SNP	Hom	546.65	21		R11A5.4	R11A5.4	protein_coding	R11A5.4a			DOWNSTREAM: 7443 bases
I	7879518	G	A	SNP	Hom	546.65	21		F55D12.1	F55D12.1	protein_coding	F55D12.1			UPSTREAM: 4620 bases
I	7879523	A	T	SNP	Hom	544.49	20		R11A5.7	R11A5.7	protein_coding	R11A5.7.2			UPSTREAM: 3974 bases
I	7879523	A	T	SNP	Hom	544.49	20		R11A5.7	R11A5.7	protein_coding	R11A5.7.1			UPSTREAM: 3968 bases
I	7879523	A	T	SNP	Hom	544.49	20		F55D12.8	F55D12.8	ncRNA	F55D12.8			DOWNSTREAM: 7686 bases
I	7879523	A	T	SNP	Hom	544.49	20		F55D12.2	F55D12.2	protein_coding	F55D12.2a			UPSTREAM: 9828 bases
I	7879523	A	T	SNP	Hom	544.49	20		R11A5.4	R11A5.4	protein_coding	R11A5.4c.3			DOWNSTREAM: 7645 bases
I	7879523	A	T	SNP	Hom	544.49	20		R11A5.4	R11A5.4	protein_coding	R11A5.4c.4			DOWNSTREAM: 7645 bases
I	7879523	A	T	SNP	Hom	544.49	20		R11A5.4	R11A5.4	protein_coding	R11A5.4c.1			DOWNSTREAM: 7645 bases
I	7879523	A	T	SNP	Hom	544.49	20		R11A5.4	R11A5.4	protein_coding	R11A5.4c.2			DOWNSTREAM: 7645 bases
I	7879523	A	T	SNP	Hom	544.49	20		R11A5.4	R11A5.4	protein_coding	R11A5.4d.6			DOWNSTREAM: 7645 bases
I	7879523	A	T	SNP	Hom	544.49	20		R11A5.4	R11A5.4	protein_coding	R11A5.4d.3			DOWNSTREAM: 7645 bases
I	7879523	A	T	SNP	Hom	544.49	20		R11A5.4	R11A5.4	protein_coding	R11A5.4d.2			DOWNSTREAM: 7645 bases
I	7879523	A	T	SNP	Hom	544.49	20		R11A5.4	R11A5.4	protein_coding	R11A5.4d.5			DOWNSTREAM: 7645 bases
I	7879523	A	T	SNP	Hom	544.49	20		R11A5.4	R11A5.4	protein_coding	R11A5.4d.4			DOWNSTREAM: 7645 bases
I	7879523	A	T	SNP	Hom	544.49	20		R11A5.4	R11A5.4	protein_coding	R11A5.4d.1			DOWNSTREAM: 7645 bases
I	7879523	A	T	SNP	Hom	544.49	20		R11A5.4	R11A5.4	protein_coding	R11A5.4b.2			DOWNSTREAM: 7453 bases
I	7879523	A	T	SNP	Hom	544.49	20		R11A5.4	R11A5.4	protein_coding	R11A5.4b.1			DOWNSTREAM: 7453 bases
I	7879523	A	T	SNP	Hom	544.49	20		R11A5.4	R11A5.4	protein_coding	R11A5.4a			DOWNSTREAM: 7448 bases
I	7879523	A	T	SNP	Hom	544.49	20		F55D12.1	F55D12.1	protein_coding	F55D12.1			UPSTREAM: 4615 bases
I	7950016	*	+C	INS	Hom	791.66	21		T22C1.9	T22C1.9	protein_coding	T22C1.9			UPSTREAM: 8672 bases
I	7950016	*	+C	INS	Hom	791.66	21		T22C1.3	T22C1.3	protein_coding	T22C1.3			DOWNSTREAM: 9877 bases
I	7950016	*	+C	INS	Hom	791.66	21		T22C1.4	T22C1.4	protein_coding	T22C1.4			UPSTREAM: 9264 bases
I	7950016	*	+C	INS	Hom	791.66	21		T22C1.15	T22C1.15	ncRNA	T22C1.15			UPSTREAM: 1634 bases
I	7950016	*	+C	INS	Hom	791.66	21		T22C1.5	T22C1.5	protein_coding	T22C1.5			DOWNSTREAM: 7834 bases
I	7950016	*	+C	INS	Hom	791.66	21		T22C1.14	T22C1.14	ncRNA	T22C1.14			DOWNSTREAM: 2442 bases
I	7950016	*	+C	INS	Hom	791.66	21		T22C1.13	T22C1.13	ncRNA	T22C1.13			UPSTREAM: 4799 bases
I	7950016	*	+C	INS	Hom	791.66	21		T22C1.6	T22C1.6	protein_coding	T22C1.6			DOWNSTREAM: 4433 bases
I	7950016	*	+C	INS	Hom	791.66	21		T22C1.8	T22C1.8	protein_coding	T22C1.8			DOWNSTREAM: 5957 bases
I	7950016	*	+C	INS	Hom	791.66	21		T22C1.7	jph-1	protein_coding	T22C1.7			INTRON					2244
I	8161381	*	#NAME?	INS	Hom	758.44	19		T28B8.3	T28B8.3	protein_coding	T28B8.3b			DOWNSTREAM: 1654 bases
I	8161381	*	#NAME?	INS	Hom	758.44	19		T28B8.3	T28B8.3	protein_coding	T28B8.3a			DOWNSTREAM: 1654 bases
I	8161381	*	#NAME?	INS	Hom	758.44	19		T28B8.4	T28B8.4	pseudogene	T28B8.4			TRANSCRIPT: T28B8.4					5624
I	8161381	*	#NAME?	INS	Hom	758.44	19		T28B8.9	T28B8.9	ncRNA	T28B8.9			DOWNSTREAM: 782 bases
I	8161381	*	#NAME?	INS	Hom	758.44	19		T28B8.10	T28B8.10	ncRNA	T28B8.10			UPSTREAM: 782 bases
I	8213806	T	A	SNP	Hom	87.05	3		F08A10.1	kcnl-2	protein_coding	F08A10.1e			DOWNSTREAM: 5326 bases
I	8213806	T	A	SNP	Hom	87.05	3		F08A10.1	kcnl-2	protein_coding	F08A10.1b			DOWNSTREAM: 5326 bases
I	8213806	T	A	SNP	Hom	87.05	3		F08A10.1	kcnl-2	protein_coding	F08A10.1a			DOWNSTREAM: 5326 bases
I	8213806	T	A	SNP	Hom	87.05	3		F08A10.1	kcnl-2	protein_coding	F08A10.1c			DOWNSTREAM: 5074 bases
I	8213806	T	A	SNP	Hom	87.05	3		F08A10.1	kcnl-2	protein_coding	F08A10.1d			DOWNSTREAM: 5072 bases
I	8213806	T	A	SNP	Hom	87.05	3		T02E1.2	T02E1.2	protein_coding	T02E1.2			DOWNSTREAM: 6193 bases
I	8213806	T	A	SNP	Hom	87.05	3		T02E1.7	T02E1.7	protein_coding	T02E1.7			UPSTREAM: 3141 bases
I	8213806	T	A	SNP	Hom	87.05	3		T02E1.5	dhs-3	protein_coding	T02E1.5c.1			INTRON					507
I	8213806	T	A	SNP	Hom	87.05	3		T02E1.5	dhs-3	protein_coding	T02E1.5b			INTRON					930
I	8213806	T	A	SNP	Hom	87.05	3		T02E1.5	dhs-3	protein_coding	T02E1.5c.2			INTRON					507
I	8213806	T	A	SNP	Hom	87.05	3		T02E1.5	dhs-3	protein_coding	T02E1.5a			INTRON					924
I	8213806	T	A	SNP	Hom	87.05	3		T02E1.6	T02E1.6	protein_coding	T02E1.6			DOWNSTREAM: 1401 bases
I	8213806	T	A	SNP	Hom	87.05	3		T02E1.3	gla-3	protein_coding	T02E1.3a			UPSTREAM: 598 bases
I	8213806	T	A	SNP	Hom	87.05	3		T02E1.3	gla-3	protein_coding	T02E1.3c			UPSTREAM: 598 bases
I	8213806	T	A	SNP	Hom	87.05	3		T02E1.3	gla-3	protein_coding	T02E1.3b			UPSTREAM: 886 bases
I	8213893	*	+C	INS	Hom	157.3	6		F08A10.1	kcnl-2	protein_coding	F08A10.1e			DOWNSTREAM: 5413 bases
I	8213893	*	+C	INS	Hom	157.3	6		F08A10.1	kcnl-2	protein_coding	F08A10.1b			DOWNSTREAM: 5413 bases
I	8213893	*	+C	INS	Hom	157.3	6		F08A10.1	kcnl-2	protein_coding	F08A10.1a			DOWNSTREAM: 5413 bases
I	8213893	*	+C	INS	Hom	157.3	6		F08A10.1	kcnl-2	protein_coding	F08A10.1c			DOWNSTREAM: 5161 bases
I	8213893	*	+C	INS	Hom	157.3	6		F08A10.1	kcnl-2	protein_coding	F08A10.1d			DOWNSTREAM: 5159 bases
I	8213893	*	+C	INS	Hom	157.3	6		T02E1.2	T02E1.2	protein_coding	T02E1.2			DOWNSTREAM: 6106 bases
I	8213893	*	+C	INS	Hom	157.3	6		T02E1.7	T02E1.7	protein_coding	T02E1.7			UPSTREAM: 3228 bases
I	8213893	*	+C	INS	Hom	157.3	6		T02E1.5	dhs-3	protein_coding	T02E1.5c.1			INTRON					507
I	8213893	*	+C	INS	Hom	157.3	6		T02E1.5	dhs-3	protein_coding	T02E1.5b			INTRON					930
I	8213893	*	+C	INS	Hom	157.3	6		T02E1.5	dhs-3	protein_coding	T02E1.5c.2			INTRON					507
I	8213893	*	+C	INS	Hom	157.3	6		T02E1.5	dhs-3	protein_coding	T02E1.5a			INTRON					924
I	8213893	*	+C	INS	Hom	157.3	6		T02E1.6	T02E1.6	protein_coding	T02E1.6			DOWNSTREAM: 1488 bases
I	8213893	*	+C	INS	Hom	157.3	6		T02E1.3	gla-3	protein_coding	T02E1.3a			UPSTREAM: 511 bases
I	8213893	*	+C	INS	Hom	157.3	6		T02E1.3	gla-3	protein_coding	T02E1.3c			UPSTREAM: 511 bases
I	8213893	*	+C	INS	Hom	157.3	6		T02E1.3	gla-3	protein_coding	T02E1.3b			UPSTREAM: 799 bases
I	8280213	*	#NAME?	INS	Hom	427.73	12		ZK265.8	cutl-8	protein_coding	ZK265.8			DOWNSTREAM: 6737 bases
I	8280213	*	#NAME?	INS	Hom	427.73	12		T01G9.2	T01G9.2	protein_coding	T01G9.2a			INTRON					1269
I	8280213	*	#NAME?	INS	Hom	427.73	12		T01G9.2	T01G9.2	protein_coding	T01G9.2b.2			INTRON					1260
I	8280213	*	#NAME?	INS	Hom	427.73	12		T01G9.2	T01G9.2	protein_coding	T01G9.2b.1			INTRON					1260
I	8280213	*	#NAME?	INS	Hom	427.73	12		T01G9.1	T01G9.1	protein_coding	T01G9.1			DOWNSTREAM: 4518 bases
I	8280213	*	#NAME?	INS	Hom	427.73	12		T01G9.6	kin-10	protein_coding	T01G9.6a.1			DOWNSTREAM: 8739 bases
I	8280213	*	#NAME?	INS	Hom	427.73	12		T01G9.6	kin-10	protein_coding	T01G9.6b.1			DOWNSTREAM: 8740 bases
I	8280213	*	#NAME?	INS	Hom	427.73	12		T01G9.6	kin-10	protein_coding	T01G9.6b.2			DOWNSTREAM: 8876 bases
I	8280213	*	#NAME?	INS	Hom	427.73	12		T01G9.6	kin-10	protein_coding	T01G9.6b.3			DOWNSTREAM: 8981 bases
I	8280213	*	#NAME?	INS	Hom	427.73	12		T01G9.6	kin-10	protein_coding	T01G9.6a.2			DOWNSTREAM: 8981 bases
I	8280213	*	#NAME?	INS	Hom	427.73	12		T01G9.3	T01G9.3	protein_coding	T01G9.3			UPSTREAM: 1768 bases
I	8347874	*	-C	DEL	Hom	410.76	11		C34B7.2	C34B7.2	protein_coding	C34B7.2			DOWNSTREAM: 6055 bases
I	8347874	*	-C	DEL	Hom	410.76	11		F16D3.1	tba-5	protein_coding	F16D3.1			UPSTREAM: 5530 bases
I	8347874	*	-C	DEL	Hom	410.76	11		C34B7.3	cyp-36A1	protein_coding	C34B7.3			UPSTREAM: 1858 bases
I	8359107	*	#NAME?	INS	Hom	462.51	17		F16D3.4	F16D3.4	protein_coding	F16D3.4			DOWNSTREAM: 4841 bases
I	8359107	*	#NAME?	INS	Hom	462.51	17		F16D3.1	tba-5	protein_coding	F16D3.1			DOWNSTREAM: 1285 bases
I	8359107	*	#NAME?	INS	Hom	462.51	17		F16D3.2	rsd-6	protein_coding	F16D3.2.1			INTRON					2070
I	8359107	*	#NAME?	INS	Hom	462.51	17		F16D3.2	rsd-6	protein_coding	F16D3.2.3			INTRON					2070
I	8359107	*	#NAME?	INS	Hom	462.51	17		F16D3.2	rsd-6	protein_coding	F16D3.2.2			INTRON					2070
I	8392213	*	+C	INS	Hom	350.89	10		T19A6.1	T19A6.1	protein_coding	T19A6.1a.2			UPSTREAM: 2192 bases
I	8392213	*	+C	INS	Hom	350.89	10		T19A6.5	T19A6.5	ncRNA	T19A6.5			UPSTREAM: 1506 bases
I	8392213	*	+C	INS	Hom	350.89	10		T19A6.6	T19A6.6	ncRNA	T19A6.6			DOWNSTREAM: 1506 bases
I	8392213	*	+C	INS	Hom	350.89	10		T19A6.1	T19A6.1	protein_coding	T19A6.1c			INTRON					825
I	8392213	*	+C	INS	Hom	350.89	10		T19A6.1	T19A6.1	protein_coding	T19A6.1b			INTRON					900
I	8392213	*	+C	INS	Hom	350.89	10		T19A6.1	T19A6.1	protein_coding	T19A6.1a.1			INTRON					813
I	8392213	*	+C	INS	Hom	350.89	10		F16D3.8	F16D3.8	ncRNA	F16D3.8			UPSTREAM: 7777 bases
I	8392213	*	+C	INS	Hom	350.89	10		T19A6.2	ngp-1	protein_coding	T19A6.2a			UPSTREAM: 2509 bases
I	8392213	*	+C	INS	Hom	350.89	10		T19A6.2	ngp-1	protein_coding	T19A6.2c			UPSTREAM: 2509 bases
I	8392213	*	+C	INS	Hom	350.89	10		T19A6.2	ngp-1	protein_coding	T19A6.2b.4			UPSTREAM: 2509 bases
I	8392213	*	+C	INS	Hom	350.89	10		T19A6.2	ngp-1	protein_coding	T19A6.2b.3			UPSTREAM: 2509 bases
I	8392213	*	+C	INS	Hom	350.89	10		T19A6.2	ngp-1	protein_coding	T19A6.2b.1			UPSTREAM: 2532 bases
I	8392213	*	+C	INS	Hom	350.89	10		T19A6.2	ngp-1	protein_coding	T19A6.2b.2			UPSTREAM: 2624 bases
I	8392213	*	+C	INS	Hom	350.89	10		F16D3.7	ser-5	protein_coding	F16D3.7			DOWNSTREAM: 5241 bases
I	8392213	*	+C	INS	Hom	350.89	10		T19A6.3	T19A6.3	protein_coding	T19A6.3a.1			UPSTREAM: 6698 bases
I	8392213	*	+C	INS	Hom	350.89	10		T19A6.3	T19A6.3	protein_coding	T19A6.3b			UPSTREAM: 6699 bases
I	8392213	*	+C	INS	Hom	350.89	10		T19A6.3	T19A6.3	protein_coding	T19A6.3a.2			UPSTREAM: 6699 bases
I	8392213	*	+C	INS	Hom	350.89	10		T19A6.4	T19A6.4	protein_coding	T19A6.4			UPSTREAM: 6806 bases
I	8562128	T	A	SNP	Hom	546.6	24		T01H8.5	gon-2	protein_coding	T01H8.5c			INTRON					5916
I	8562128	T	A	SNP	Hom	546.6	24		T01H8.5	gon-2	protein_coding	T01H8.5a			INTRON					6099
I	8562128	T	A	SNP	Hom	546.6	24		T01H8.5	gon-2	protein_coding	T01H8.5d			INTRON					5796
I	8562128	T	A	SNP	Hom	546.6	24		T01H8.5	gon-2	protein_coding	T01H8.5b			DOWNSTREAM: 1237 bases
I	8562128	T	A	SNP	Hom	546.6	24		T01H8.7	T01H8.7	ncRNA	T01H8.7			UPSTREAM: 6004 bases
I	8562128	T	A	SNP	Hom	546.6	24		T01H8.6	T01H8.6	ncRNA	T01H8.6			DOWNSTREAM: 6004 bases
I	8562128	T	A	SNP	Hom	546.6	24		T01H8.5	gon-2	protein_coding	T01H8.5e			UPSTREAM: 2610 bases
I	8562128	T	A	SNP	Hom	546.6	24		T01H8.2	T01H8.2	protein_coding	T01H8.2			DOWNSTREAM: 9422 bases
I	8664457	C	G	SNP	Hom	50.05	2		F39H2.1	flp-22	protein_coding	F39H2.1.1			DOWNSTREAM: 4498 bases
I	8664457	C	G	SNP	Hom	50.05	2		F39H2.1	flp-22	protein_coding	F39H2.1.2			DOWNSTREAM: 4496 bases
I	8664457	C	G	SNP	Hom	50.05	2		K07A12.8	K07A12.8	protein_coding	K07A12.8			DOWNSTREAM: 5515 bases
I	8664457	C	G	SNP	Hom	50.05	2		F39H2.5	mrt-1	protein_coding	F39H2.5.2			DOWNSTREAM: 1404 bases
I	8664457	C	G	SNP	Hom	50.05	2		F39H2.5	mrt-1	protein_coding	F39H2.5.1			DOWNSTREAM: 1087 bases
I	8664457	C	G	SNP	Hom	50.05	2		F39H2.4	syp-3	protein_coding	F39H2.4			UPSTREAM: 306 bases
I	8664457	C	G	SNP	Hom	50.05	2		F39H2.3	F39H2.3	protein_coding	F39H2.3.1			UPSTREAM: 490 bases
I	8664457	C	G	SNP	Hom	50.05	2		K07A12.1	K07A12.1	protein_coding	K07A12.1.1			UPSTREAM: 2131 bases
I	8664457	C	G	SNP	Hom	50.05	2		K07A12.1	K07A12.1	protein_coding	K07A12.1.2			UPSTREAM: 2132 bases
I	8664614	A	C	SNP	Hom	50.05	2		F39H2.1	flp-22	protein_coding	F39H2.1.1			DOWNSTREAM: 4655 bases
I	8664614	A	C	SNP	Hom	50.05	2		F39H2.1	flp-22	protein_coding	F39H2.1.2			DOWNSTREAM: 4653 bases
I	8664614	A	C	SNP	Hom	50.05	2		K07A12.8	K07A12.8	protein_coding	K07A12.8			DOWNSTREAM: 5358 bases
I	8664614	A	C	SNP	Hom	50.05	2		F39H2.5	mrt-1	protein_coding	F39H2.5.2			DOWNSTREAM: 1561 bases
I	8664614	A	C	SNP	Hom	50.05	2		F39H2.5	mrt-1	protein_coding	F39H2.5.1			DOWNSTREAM: 1244 bases
I	8664614	A	C	SNP	Hom	50.05	2		F39H2.4	syp-3	protein_coding	F39H2.4			UPSTREAM: 463 bases
I	8664614	A	C	SNP	Hom	50.05	2		F39H2.3	F39H2.3	protein_coding	F39H2.3.1			UPSTREAM: 333 bases
I	8664614	A	C	SNP	Hom	50.05	2		K07A12.1	K07A12.1	protein_coding	K07A12.1.1			UPSTREAM: 1974 bases
I	8664614	A	C	SNP	Hom	50.05	2		K07A12.1	K07A12.1	protein_coding	K07A12.1.2			UPSTREAM: 1975 bases
I	8688259	A	G	SNP	Hom	98.14	5		K07A12.3	asg-1	protein_coding	K07A12.3.1			UPSTREAM: 4679 bases
I	8688259	A	G	SNP	Hom	98.14	5		K07A12.3	asg-1	protein_coding	K07A12.3.2			UPSTREAM: 4681 bases
I	8688259	A	G	SNP	Hom	98.14	5		K07A12.5	K07A12.5	protein_coding	K07A12.5			DOWNSTREAM: 5186 bases
I	8688259	A	G	SNP	Hom	98.14	5		F39H11.5	pbs-7	protein_coding	F39H11.5.1			DOWNSTREAM: 6938 bases
I	8688259	A	G	SNP	Hom	98.14	5		F39H11.1	F39H11.1	protein_coding	F39H11.1.1			UPSTREAM: 8336 bases
I	8688259	A	G	SNP	Hom	98.14	5		F39H11.1	F39H11.1	protein_coding	F39H11.1.2			UPSTREAM: 8338 bases
I	8688259	A	G	SNP	Hom	98.14	5		K07A12.6	hot-5	protein_coding	K07A12.6			UPSTREAM: 1156 bases
I	8688259	A	G	SNP	Hom	98.14	5		F39H11.2	tlf-1	protein_coding	F39H11.2a			DOWNSTREAM: 9262 bases
I	8688259	A	G	SNP	Hom	98.14	5		K07A12.9	K07A12.9	ncRNA	K07A12.9			UPSTREAM: 7587 bases
I	8688259	A	G	SNP	Hom	98.14	5		K07A12.7	K07A12.7	protein_coding	K07A12.7			DOWNSTREAM: 2777 bases
I	8688259	A	G	SNP	Hom	98.14	5		K07A12.2	K07A12.2	protein_coding	K07A12.2			UPSTREAM: 6931 bases
I	8688259	A	G	SNP	Hom	98.14	5		K07A12.4	K07A12.4	protein_coding	K07A12.4b	exon_I_8688199_8688392	11	SYNONYMOUS_CODING	I/I	atT/atC	482	2	1779
I	8688259	A	G	SNP	Hom	98.14	5		K07A12.4	K07A12.4	protein_coding	K07A12.4a.1	exon_I_8688199_8688392	10	SYNONYMOUS_CODING	I/I	atT/atC	500	2	1833
I	8699347	*	#NAME?	INS	Hom	367.92	14		K07A12.4	K07A12.4	protein_coding	K07A12.4b			UPSTREAM: 8424 bases
I	8699347	*	#NAME?	INS	Hom	367.92	14		K07A12.4	K07A12.4	protein_coding	K07A12.4a.1			UPSTREAM: 8422 bases
I	8699347	*	#NAME?	INS	Hom	367.92	14		K07A12.5	K07A12.5	protein_coding	K07A12.5			UPSTREAM: 4194 bases
I	8699347	*	#NAME?	INS	Hom	367.92	14		C36B1.1	cle-1	protein_coding	C36B1.1c.1			DOWNSTREAM: 6334 bases
I	8699347	*	#NAME?	INS	Hom	367.92	14		C36B1.1	cle-1	protein_coding	C36B1.1b			DOWNSTREAM: 6633 bases
I	8699347	*	#NAME?	INS	Hom	367.92	14		C36B1.1	cle-1	protein_coding	C36B1.1a			DOWNSTREAM: 6633 bases
I	8699347	*	#NAME?	INS	Hom	367.92	14		C36B1.1	cle-1	protein_coding	C36B1.1d			DOWNSTREAM: 6633 bases
I	8699347	*	#NAME?	INS	Hom	367.92	14		F39H11.5	pbs-7	protein_coding	F39H11.5.1			UPSTREAM: 2977 bases
I	8699347	*	#NAME?	INS	Hom	367.92	14		F39H11.1	F39H11.1	protein_coding	F39H11.1.2			DOWNSTREAM: 1853 bases
I	8699347	*	#NAME?	INS	Hom	367.92	14		F39H11.1	F39H11.1	protein_coding	F39H11.1.1			DOWNSTREAM: 1216 bases
I	8699347	*	#NAME?	INS	Hom	367.92	14		F39H11.3	cdk-8	protein_coding	F39H11.3			UPSTREAM: 3125 bases
I	8699347	*	#NAME?	INS	Hom	367.92	14		K07A12.7	K07A12.7	protein_coding	K07A12.7			UPSTREAM: 6862 bases
I	8699347	*	#NAME?	INS	Hom	367.92	14		K07A12.3	asg-1	protein_coding	K07A12.3.2			DOWNSTREAM: 5891 bases
I	8699347	*	#NAME?	INS	Hom	367.92	14		K07A12.3	asg-1	protein_coding	K07A12.3.1			DOWNSTREAM: 5884 bases
I	8699347	*	#NAME?	INS	Hom	367.92	14		F39H11.2	tlf-1	protein_coding	F39H11.2a			INTRON					1518
I	8699347	*	#NAME?	INS	Hom	367.92	14		F39H11.2	tlf-1	protein_coding	F39H11.2b			INTRON					1527
I	8717163	*	#NAME?	INS	Hom	166.95	15		C36B1.1	cle-1	protein_coding	C36B1.1b			INTRON					2337
I	8717163	*	#NAME?	INS	Hom	166.95	15		C36B1.1	cle-1	protein_coding	C36B1.1a			INTRON					3417
I	8717163	*	#NAME?	INS	Hom	166.95	15		C36B1.1	cle-1	protein_coding	C36B1.1d			INTRON					3528
I	8717163	*	#NAME?	INS	Hom	166.95	15		C36B1.1	cle-1	protein_coding	C36B1.1c.1			UPSTREAM: 6212 bases
I	8717163	*	#NAME?	INS	Hom	166.95	15		C36B1.15	C36B1.15	ncRNA	C36B1.15			UPSTREAM: 5219 bases
I	8818572	*	#NAME?	INS	Hom	385.22	23		F36A2.4	twk-30	protein_coding	F36A2.4			UPSTREAM: 6931 bases
I	8818572	*	#NAME?	INS	Hom	385.22	23		F36A2.11	F36A2.11	protein_coding	F36A2.11			UPSTREAM: 3609 bases
I	8818572	*	#NAME?	INS	Hom	385.22	23		F36A2.8	phip-1	protein_coding	F36A2.8			DOWNSTREAM: 5278 bases
I	8818572	*	#NAME?	INS	Hom	385.22	23		F36A2.14	F36A2.14	protein_coding	F36A2.14			DOWNSTREAM: 5853 bases
I	8818572	*	#NAME?	INS	Hom	385.22	23		F36A2.7	F36A2.7	protein_coding	F36A2.7.3			DOWNSTREAM: 3611 bases
I	8818572	*	#NAME?	INS	Hom	385.22	23		F36A2.7	F36A2.7	protein_coding	F36A2.7.2			DOWNSTREAM: 3594 bases
I	8818572	*	#NAME?	INS	Hom	385.22	23		F36A2.7	F36A2.7	protein_coding	F36A2.7.1			DOWNSTREAM: 3382 bases
I	8818572	*	#NAME?	INS	Hom	385.22	23		F36A2.12	F36A2.12	protein_coding	F36A2.12			DOWNSTREAM: 7587 bases
I	8818572	*	#NAME?	INS	Hom	385.22	23		F36A2.6	rps-15	protein_coding	F36A2.6.2			UPSTREAM: 2385 bases
I	8818572	*	#NAME?	INS	Hom	385.22	23		F36A2.6	rps-15	protein_coding	F36A2.6.1			UPSTREAM: 2090 bases
I	8818572	*	#NAME?	INS	Hom	385.22	23		F36A2.9	F36A2.9	protein_coding	F36A2.9a			INTRON					1587
I	8818572	*	#NAME?	INS	Hom	385.22	23		F36A2.9	F36A2.9	protein_coding	F36A2.9b			INTRON					1698
I	8818572	*	#NAME?	INS	Hom	385.22	23		F36A2.13	F36A2.13	protein_coding	F36A2.13.1			DOWNSTREAM: 9465 bases
I	8818572	*	#NAME?	INS	Hom	385.22	23		F36A2.13	F36A2.13	protein_coding	F36A2.13.2			DOWNSTREAM: 9486 bases
I	8818572	*	#NAME?	INS	Hom	385.22	23		F36A2.10	F36A2.10	protein_coding	F36A2.10.1			DOWNSTREAM: 833 bases
I	8818572	*	#NAME?	INS	Hom	385.22	23		F36A2.10	F36A2.10	protein_coding	F36A2.10.2			DOWNSTREAM: 917 bases
I	9235428	G	A	SNP	Hom	558.49	23		C45G3.1	aspm-1	protein_coding	C45G3.1			UPSTREAM: 9049 bases
I	9235428	G	A	SNP	Hom	558.49	23		C45G3.5	C45G3.5	protein_coding	C45G3.5			DOWNSTREAM: 3338 bases
I	9235428	G	A	SNP	Hom	558.49	23		VF36H2L.1	aph-1	protein_coding	VF36H2L.1			UPSTREAM: 1873 bases
I	9235428	G	A	SNP	Hom	558.49	23		F36H2.1	tat-5	protein_coding	F36H2.1b.1			INTRON					3108
I	9235428	G	A	SNP	Hom	558.49	23		F36H2.1	tat-5	protein_coding	F36H2.1a			INTRON					3225
I	9235428	G	A	SNP	Hom	558.49	23		F36H2.1	tat-5	protein_coding	F36H2.1c			INTRON					3216
I	9235428	G	A	SNP	Hom	558.49	23		F36H2.1	tat-5	protein_coding	F36H2.1b.2			INTRON					3108
I	9235428	G	A	SNP	Hom	558.49	23		C45G3.3	gip-2	protein_coding	C45G3.3			DOWNSTREAM: 7274 bases
I	9262897	*	#NAME?	DEL	Hom	338.47	11		F14B4.2	F14B4.2	protein_coding	F14B4.2b			DOWNSTREAM: 8539 bases
I	9262897	*	#NAME?	DEL	Hom	338.47	11		F36H2.3	F36H2.3	protein_coding	F36H2.3			UPSTREAM: 1264 bases
I	9262897	*	#NAME?	DEL	Hom	338.47	11		F14B4.2	F14B4.2	protein_coding	F14B4.2a.2			DOWNSTREAM: 8987 bases
I	9262897	*	#NAME?	DEL	Hom	338.47	11		F14B4.2	F14B4.2	protein_coding	F14B4.2a.1			DOWNSTREAM: 8987 bases
I	9262897	*	#NAME?	DEL	Hom	338.47	11		F36H2.5	F36H2.5	protein_coding	F36H2.5			UPSTREAM: 8545 bases
I	9262897	*	#NAME?	DEL	Hom	338.47	11		F14B4.1	F14B4.1	protein_coding	F14B4.1			DOWNSTREAM: 3046 bases
I	9262897	*	#NAME?	DEL	Hom	338.47	11		F14B4.t1	F14B4.t1	tRNA	F14B4.t1			UPSTREAM: 4218 bases
I	9262897	*	#NAME?	DEL	Hom	338.47	11		F14B4.4	F14B4.4	ncRNA	F14B4.4			UPSTREAM: 6014 bases
I	9262897	*	#NAME?	DEL	Hom	338.47	11		F14B4.t2	F14B4.t2	tRNA	F14B4.t2			DOWNSTREAM: 6024 bases
I	9276107	*	+C	INS	Hom	499.62	15		F14B4.t1	F14B4.t1	tRNA	F14B4.t1			DOWNSTREAM: 8920 bases
I	9276107	*	+C	INS	Hom	499.62	15		F14B4.t2	F14B4.t2	tRNA	F14B4.t2			UPSTREAM: 7115 bases
I	9276107	*	+C	INS	Hom	499.62	15		F14B4.4	F14B4.4	ncRNA	F14B4.4			DOWNSTREAM: 7110 bases
I	9276107	*	+C	INS	Hom	499.62	15		F14B4.1	F14B4.1	protein_coding	F14B4.1			UPSTREAM: 5195 bases
I	9276107	*	+C	INS	Hom	499.62	15		F14B4.3	F14B4.3	protein_coding	F14B4.3			DOWNSTREAM: 4847 bases
I	9276107	*	+C	INS	Hom	499.62	15		F14B4.2	F14B4.2	protein_coding	F14B4.2b			INTRON					1488
I	9276107	*	+C	INS	Hom	499.62	15		F14B4.2	F14B4.2	protein_coding	F14B4.2a.2			UPSTREAM: 2320 bases
I	9276107	*	+C	INS	Hom	499.62	15		F14B4.2	F14B4.2	protein_coding	F14B4.2a.1			UPSTREAM: 2318 bases
I	9346154	A	C	SNP	Hom	69.55	4		M04C9.1	M04C9.1	protein_coding	M04C9.1b			DOWNSTREAM: 4110 bases
I	9346154	A	C	SNP	Hom	69.55	4		M04C9.1	M04C9.1	protein_coding	M04C9.1a			DOWNSTREAM: 4200 bases
I	9346154	A	C	SNP	Hom	69.55	4		C12C8.3	lin-41	protein_coding	C12C8.3b.2			UPSTREAM: 3719 bases
I	9346154	A	C	SNP	Hom	69.55	4		C12C8.3	lin-41	protein_coding	C12C8.3b.1			UPSTREAM: 3666 bases
I	9346154	A	C	SNP	Hom	69.55	4		C12C8.3	lin-41	protein_coding	C12C8.3a			UPSTREAM: 3666 bases
I	9346154	A	C	SNP	Hom	69.55	4		M04C9.3	M04C9.3	protein_coding	M04C9.3b.2			DOWNSTREAM: 6719 bases
I	9346154	A	C	SNP	Hom	69.55	4		M04C9.3	M04C9.3	protein_coding	M04C9.3b.1			DOWNSTREAM: 6719 bases
I	9346154	A	C	SNP	Hom	69.55	4		M04C9.3	M04C9.3	protein_coding	M04C9.3a			DOWNSTREAM: 6801 bases
I	9346154	A	C	SNP	Hom	69.55	4		M04C9.2	M04C9.2	protein_coding	M04C9.2			INTRON					747
I	9346154	A	C	SNP	Hom	69.55	4		M04C9.4	M04C9.4	protein_coding	M04C9.4			DOWNSTREAM: 8910 bases
I	9346157	T	C	SNP	Hom	68.81	4		M04C9.1	M04C9.1	protein_coding	M04C9.1b			DOWNSTREAM: 4107 bases
I	9346157	T	C	SNP	Hom	68.81	4		M04C9.1	M04C9.1	protein_coding	M04C9.1a			DOWNSTREAM: 4197 bases
I	9346157	T	C	SNP	Hom	68.81	4		C12C8.3	lin-41	protein_coding	C12C8.3b.2			UPSTREAM: 3722 bases
I	9346157	T	C	SNP	Hom	68.81	4		C12C8.3	lin-41	protein_coding	C12C8.3b.1			UPSTREAM: 3669 bases
I	9346157	T	C	SNP	Hom	68.81	4		C12C8.3	lin-41	protein_coding	C12C8.3a			UPSTREAM: 3669 bases
I	9346157	T	C	SNP	Hom	68.81	4		M04C9.3	M04C9.3	protein_coding	M04C9.3b.2			DOWNSTREAM: 6716 bases
I	9346157	T	C	SNP	Hom	68.81	4		M04C9.3	M04C9.3	protein_coding	M04C9.3b.1			DOWNSTREAM: 6716 bases
I	9346157	T	C	SNP	Hom	68.81	4		M04C9.3	M04C9.3	protein_coding	M04C9.3a			DOWNSTREAM: 6798 bases
I	9346157	T	C	SNP	Hom	68.81	4		M04C9.2	M04C9.2	protein_coding	M04C9.2			INTRON					747
I	9346157	T	C	SNP	Hom	68.81	4		M04C9.4	M04C9.4	protein_coding	M04C9.4			DOWNSTREAM: 8907 bases
I	9357395	A	G	SNP	Hom	653.76	29		M04C9.9	M04C9.9	ncRNA	M04C9.9			UPSTREAM: 9142 bases
I	9357395	A	G	SNP	Hom	653.76	29		F16A11.3	ppfr-1	protein_coding	F16A11.3c.1			DOWNSTREAM: 9151 bases
I	9357395	A	G	SNP	Hom	653.76	29		F16A11.3	ppfr-1	protein_coding	F16A11.3c.2			DOWNSTREAM: 9151 bases
I	9357395	A	G	SNP	Hom	653.76	29		M04C9.4	M04C9.4	protein_coding	M04C9.4			UPSTREAM: 324 bases
I	9357395	A	G	SNP	Hom	653.76	29		M04C9.5	dyf-5	protein_coding	M04C9.5a			UPSTREAM: 1670 bases
I	9357395	A	G	SNP	Hom	653.76	29		M04C9.5	dyf-5	protein_coding	M04C9.5b			UPSTREAM: 1750 bases
I	9357395	A	G	SNP	Hom	653.76	29		M04C9.2	M04C9.2	protein_coding	M04C9.2			UPSTREAM: 7845 bases
I	9357395	A	G	SNP	Hom	653.76	29		M04C9.1	M04C9.1	protein_coding	M04C9.1a			UPSTREAM: 4805 bases
I	9357395	A	G	SNP	Hom	653.76	29		M04C9.1	M04C9.1	protein_coding	M04C9.1b			UPSTREAM: 4703 bases
I	9357395	A	G	SNP	Hom	653.76	29		F16A11.3	ppfr-1	protein_coding	F16A11.3a			DOWNSTREAM: 6771 bases
I	9357395	A	G	SNP	Hom	653.76	29		M04C9.3	M04C9.3	protein_coding	M04C9.3b.1			UPSTREAM: 3128 bases
I	9357395	A	G	SNP	Hom	653.76	29		M04C9.3	M04C9.3	protein_coding	M04C9.3a			UPSTREAM: 2898 bases
I	9357395	A	G	SNP	Hom	653.76	29		M04C9.3	M04C9.3	protein_coding	M04C9.3b.2			UPSTREAM: 2862 bases
I	9357395	A	G	SNP	Hom	653.76	29		F16A11.3	ppfr-1	protein_coding	F16A11.3d			DOWNSTREAM: 7374 bases
I	9357395	A	G	SNP	Hom	653.76	29		F16A11.3	ppfr-1	protein_coding	F16A11.3b			DOWNSTREAM: 7374 bases
I	9383157	G	T	SNP	Hom	45.13	2		F16A11.3	ppfr-1	protein_coding	F16A11.3d			INTRON					4689
I	9383157	G	T	SNP	Hom	45.13	2		F16A11.3	ppfr-1	protein_coding	F16A11.3c.1			INTRON					3141
I	9383157	G	T	SNP	Hom	45.13	2		F16A11.3	ppfr-1	protein_coding	F16A11.3c.2			INTRON					3141
I	9383157	G	T	SNP	Hom	45.13	2		F16A11.3	ppfr-1	protein_coding	F16A11.3a			INTRON					4473
I	9383157	G	T	SNP	Hom	45.13	2		F16A11.3	ppfr-1	protein_coding	F16A11.3b			INTRON					4095
I	9383157	G	T	SNP	Hom	45.13	2		F16A11.5	F16A11.5	ncRNA	F16A11.5a			DOWNSTREAM: 7341 bases
I	9383157	G	T	SNP	Hom	45.13	2		F16A11.5	F16A11.5	ncRNA	F16A11.5b			DOWNSTREAM: 7341 bases
I	9383157	G	T	SNP	Hom	45.13	2		F16A11.6	F16A11.6	ncRNA	F16A11.6			DOWNSTREAM: 3070 bases
I	9383157	G	T	SNP	Hom	45.13	2		F16A11.8	F16A11.8	ncRNA	F16A11.8			DOWNSTREAM: 2666 bases
I	9383157	G	T	SNP	Hom	45.13	2		F16A11.2	F16A11.2	protein_coding	F16A11.2			DOWNSTREAM: 7670 bases
I	9383157	G	T	SNP	Hom	45.13	2		F16A11.7	F16A11.7	ncRNA	F16A11.7			TRANSCRIPT: F16A11.7					191
I	9383157	G	T	SNP	Hom	45.13	2		F16A11.9	F16A11.9	ncRNA	F16A11.9			TRANSCRIPT: F16A11.9					191
I	9384410	*	-C	DEL	Hom	526.81	14		F16A11.3	ppfr-1	protein_coding	F16A11.3d			INTRON					4689
I	9384410	*	-C	DEL	Hom	526.81	14		F16A11.3	ppfr-1	protein_coding	F16A11.3c.1			INTRON					3141
I	9384410	*	-C	DEL	Hom	526.81	14		F16A11.3	ppfr-1	protein_coding	F16A11.3c.2			INTRON					3141
I	9384410	*	-C	DEL	Hom	526.81	14		F16A11.3	ppfr-1	protein_coding	F16A11.3a			INTRON					4473
I	9384410	*	-C	DEL	Hom	526.81	14		F16A11.3	ppfr-1	protein_coding	F16A11.3b			INTRON					4095
I	9384410	*	-C	DEL	Hom	526.81	14		F16A11.5	F16A11.5	ncRNA	F16A11.5a			DOWNSTREAM: 8594 bases
I	9384410	*	-C	DEL	Hom	526.81	14		F16A11.5	F16A11.5	ncRNA	F16A11.5b			DOWNSTREAM: 8594 bases
I	9384410	*	-C	DEL	Hom	526.81	14		F16A11.6	F16A11.6	ncRNA	F16A11.6			DOWNSTREAM: 4323 bases
I	9384410	*	-C	DEL	Hom	526.81	14		F16A11.8	F16A11.8	ncRNA	F16A11.8			DOWNSTREAM: 3919 bases
I	9384410	*	-C	DEL	Hom	526.81	14		F16A11.7	F16A11.7	ncRNA	F16A11.7			DOWNSTREAM: 1248 bases
I	9384410	*	-C	DEL	Hom	526.81	14		F16A11.9	F16A11.9	ncRNA	F16A11.9			UPSTREAM: 1248 bases
I	9384410	*	-C	DEL	Hom	526.81	14		F16A11.1	F16A11.1	protein_coding	F16A11.1a			DOWNSTREAM: 9527 bases
I	9384410	*	-C	DEL	Hom	526.81	14		F16A11.2	F16A11.2	protein_coding	F16A11.2			DOWNSTREAM: 6417 bases
I	9384411	C	G	SNP	Hom	284.66	14		F16A11.3	ppfr-1	protein_coding	F16A11.3d			INTRON					4689
I	9384411	C	G	SNP	Hom	284.66	14		F16A11.3	ppfr-1	protein_coding	F16A11.3c.1			INTRON					3141
I	9384411	C	G	SNP	Hom	284.66	14		F16A11.3	ppfr-1	protein_coding	F16A11.3c.2			INTRON					3141
I	9384411	C	G	SNP	Hom	284.66	14		F16A11.3	ppfr-1	protein_coding	F16A11.3a			INTRON					4473
I	9384411	C	G	SNP	Hom	284.66	14		F16A11.3	ppfr-1	protein_coding	F16A11.3b			INTRON					4095
I	9384411	C	G	SNP	Hom	284.66	14		F16A11.5	F16A11.5	ncRNA	F16A11.5a			DOWNSTREAM: 8595 bases
I	9384411	C	G	SNP	Hom	284.66	14		F16A11.5	F16A11.5	ncRNA	F16A11.5b			DOWNSTREAM: 8595 bases
I	9384411	C	G	SNP	Hom	284.66	14		F16A11.6	F16A11.6	ncRNA	F16A11.6			DOWNSTREAM: 4324 bases
I	9384411	C	G	SNP	Hom	284.66	14		F16A11.8	F16A11.8	ncRNA	F16A11.8			DOWNSTREAM: 3920 bases
I	9384411	C	G	SNP	Hom	284.66	14		F16A11.7	F16A11.7	ncRNA	F16A11.7			DOWNSTREAM: 1249 bases
I	9384411	C	G	SNP	Hom	284.66	14		F16A11.9	F16A11.9	ncRNA	F16A11.9			UPSTREAM: 1249 bases
I	9384411	C	G	SNP	Hom	284.66	14		F16A11.1	F16A11.1	protein_coding	F16A11.1a			DOWNSTREAM: 9526 bases
I	9384411	C	G	SNP	Hom	284.66	14		F16A11.2	F16A11.2	protein_coding	F16A11.2			DOWNSTREAM: 6416 bases
I	9468863	*	#NAME?	INS	Hom	604.98	16		F46A9.4	skr-2	protein_coding	F46A9.4			UPSTREAM: 833 bases
I	9468863	*	#NAME?	INS	Hom	604.98	16		F46A9.2	F46A9.2	protein_coding	F46A9.2			DOWNSTREAM: 8324 bases
I	9468863	*	#NAME?	INS	Hom	604.98	16		F46A9.5	skr-1	protein_coding	F46A9.5.1			UPSTREAM: 1898 bases
I	9468863	*	#NAME?	INS	Hom	604.98	16		F46A9.5	skr-1	protein_coding	F46A9.5.2			UPSTREAM: 2679 bases
I	9468863	*	#NAME?	INS	Hom	604.98	16		F46A9.5	skr-1	protein_coding	F46A9.5.3			UPSTREAM: 2680 bases
I	9468863	*	#NAME?	INS	Hom	604.98	16		F30A10.1	F30A10.1	protein_coding	F30A10.1			DOWNSTREAM: 3771 bases
I	9468863	*	#NAME?	INS	Hom	604.98	16		F46A9.3	twk-29	protein_coding	F46A9.3b			UTR_3_PRIME: 18 bases from CDS
I	9468863	*	#NAME?	INS	Hom	604.98	16		F30A10.14	F30A10.14	protein_coding	F30A10.14			UPSTREAM: 7734 bases
I	9468863	*	#NAME?	INS	Hom	604.98	16		F30A10.11	F30A10.11	protein_coding	F30A10.11			UPSTREAM: 8607 bases
I	9468863	*	#NAME?	INS	Hom	604.98	16		F30A10.13	F30A10.13	protein_coding	F30A10.13b.2			DOWNSTREAM: 9596 bases
I	9468863	*	#NAME?	INS	Hom	604.98	16		F30A10.13	F30A10.13	protein_coding	F30A10.13a			DOWNSTREAM: 9632 bases
I	9468863	*	#NAME?	INS	Hom	604.98	16		F30A10.13	F30A10.13	protein_coding	F30A10.13b.1			DOWNSTREAM: 9632 bases
I	9468863	*	#NAME?	INS	Hom	604.98	16		F46A9.3	twk-29	protein_coding	F46A9.3a			DOWNSTREAM: 18 bases
I	9494583	*	#NAME?	INS	Hom	1205.67	23		F30A10.4	F30A10.4	protein_coding	F30A10.4			DOWNSTREAM: 8051 bases
I	9494583	*	#NAME?	INS	Hom	1205.67	23		F30A10.3	F30A10.3	protein_coding	F30A10.3.2			UPSTREAM: 36 bases
I	9494583	*	#NAME?	INS	Hom	1205.67	23		F30A10.9	F30A10.9	protein_coding	F30A10.9.1			DOWNSTREAM: 9975 bases
I	9494583	*	#NAME?	INS	Hom	1205.67	23		F30A10.3	F30A10.3	protein_coding	F30A10.3.1			UPSTREAM: 2 bases
I	9494583	*	#NAME?	INS	Hom	1205.67	23		F30A10.7	F30A10.7	pseudogene	F30A10.7			UPSTREAM: 3144 bases
I	9494583	*	#NAME?	INS	Hom	1205.67	23		F30A10.5	stl-1	protein_coding	F30A10.5.2			UPSTREAM: 6562 bases
I	9494583	*	#NAME?	INS	Hom	1205.67	23		F30A10.5	stl-1	protein_coding	F30A10.5.1			UPSTREAM: 6560 bases
I	9494583	*	#NAME?	INS	Hom	1205.67	23		F30A10.8	stn-1	protein_coding	F30A10.8b			UPSTREAM: 6677 bases
I	9494583	*	#NAME?	INS	Hom	1205.67	23		F30A10.8	stn-1	protein_coding	F30A10.8a			UPSTREAM: 6731 bases
I	9494583	*	#NAME?	INS	Hom	1205.67	23		F30A10.6	sac-1	protein_coding	F30A10.6			DOWNSTREAM: 1968 bases
I	9574000	T	C	SNP	Hom	426.48	14		C36F7.4	rig-5	protein_coding	C36F7.4d			UPSTREAM: 5778 bases
I	9574000	T	C	SNP	Hom	426.48	14		F42H11.2	lem-3	protein_coding	F42H11.2.1			DOWNSTREAM: 4516 bases
I	9574000	T	C	SNP	Hom	426.48	14		C36F7.7	21ur-12607	ncRNA	C36F7.7			UPSTREAM: 5130 bases
I	9574000	T	C	SNP	Hom	426.48	14		C36F7.6	21ur-13747	ncRNA	C36F7.6			UPSTREAM: 5129 bases
I	9574000	T	C	SNP	Hom	426.48	14		K07A1.17	K07A1.17	protein_coding	K07A1.17			DOWNSTREAM: 7777 bases
I	9574000	T	C	SNP	Hom	426.48	14		C36F7.13	C36F7.13	ncRNA	C36F7.13			DOWNSTREAM: 1914 bases
I	9574000	T	C	SNP	Hom	426.48	14		K07A1.1	K07A1.1	protein_coding	K07A1.1			DOWNSTREAM: 8673 bases
I	9574000	T	C	SNP	Hom	426.48	14		K07A1.13	K07A1.13	protein_coding	K07A1.13			DOWNSTREAM: 9867 bases
I	9574000	T	C	SNP	Hom	426.48	14		C36F7.5	C36F7.5	protein_coding	C36F7.5			DOWNSTREAM: 751 bases
I	9574000	T	C	SNP	Hom	426.48	14		C36F7.25	C36F7.25	ncRNA	C36F7.25			UPSTREAM: 1295 bases
I	9574000	T	C	SNP	Hom	426.48	14		C36F7.4	rig-5	protein_coding	C36F7.4a.1			INTRON					843
I	9574000	T	C	SNP	Hom	426.48	14		C36F7.4	rig-5	protein_coding	C36F7.4e			INTRON					1449
I	9574000	T	C	SNP	Hom	426.48	14		C36F7.4	rig-5	protein_coding	C36F7.4b			INTRON					1209
I	9574000	T	C	SNP	Hom	426.48	14		C36F7.4	rig-5	protein_coding	C36F7.4c			INTRON					1371
I	9574000	T	C	SNP	Hom	426.48	14		C36F7.4	rig-5	protein_coding	C36F7.4a.2			INTRON					843
I	9574000	T	C	SNP	Hom	426.48	14		F42H11.1	F42H11.1	protein_coding	F42H11.1			UPSTREAM: 2349 bases
I	9632896	*	#NAME?	INS	Hom	594.72	16		T05F1.5	T05F1.5	protein_coding	T05F1.5			DOWNSTREAM: 274 bases
I	9632896	*	#NAME?	INS	Hom	594.72	16		T05F1.2	T05F1.2	protein_coding	T05F1.2			DOWNSTREAM: 7826 bases
I	9632896	*	#NAME?	INS	Hom	594.72	16		T05F1.3	rps-19	protein_coding	T05F1.3.2			UPSTREAM: 7108 bases
I	9632896	*	#NAME?	INS	Hom	594.72	16		T05F1.3	rps-19	protein_coding	T05F1.3.1			UPSTREAM: 6898 bases
I	9632896	*	#NAME?	INS	Hom	594.72	16		T05F1.7	T05F1.7	protein_coding	T05F1.7			DOWNSTREAM: 5981 bases
I	9632896	*	#NAME?	INS	Hom	594.72	16		T05F1.6	hsr-9	protein_coding	T05F1.6			DOWNSTREAM: 1733 bases
I	9632896	*	#NAME?	INS	Hom	594.72	16		T05F1.14	21ur-14451	ncRNA	T05F1.14			UPSTREAM: 8775 bases
I	9632896	*	#NAME?	INS	Hom	594.72	16		T05F1.8	T05F1.8	protein_coding	T05F1.8			UPSTREAM: 9439 bases
I	9632896	*	#NAME?	INS	Hom	594.72	16		T05F1.4	T05F1.4	protein_coding	T05F1.4.1			DOWNSTREAM: 502 bases
I	9632896	*	#NAME?	INS	Hom	594.72	16		T05F1.4	T05F1.4	protein_coding	T05F1.4.2			DOWNSTREAM: 171 bases
I	9816983	T	A	SNP	Hom	397.3	27		F35C12.3	F35C12.3	protein_coding	F35C12.3a.2			INTRON					1107
I	9816983	T	A	SNP	Hom	397.3	27		F35C12.2	ncx-4	protein_coding	F35C12.2b			DOWNSTREAM: 3917 bases
I	9816983	T	A	SNP	Hom	397.3	27		F35C12.2	ncx-4	protein_coding	F35C12.2a			DOWNSTREAM: 3917 bases
I	9816983	T	A	SNP	Hom	397.3	27		F35C12.3	F35C12.3	protein_coding	F35C12.3b.2			UPSTREAM: 2799 bases
I	9816983	T	A	SNP	Hom	397.3	27		F35C12.3	F35C12.3	protein_coding	F35C12.3b.1			UPSTREAM: 1644 bases
I	9816983	T	A	SNP	Hom	397.3	27		F35C12.3	F35C12.3	protein_coding	F35C12.3a.1			UPSTREAM: 1471 bases
I	9816983	T	A	SNP	Hom	397.3	27		F35C12.3	F35C12.3	protein_coding	F35C12.3a.3			UPSTREAM: 1299 bases
I	9816983	T	A	SNP	Hom	397.3	27		Y67A6A.3	Y67A6A.3	ncRNA	Y67A6A.3			DOWNSTREAM: 1276 bases
I	9816983	T	A	SNP	Hom	397.3	27		F35C12.3	F35C12.3	protein_coding	F35C12.3c			UPSTREAM: 1095 bases
I	9817027	G	A	SNP	Hom	357.58	21		F35C12.3	F35C12.3	protein_coding	F35C12.3a.2			INTRON					1107
I	9817027	G	A	SNP	Hom	357.58	21		F35C12.2	ncx-4	protein_coding	F35C12.2b			DOWNSTREAM: 3961 bases
I	9817027	G	A	SNP	Hom	357.58	21		F35C12.2	ncx-4	protein_coding	F35C12.2a			DOWNSTREAM: 3961 bases
I	9817027	G	A	SNP	Hom	357.58	21		F35C12.3	F35C12.3	protein_coding	F35C12.3b.2			UPSTREAM: 2843 bases
I	9817027	G	A	SNP	Hom	357.58	21		F35C12.3	F35C12.3	protein_coding	F35C12.3b.1			UPSTREAM: 1688 bases
I	9817027	G	A	SNP	Hom	357.58	21		F35C12.3	F35C12.3	protein_coding	F35C12.3a.1			UPSTREAM: 1515 bases
I	9817027	G	A	SNP	Hom	357.58	21		F35C12.3	F35C12.3	protein_coding	F35C12.3a.3			UPSTREAM: 1343 bases
I	9817027	G	A	SNP	Hom	357.58	21		Y67A6A.3	Y67A6A.3	ncRNA	Y67A6A.3			DOWNSTREAM: 1320 bases
I	9817027	G	A	SNP	Hom	357.58	21		F35C12.3	F35C12.3	protein_coding	F35C12.3c			UPSTREAM: 1139 bases
I	9819458	A	T	SNP	Hom	91.12	6		F35C12.3	F35C12.3	protein_coding	F35C12.3a.2			INTRON					1107
I	9819458	A	T	SNP	Hom	91.12	6		F35C12.2	ncx-4	protein_coding	F35C12.2b			DOWNSTREAM: 6392 bases
I	9819458	A	T	SNP	Hom	91.12	6		F35C12.2	ncx-4	protein_coding	F35C12.2a			DOWNSTREAM: 6392 bases
I	9819458	A	T	SNP	Hom	91.12	6		F35C12.3	F35C12.3	protein_coding	F35C12.3b.2			UPSTREAM: 5274 bases
I	9819458	A	T	SNP	Hom	91.12	6		F35C12.3	F35C12.3	protein_coding	F35C12.3b.1			UPSTREAM: 4119 bases
I	9819458	A	T	SNP	Hom	91.12	6		F35C12.3	F35C12.3	protein_coding	F35C12.3a.1			UPSTREAM: 3946 bases
I	9819458	A	T	SNP	Hom	91.12	6		F35C12.3	F35C12.3	protein_coding	F35C12.3a.3			UPSTREAM: 3774 bases
I	9819458	A	T	SNP	Hom	91.12	6		Y67A6A.3	Y67A6A.3	ncRNA	Y67A6A.3			DOWNSTREAM: 3751 bases
I	9819458	A	T	SNP	Hom	91.12	6		F35C12.3	F35C12.3	protein_coding	F35C12.3c			UPSTREAM: 3570 bases
I	9903068	*	#NAME?	INS	Hom	413.67	12		F52F12.6	ztf-11	protein_coding	F52F12.6			DOWNSTREAM: 1226 bases
I	9903068	*	#NAME?	INS	Hom	413.67	12		F52F12.18	F52F12.18	ncRNA	F52F12.18			DOWNSTREAM: 8255 bases
I	9903068	*	#NAME?	INS	Hom	413.67	12		F52F12.13	F52F12.13	ncRNA	F52F12.13			DOWNSTREAM: 7961 bases
I	9903068	*	#NAME?	INS	Hom	413.67	12		F52F12.2	col-64	protein_coding	F52F12.2			UPSTREAM: 7481 bases
I	9903068	*	#NAME?	INS	Hom	413.67	12		F52F12.12	F52F12.12	ncRNA	F52F12.12			UPSTREAM: 4326 bases
I	9903068	*	#NAME?	INS	Hom	413.67	12		F52F12.11	F52F12.11	ncRNA	F52F12.11			UPSTREAM: 6248 bases
I	9903068	*	#NAME?	INS	Hom	413.67	12		F52F12.3	mom-4	protein_coding	F52F12.3.2			UPSTREAM: 2260 bases
I	9903068	*	#NAME?	INS	Hom	413.67	12		F52F12.3	mom-4	protein_coding	F52F12.3.1			UPSTREAM: 2258 bases
I	9903068	*	#NAME?	INS	Hom	413.67	12		F52F12.4	lsl-1	protein_coding	F52F12.4			DOWNSTREAM: 142 bases
I	9949835	*	#NAME?	DEL	Hom	514.73	16		T24D1.5	T24D1.5	protein_coding	T24D1.5.1			DOWNSTREAM: 6307 bases
I	9949835	*	#NAME?	DEL	Hom	514.73	16		T24D1.5	T24D1.5	protein_coding	T24D1.5.2			DOWNSTREAM: 6401 bases
I	9949835	*	#NAME?	DEL	Hom	514.73	16		T24D1.3	T24D1.3	protein_coding	T24D1.3			DOWNSTREAM: 8936 bases
I	9949835	*	#NAME?	DEL	Hom	514.73	16		Y106G6A.8	Y106G6A.8	ncRNA	Y106G6A.8			DOWNSTREAM: 8812 bases
I	9949835	*	#NAME?	DEL	Hom	514.73	16		Y106G6A.6	Y106G6A.6	ncRNA	Y106G6A.6			UPSTREAM: 7112 bases
I	9949835	*	#NAME?	DEL	Hom	514.73	16		Y106G6A.9	Y106G6A.9	ncRNA	Y106G6A.9			DOWNSTREAM: 7086 bases
I	9949835	*	#NAME?	DEL	Hom	514.73	16		Y106G6A.7	Y106G6A.7	ncRNA	Y106G6A.7			UPSTREAM: 6679 bases
I	9949835	*	#NAME?	DEL	Hom	514.73	16		T24D1.2	T24D1.2	protein_coding	T24D1.2.1			DOWNSTREAM: 3562 bases
I	9949835	*	#NAME?	DEL	Hom	514.73	16		T24D1.2	T24D1.2	protein_coding	T24D1.2.2			DOWNSTREAM: 3718 bases
I	9949835	*	#NAME?	DEL	Hom	514.73	16		T24D1.1	sqv-5	protein_coding	T24D1.1a.1			INTRON					1827
I	9949835	*	#NAME?	DEL	Hom	514.73	16		T24D1.1	sqv-5	protein_coding	T24D1.1b			INTRON					2205
I	9949835	*	#NAME?	DEL	Hom	514.73	16		T24D1.1	sqv-5	protein_coding	T24D1.1a.2			INTRON					1827
I	9952384	*	#NAME?	INS	Hom	689.23	17		T24D1.5	T24D1.5	protein_coding	T24D1.5.1			DOWNSTREAM: 3758 bases
I	9952384	*	#NAME?	INS	Hom	689.23	17		T24D1.5	T24D1.5	protein_coding	T24D1.5.2			DOWNSTREAM: 3852 bases
I	9952384	*	#NAME?	INS	Hom	689.23	17		T24D1.3	T24D1.3	protein_coding	T24D1.3			DOWNSTREAM: 6387 bases
I	9952384	*	#NAME?	INS	Hom	689.23	17		T24D1.4	tag-179	protein_coding	T24D1.4			DOWNSTREAM: 7943 bases
I	9952384	*	#NAME?	INS	Hom	689.23	17		Y106G6A.6	Y106G6A.6	ncRNA	Y106G6A.6			UPSTREAM: 9661 bases
I	9952384	*	#NAME?	INS	Hom	689.23	17		Y106G6A.9	Y106G6A.9	ncRNA	Y106G6A.9			DOWNSTREAM: 9635 bases
I	9952384	*	#NAME?	INS	Hom	689.23	17		Y106G6A.7	Y106G6A.7	ncRNA	Y106G6A.7			UPSTREAM: 9228 bases
I	9952384	*	#NAME?	INS	Hom	689.23	17		T24D1.2	T24D1.2	protein_coding	T24D1.2.1			DOWNSTREAM: 1013 bases
I	9952384	*	#NAME?	INS	Hom	689.23	17		T24D1.2	T24D1.2	protein_coding	T24D1.2.2			DOWNSTREAM: 1169 bases
I	9952384	*	#NAME?	INS	Hom	689.23	17		T24D1.1	sqv-5	protein_coding	T24D1.1a.1			INTRON					1827
I	9952384	*	#NAME?	INS	Hom	689.23	17		T24D1.1	sqv-5	protein_coding	T24D1.1b			INTRON					2205
I	9952384	*	#NAME?	INS	Hom	689.23	17		T24D1.1	sqv-5	protein_coding	T24D1.1a.2			INTRON					1827
I	10000559	*	#NAME?	DEL	Hom	559.05	21		C03C11.6	C03C11.6	ncRNA	C03C11.6			UPSTREAM: 745 bases
I	10000559	*	#NAME?	DEL	Hom	559.05	21		C03C11.7	C03C11.7	ncRNA	C03C11.7			DOWNSTREAM: 745 bases
I	10000559	*	#NAME?	DEL	Hom	559.05	21		T23D8.7	T23D8.7	protein_coding	T23D8.7.2			DOWNSTREAM: 6978 bases
I	10000559	*	#NAME?	DEL	Hom	559.05	21		T23D8.7	T23D8.7	protein_coding	T23D8.7.1			DOWNSTREAM: 6554 bases
I	10000559	*	#NAME?	DEL	Hom	559.05	21		C03C11.3	21ur-9589	ncRNA	C03C11.3			UPSTREAM: 4954 bases
I	10000559	*	#NAME?	DEL	Hom	559.05	21		C03C11.4	21ur-11603	ncRNA	C03C11.4			UPSTREAM: 4955 bases
I	10000559	*	#NAME?	DEL	Hom	559.05	21		T23D8.8	cfi-1	protein_coding	T23D8.8			UPSTREAM: 641 bases
I	10030927	*	#NAME?	INS	Hom	481.51	23		F10G8.7	ercc-1	protein_coding	F10G8.7.1			INTRON					789
I	10030927	*	#NAME?	INS	Hom	481.51	23		F10G8.7	ercc-1	protein_coding	F10G8.7.2			INTRON					789
I	10030927	*	#NAME?	INS	Hom	481.51	23		F10G8.1	F10G8.1	pseudogene	F10G8.1			DOWNSTREAM: 9902 bases
I	10030927	*	#NAME?	INS	Hom	481.51	23		F10G8.2	F10G8.2	protein_coding	F10G8.2			UPSTREAM: 8109 bases
I	10030927	*	#NAME?	INS	Hom	481.51	23		F10G8.10	F10G8.10	ncRNA	F10G8.10			DOWNSTREAM: 2107 bases
I	10030927	*	#NAME?	INS	Hom	481.51	23		F10G8.5	ncs-2	protein_coding	F10G8.5.1			DOWNSTREAM: 2342 bases
I	10030927	*	#NAME?	INS	Hom	481.51	23		F10G8.5	ncs-2	protein_coding	F10G8.5.2			DOWNSTREAM: 3095 bases
I	10030927	*	#NAME?	INS	Hom	481.51	23		F10G8.4	eak-6	protein_coding	F10G8.4b			DOWNSTREAM: 5399 bases
I	10030927	*	#NAME?	INS	Hom	481.51	23		F10G8.4	eak-6	protein_coding	F10G8.4a			DOWNSTREAM: 5104 bases
I	10030927	*	#NAME?	INS	Hom	481.51	23		F10G8.12	F10G8.12	ncRNA	F10G8.12			DOWNSTREAM: 6705 bases
I	10030927	*	#NAME?	INS	Hom	481.51	23		F10G8.3	npp-17	protein_coding	F10G8.3.2			DOWNSTREAM: 1209 bases
I	10030927	*	#NAME?	INS	Hom	481.51	23		F10G8.11	F10G8.11	ncRNA	F10G8.11			DOWNSTREAM: 9067 bases
I	10030927	*	#NAME?	INS	Hom	481.51	23		F10G8.3	npp-17	protein_coding	F10G8.3.1			DOWNSTREAM: 878 bases
I	10113280	*	#NAME?	DEL	Hom	672.05	18		B0379.10	B0379.10	ncRNA	B0379.10			DOWNSTREAM: 9938 bases
I	10113280	*	#NAME?	DEL	Hom	672.05	18		Y106G6D.4	Y106G6D.4	protein_coding	Y106G6D.4			UPSTREAM: 1502 bases
I	10113280	*	#NAME?	DEL	Hom	672.05	18		Y106G6D.8	Y106G6D.8	protein_coding	Y106G6D.8.1			UPSTREAM: 3771 bases
I	10113280	*	#NAME?	DEL	Hom	672.05	18		Y106G6D.8	Y106G6D.8	protein_coding	Y106G6D.8.2			UPSTREAM: 3869 bases
I	10113280	*	#NAME?	DEL	Hom	672.05	18		Y106G6D.6	Y106G6D.6	protein_coding	Y106G6D.6			DOWNSTREAM: 4790 bases
I	10113280	*	#NAME?	DEL	Hom	672.05	18		Y106G6D.1	Y106G6D.1	protein_coding	Y106G6D.1			UPSTREAM: 4291 bases
I	10113280	*	#NAME?	DEL	Hom	672.05	18		Y106G6D.5	Y106G6D.5	pseudogene	Y106G6D.5a			DOWNSTREAM: 6273 bases
I	10113280	*	#NAME?	DEL	Hom	672.05	18		Y106G6D.5	Y106G6D.5	pseudogene	Y106G6D.5b			DOWNSTREAM: 6273 bases
I	10113280	*	#NAME?	DEL	Hom	672.05	18		Y106G6D.2	Y106G6D.2	protein_coding	Y106G6D.2			DOWNSTREAM: 1440 bases
I	10113280	*	#NAME?	DEL	Hom	672.05	18		Y106G6D.3	Y106G6D.3	protein_coding	Y106G6D.3	exon_I_10113046_10113336	3	FRAME_SHIFT: Y106G6D.3					1668
I	10113280	*	#NAME?	DEL	Hom	672.05	18		Y106G6D.7	Y106G6D.7	protein_coding	Y106G6D.7			UPSTREAM: 9181 bases
I	10137345	C	T	SNP	Hom	205.92	8		Y106G6D.10	Y106G6D.10	ncRNA	Y106G6D.10			DOWNSTREAM: 3694 bases
I	10137345	C	T	SNP	Hom	205.92	8		Y106G6D.t1	Y106G6D.t1	pseudogene	Y106G6D.t1			UPSTREAM: 3684 bases
I	10137345	C	T	SNP	Hom	205.92	8		Y106G6D.9	Y106G6D.9	ncRNA	Y106G6D.9			UPSTREAM: 2831 bases
I	10137345	C	T	SNP	Hom	205.92	8		F16C3.1	F16C3.1	protein_coding	F16C3.1			UPSTREAM: 9995 bases
I	10137345	C	T	SNP	Hom	205.92	8		Y106G6D.7	Y106G6D.7	protein_coding	Y106G6D.7			DOWNSTREAM: 7139 bases
I	10137402	T	A	SNP	Hom	117.11	5		Y106G6D.10	Y106G6D.10	ncRNA	Y106G6D.10			DOWNSTREAM: 3751 bases
I	10137402	T	A	SNP	Hom	117.11	5		Y106G6D.t1	Y106G6D.t1	pseudogene	Y106G6D.t1			UPSTREAM: 3741 bases
I	10137402	T	A	SNP	Hom	117.11	5		Y106G6D.9	Y106G6D.9	ncRNA	Y106G6D.9			UPSTREAM: 2888 bases
I	10137402	T	A	SNP	Hom	117.11	5		F16C3.1	F16C3.1	protein_coding	F16C3.1			UPSTREAM: 9938 bases
I	10137402	T	A	SNP	Hom	117.11	5		Y106G6D.7	Y106G6D.7	protein_coding	Y106G6D.7			DOWNSTREAM: 7196 bases
I	10188887	T	C	SNP	Hom	407.37	20		C25A1.5	C25A1.5	protein_coding	C25A1.5.1			DOWNSTREAM: 9976 bases
I	10188887	T	C	SNP	Hom	407.37	20		C25A1.6	C25A1.6	protein_coding	C25A1.6.2			DOWNSTREAM: 9202 bases
I	10188887	T	C	SNP	Hom	407.37	20		C25A1.16	C25A1.16	protein_coding	C25A1.16			DOWNSTREAM: 9202 bases
I	10188887	T	C	SNP	Hom	407.37	20		C25A1.6	C25A1.6	protein_coding	C25A1.6.1			DOWNSTREAM: 9148 bases
I	10188887	T	C	SNP	Hom	407.37	20		C25A1.7	iars-2	protein_coding	C25A1.7b.2			DOWNSTREAM: 8414 bases
I	10188887	T	C	SNP	Hom	407.37	20		C25A1.7	iars-2	protein_coding	C25A1.7b.1			DOWNSTREAM: 8345 bases
I	10188887	T	C	SNP	Hom	407.37	20		C25A1.12	C25A1.12	protein_coding	C25A1.12			DOWNSTREAM: 2404 bases
I	10188887	T	C	SNP	Hom	407.37	20		C25A1.13	C25A1.13	protein_coding	C25A1.13			UPSTREAM: 4343 bases
I	10188887	T	C	SNP	Hom	407.37	20		C25A1.11	aha-1	protein_coding	C25A1.11b			DOWNSTREAM: 5029 bases
I	10188887	T	C	SNP	Hom	407.37	20		C25A1.7	iars-2	protein_coding	C25A1.7a			DOWNSTREAM: 4900 bases
I	10188887	T	C	SNP	Hom	407.37	20		C25A1.11	aha-1	protein_coding	C25A1.11a			DOWNSTREAM: 5262 bases
I	10188887	T	C	SNP	Hom	407.37	20		C25A1.8	clec-87	protein_coding	C25A1.8			UPSTREAM: 3429 bases
I	10188887	T	C	SNP	Hom	407.37	20		C25A1.15	C25A1.15	protein_coding	C25A1.15			UPSTREAM: 8424 bases
I	10188887	T	C	SNP	Hom	407.37	20		C25A1.9	rsa-1	protein_coding	C25A1.9b			DOWNSTREAM: 1351 bases
I	10188887	T	C	SNP	Hom	407.37	20		C25A1.9	rsa-1	protein_coding	C25A1.9a			DOWNSTREAM: 1347 bases
I	10188887	T	C	SNP	Hom	407.37	20		Y106G6E.1	Y106G6E.1	protein_coding	Y106G6E.1			DOWNSTREAM: 9389 bases
I	10188887	T	C	SNP	Hom	407.37	20		C25A1.10	dao-5	protein_coding	C25A1.10b	exon_I_10187969_10189156	5	SYNONYMOUS_CODING	K/K	aaA/aaG	338	1	2091
I	10188887	T	C	SNP	Hom	407.37	20		C25A1.10	dao-5	protein_coding	C25A1.10a	exon_I_10187969_10190122	4	SYNONYMOUS_CODING	K/K	aaA/aaG	613	1	2916
I	10219039	T	G	SNP	Hom	120.21	14		Y106G6E.6	csnk-1	protein_coding	Y106G6E.6.1			DOWNSTREAM: 8349 bases
I	10219039	T	G	SNP	Hom	120.21	14		Y106G6E.6	csnk-1	protein_coding	Y106G6E.6.2			DOWNSTREAM: 9171 bases
I	10219039	T	G	SNP	Hom	120.21	14		Y106G6E.4	Y106G6E.4	protein_coding	Y106G6E.4			DOWNSTREAM: 2586 bases
I	10219039	T	G	SNP	Hom	120.21	14		Y106G6E.5	ced-12	protein_coding	Y106G6E.5.1			DOWNSTREAM: 3831 bases
I	10219039	T	G	SNP	Hom	120.21	14		Y106G6E.3	Y106G6E.3	pseudogene	Y106G6E.3			UPSTREAM: 1406 bases
I	10229802	*	#NAME?	INS	Hom	757.91	21		Y106G6E.3	Y106G6E.3	pseudogene	Y106G6E.3			DOWNSTREAM: 8560 bases
I	10229802	*	#NAME?	INS	Hom	757.91	21		Y106G6E.4	Y106G6E.4	protein_coding	Y106G6E.4			UPSTREAM: 7034 bases
I	10229802	*	#NAME?	INS	Hom	757.91	21		Y106G6E.7	Y106G6E.7	ncRNA	Y106G6E.7			DOWNSTREAM: 5419 bases
I	10229802	*	#NAME?	INS	Hom	757.91	21		Y106G6E.6	csnk-1	protein_coding	Y106G6E.6.2			INTRON					1224
I	10229802	*	#NAME?	INS	Hom	757.91	21		Y106G6E.6	csnk-1	protein_coding	Y106G6E.6.1			INTRON					1224
I	10229802	*	#NAME?	INS	Hom	757.91	21		ZC247.7	ZC247.7	ncRNA	ZC247.7			DOWNSTREAM: 7650 bases
I	10229802	*	#NAME?	INS	Hom	757.91	21		Y106G6E.5	ced-12	protein_coding	Y106G6E.5.1			UPSTREAM: 1787 bases
I	10239253	*	#NAME?	INS	Hom	605.43	16		Y106G6E.6	csnk-1	protein_coding	Y106G6E.6.2			UPSTREAM: 8049 bases
I	10239253	*	#NAME?	INS	Hom	605.43	16		Y106G6E.6	csnk-1	protein_coding	Y106G6E.6.1			UPSTREAM: 8047 bases
I	10239253	*	#NAME?	INS	Hom	605.43	16		ZC247.8	ZC247.8	ncRNA	ZC247.8			DOWNSTREAM: 5090 bases
I	10239253	*	#NAME?	INS	Hom	605.43	16		Y106G6E.7	Y106G6E.7	ncRNA	Y106G6E.7			UPSTREAM: 3856 bases
I	10239253	*	#NAME?	INS	Hom	605.43	16		ZC247.5	ZC247.5	ncRNA	ZC247.5			UPSTREAM: 7241 bases
I	10239253	*	#NAME?	INS	Hom	605.43	16		ZC247.7	ZC247.7	ncRNA	ZC247.7			UPSTREAM: 1581 bases
I	10239253	*	#NAME?	INS	Hom	605.43	16		ZC247.3	lin-11	protein_coding	ZC247.3			UPSTREAM: 9026 bases
I	10243054	*	#NAME?	DEL	Hom	577.84	15		ZC247.8	ZC247.8	ncRNA	ZC247.8			DOWNSTREAM: 1289 bases
I	10243054	*	#NAME?	DEL	Hom	577.84	15		Y106G6E.7	Y106G6E.7	ncRNA	Y106G6E.7			UPSTREAM: 7657 bases
I	10243054	*	#NAME?	DEL	Hom	577.84	15		ZC247.5	ZC247.5	ncRNA	ZC247.5			UPSTREAM: 3440 bases
I	10243054	*	#NAME?	DEL	Hom	577.84	15		ZC247.7	ZC247.7	ncRNA	ZC247.7			UPSTREAM: 5382 bases
I	10243054	*	#NAME?	DEL	Hom	577.84	15		ZC247.3	lin-11	protein_coding	ZC247.3			UPSTREAM: 5225 bases
I	10266730	A	G	SNP	Hom	41.41	17		ZC247.1	ZC247.1	protein_coding	ZC247.1	exon_I_10265192_10276352	8	NON_SYNONYMOUS_CODING	Y/H	Tat/Cat	3738	0	13170
I	10266730	A	G	SNP	Hom	41.41	17		ZC247.6	ZC247.6	ncRNA	ZC247.6			UPSTREAM: 5237 bases
I	10266730	A	G	SNP	Hom	41.41	17		ZC247.2	ZC247.2	protein_coding	ZC247.2			UPSTREAM: 4533 bases
I	10276677	C	T	SNP	Hom	47.2	7		ZC247.1	ZC247.1	protein_coding	ZC247.1	exon_I_10276393_10277240	7	SYNONYMOUS_CODING	K/K	aaG/aaA	435	1	13170
I	10276677	C	T	SNP	Hom	47.2	7		T20F10.10	T20F10.10	ncRNA	T20F10.10			UPSTREAM: 1488 bases
I	10315624	*	#NAME?	INS	Hom	359.32	11		T20F10.4	T20F10.4	protein_coding	T20F10.4			UPSTREAM: 9845 bases
I	10315624	*	#NAME?	INS	Hom	359.32	11		T20F10.9	T20F10.9	ncRNA	T20F10.9			UPSTREAM: 9674 bases
I	10315624	*	#NAME?	INS	Hom	359.32	11		Y106G6G.8	Y106G6G.8	pseudogene	Y106G6G.8			UPSTREAM: 2870 bases
I	10315624	*	#NAME?	INS	Hom	359.32	11		T20F10.6	T20F10.6	pseudogene	T20F10.6			DOWNSTREAM: 6114 bases
I	10315624	*	#NAME?	INS	Hom	359.32	11		Y106G6G.6	Y106G6G.6	protein_coding	Y106G6G.6			DOWNSTREAM: 4036 bases
I	10315624	*	#NAME?	INS	Hom	359.32	11		Y106G6G.4	Y106G6G.4	protein_coding	Y106G6G.4			DOWNSTREAM: 5715 bases
I	10315624	*	#NAME?	INS	Hom	359.32	11		Y106G6G.9	Y106G6G.9	ncRNA	Y106G6G.9			DOWNSTREAM: 2191 bases
I	10315624	*	#NAME?	INS	Hom	359.32	11		Y106G6G.3	dlc-6	protein_coding	Y106G6G.3			UPSTREAM: 7921 bases
I	10315624	*	#NAME?	INS	Hom	359.32	11		Y106G6G.7	Y106G6G.7	pseudogene	Y106G6G.7			UPSTREAM: 1989 bases
I	10315624	*	#NAME?	INS	Hom	359.32	11		Y106G6G.5	Y106G6G.5	pseudogene	Y106G6G.5			TRANSCRIPT: Y106G6G.5					4048
I	10315624	*	#NAME?	INS	Hom	359.32	11		Y106G6G.2	Y106G6G.2	protein_coding	Y106G6G.2			DOWNSTREAM: 8159 bases
I	10415505	A	T	SNP	Hom	163.15	10		F25D7.5	F25D7.5	protein_coding	F25D7.5			DOWNSTREAM: 7384 bases
I	10415505	A	T	SNP	Hom	163.15	10		F25D7.3	blmp-1	protein_coding	F25D7.3b			DOWNSTREAM: 1668 bases
I	10415505	A	T	SNP	Hom	163.15	10		F25D7.3	blmp-1	protein_coding	F25D7.3a			DOWNSTREAM: 1668 bases
I	10415505	A	T	SNP	Hom	163.15	10		F25D7.8	F25D7.8	ncRNA	F25D7.8			DOWNSTREAM: 9242 bases
I	10415505	A	T	SNP	Hom	163.15	10		F25D7.6	F25D7.6	ncRNA	F25D7.6			UPSTREAM: 7929 bases
I	10415505	A	T	SNP	Hom	163.15	10		F25D7.4	F25D7.4	protein_coding	F25D7.4a			DOWNSTREAM: 2720 bases
I	10415505	A	T	SNP	Hom	163.15	10		F25D7.4	F25D7.4	protein_coding	F25D7.4b.1			DOWNSTREAM: 2974 bases
I	10415509	G	C	SNP	Hom	163.34	10		F25D7.5	F25D7.5	protein_coding	F25D7.5			DOWNSTREAM: 7380 bases
I	10415509	G	C	SNP	Hom	163.34	10		F25D7.3	blmp-1	protein_coding	F25D7.3b			DOWNSTREAM: 1672 bases
I	10415509	G	C	SNP	Hom	163.34	10		F25D7.3	blmp-1	protein_coding	F25D7.3a			DOWNSTREAM: 1672 bases
I	10415509	G	C	SNP	Hom	163.34	10		F25D7.8	F25D7.8	ncRNA	F25D7.8			DOWNSTREAM: 9246 bases
I	10415509	G	C	SNP	Hom	163.34	10		F25D7.6	F25D7.6	ncRNA	F25D7.6			UPSTREAM: 7933 bases
I	10415509	G	C	SNP	Hom	163.34	10		F25D7.4	F25D7.4	protein_coding	F25D7.4a			DOWNSTREAM: 2716 bases
I	10415509	G	C	SNP	Hom	163.34	10		F25D7.4	F25D7.4	protein_coding	F25D7.4b.1			DOWNSTREAM: 2970 bases
I	10415534	C	G	SNP	Hom	163.34	12		F25D7.5	F25D7.5	protein_coding	F25D7.5			DOWNSTREAM: 7355 bases
I	10415534	C	G	SNP	Hom	163.34	12		F25D7.3	blmp-1	protein_coding	F25D7.3b			DOWNSTREAM: 1697 bases
I	10415534	C	G	SNP	Hom	163.34	12		F25D7.3	blmp-1	protein_coding	F25D7.3a			DOWNSTREAM: 1697 bases
I	10415534	C	G	SNP	Hom	163.34	12		F25D7.8	F25D7.8	ncRNA	F25D7.8			DOWNSTREAM: 9271 bases
I	10415534	C	G	SNP	Hom	163.34	12		F25D7.6	F25D7.6	ncRNA	F25D7.6			UPSTREAM: 7958 bases
I	10415534	C	G	SNP	Hom	163.34	12		F25D7.4	F25D7.4	protein_coding	F25D7.4a			DOWNSTREAM: 2691 bases
I	10415534	C	G	SNP	Hom	163.34	12		F25D7.4	F25D7.4	protein_coding	F25D7.4b.1			DOWNSTREAM: 2945 bases
I	10415660	*	#NAME?	INS	Hom	355.68	9		F25D7.5	F25D7.5	protein_coding	F25D7.5			DOWNSTREAM: 7229 bases
I	10415660	*	#NAME?	INS	Hom	355.68	9		F25D7.3	blmp-1	protein_coding	F25D7.3b			DOWNSTREAM: 1823 bases
I	10415660	*	#NAME?	INS	Hom	355.68	9		F25D7.3	blmp-1	protein_coding	F25D7.3a			DOWNSTREAM: 1823 bases
I	10415660	*	#NAME?	INS	Hom	355.68	9		F25D7.8	F25D7.8	ncRNA	F25D7.8			DOWNSTREAM: 9397 bases
I	10415660	*	#NAME?	INS	Hom	355.68	9		F25D7.6	F25D7.6	ncRNA	F25D7.6			UPSTREAM: 8084 bases
I	10415660	*	#NAME?	INS	Hom	355.68	9		F25D7.4	F25D7.4	protein_coding	F25D7.4a			DOWNSTREAM: 2565 bases
I	10415660	*	#NAME?	INS	Hom	355.68	9		F25D7.4	F25D7.4	protein_coding	F25D7.4b.1			DOWNSTREAM: 2819 bases
I	10415759	*	#NAME?	INS	Hom	323.22	6		F25D7.5	F25D7.5	protein_coding	F25D7.5			DOWNSTREAM: 7130 bases
I	10415759	*	#NAME?	INS	Hom	323.22	6		F25D7.3	blmp-1	protein_coding	F25D7.3b			DOWNSTREAM: 1922 bases
I	10415759	*	#NAME?	INS	Hom	323.22	6		F25D7.3	blmp-1	protein_coding	F25D7.3a			DOWNSTREAM: 1922 bases
I	10415759	*	#NAME?	INS	Hom	323.22	6		F25D7.8	F25D7.8	ncRNA	F25D7.8			DOWNSTREAM: 9496 bases
I	10415759	*	#NAME?	INS	Hom	323.22	6		F25D7.6	F25D7.6	ncRNA	F25D7.6			UPSTREAM: 8183 bases
I	10415759	*	#NAME?	INS	Hom	323.22	6		F25D7.4	F25D7.4	protein_coding	F25D7.4a			DOWNSTREAM: 2466 bases
I	10415759	*	#NAME?	INS	Hom	323.22	6		F25D7.4	F25D7.4	protein_coding	F25D7.4b.1			DOWNSTREAM: 2720 bases
I	10415822	A	C	SNP	Hom	92.13	5		F25D7.5	F25D7.5	protein_coding	F25D7.5			DOWNSTREAM: 7067 bases
I	10415822	A	C	SNP	Hom	92.13	5		F25D7.3	blmp-1	protein_coding	F25D7.3b			DOWNSTREAM: 1985 bases
I	10415822	A	C	SNP	Hom	92.13	5		F25D7.3	blmp-1	protein_coding	F25D7.3a			DOWNSTREAM: 1985 bases
I	10415822	A	C	SNP	Hom	92.13	5		F25D7.8	F25D7.8	ncRNA	F25D7.8			DOWNSTREAM: 9559 bases
I	10415822	A	C	SNP	Hom	92.13	5		F25D7.6	F25D7.6	ncRNA	F25D7.6			UPSTREAM: 8246 bases
I	10415822	A	C	SNP	Hom	92.13	5		F25D7.4	F25D7.4	protein_coding	F25D7.4a			DOWNSTREAM: 2403 bases
I	10415822	A	C	SNP	Hom	92.13	5		F25D7.4	F25D7.4	protein_coding	F25D7.4b.1			DOWNSTREAM: 2657 bases
I	10462765	G	A	SNP	Hom	89.9	3		Y106G6H.13	Y106G6H.13	protein_coding	Y106G6H.13			UPSTREAM: 8440 bases
I	10462765	G	A	SNP	Hom	89.9	3		Y106G6H.14	Y106G6H.14	protein_coding	Y106G6H.14			DOWNSTREAM: 9422 bases
I	10462765	G	A	SNP	Hom	89.9	3		Y106G6H.9	Y106G6H.9	protein_coding	Y106G6H.9			UPSTREAM: 7142 bases
I	10462765	G	A	SNP	Hom	89.9	3		Y106G6H.10	Y106G6H.10	pseudogene	Y106G6H.10			DOWNSTREAM: 3727 bases
I	10462765	G	A	SNP	Hom	89.9	3		Y106G6H.8	Y106G6H.8	protein_coding	Y106G6H.8			DOWNSTREAM: 9881 bases
I	10462765	G	A	SNP	Hom	89.9	3		Y106G6H.12	duo-3	protein_coding	Y106G6H.12.1			DOWNSTREAM: 1554 bases
I	10462765	G	A	SNP	Hom	89.9	3		Y106G6H.12	duo-3	protein_coding	Y106G6H.12.2			DOWNSTREAM: 1823 bases
I	10462770	C	T	SNP	Hom	87.19	3		Y106G6H.13	Y106G6H.13	protein_coding	Y106G6H.13			UPSTREAM: 8435 bases
I	10462770	C	T	SNP	Hom	87.19	3		Y106G6H.14	Y106G6H.14	protein_coding	Y106G6H.14			DOWNSTREAM: 9417 bases
I	10462770	C	T	SNP	Hom	87.19	3		Y106G6H.9	Y106G6H.9	protein_coding	Y106G6H.9			UPSTREAM: 7147 bases
I	10462770	C	T	SNP	Hom	87.19	3		Y106G6H.10	Y106G6H.10	pseudogene	Y106G6H.10			DOWNSTREAM: 3732 bases
I	10462770	C	T	SNP	Hom	87.19	3		Y106G6H.8	Y106G6H.8	protein_coding	Y106G6H.8			DOWNSTREAM: 9886 bases
I	10462770	C	T	SNP	Hom	87.19	3		Y106G6H.12	duo-3	protein_coding	Y106G6H.12.1			DOWNSTREAM: 1549 bases
I	10462770	C	T	SNP	Hom	87.19	3		Y106G6H.12	duo-3	protein_coding	Y106G6H.12.2			DOWNSTREAM: 1818 bases
I	10462772	C	T	SNP	Hom	88.57	3		Y106G6H.13	Y106G6H.13	protein_coding	Y106G6H.13			UPSTREAM: 8433 bases
[truncated: 33,165 more rows]

## Sheet: Chr V 7-14Mb
# Chromo	Position	Reference	Change	Change_type	Homozygous	Quality	Coverage	Warnings	Gene_ID	Gene_name	Bio_type	Trancript_ID	Exon_ID	Exon_Rank	Effect	old_AA/new_AA	Old_codon/New_codon	Codon_Num(CDS)	Codon_Degeneracy	CDS_size	Codons_around	AAs_around	Custom_interval_ID
[truncated: 1,520 more rows]

[truncated: 5 more sheets: Exon ID sort, Exon ID & splice sort, Final, Final minus synon, Final list for Chr I 0-3Mb]
